# Supplementary material for: Molecular adaptation of telomere associated genes in mammals
Source: BMC Evol Biol. 2013 Nov 15;13:251. doi: 10.1186/1471-2148-13-251 (PMC3833184; doi:10.1186/1471-2148-13-251)
Supplement: Additional file 2 — Divergence results using CladeC for each gene family. The lineage tested, the estimated CladeC lnL value, M2_Rel lnL value, the p-value, the adjusted p-value for multiple testing (p-adj) and estimated parameters are given for the lineage-specific analysis for each of the genes analysed. [file 1471-2148-13-251-S2.xls]

## Sheet: Sheet1
tree	cladec	m2_rel	pvalue	padj	SIG	Parameters
ANKRD17, ANKHD1, ANKHD1-EIF4EBP3
tree_Alp1331	-75496.1	-75505.2	2.05285e-05	0.000385936	YES	P0=0.54273, P1=0.04764, P2=0.40963, Wb0=0.00352, Wb1=1.00000, Wb2=0.16639, Wf0=0.00352, Wf1=1.00000, Wf2=0.00000
tree_Alp2452	-75476.3	-75505.2	3.03557e-14	1.37752e-12	YES	P0=0.41046, P1=0.04841, P2=0.54112, Wb0=0.16249, Wb1=1.00000, Wb2=0.00310, Wf0=0.16249, Wf1=1.00000, Wf2=0.06062
tree_Chi16149	-75504.6	-75505.2	0.263232	0.400551	NO	P0=0.54250, P1=0.04793, P2=0.40957, Wb0=0.00349, Wb1=1.00000, Wb2=0.16496, Wf0=0.00349, Wf1=1.00000, Wf2=0.00000
tree_Chk1099	-75503.8	-75505.2	0.0910393	0.220625	NO	P0=0.40970, P1=0.04777, P2=0.54252, Wb0=0.16472, Wb1=1.00000, Wb2=0.00345, Wf0=0.16472, Wf1=1.00000, Wf2=0.01149
tree_Cow10871	-75501.2	-75505.2	0.00457368	0.0313488	NO	P0=0.40982, P1=0.04781, P2=0.54237, Wb0=0.16437, Wb1=1.00000, Wb2=0.00339, Wf0=0.16437, Wf1=1.00000, Wf2=0.01805
tree_Cow4912	-75500.8	-75505.2	0.00286646	0.022321	NO	P0=0.54268, P1=0.04756, P2=0.40976, Wb0=0.00353, Wb1=1.00000, Wb2=0.16664, Wf0=0.00353, Wf1=1.00000, Wf2=0.05584
tree_Dog2998	-75483	-75505.2	2.79769e-11	1.02271e-09	YES	P0=0.54207, P1=0.04632, P2=0.41161, Wb0=0.00344, Wb1=1.00000, Wb2=0.16175, Wf0=0.00344, Wf1=1.00000, Wf2=0.66543
tree_Dog5786	-75505	-75505.2	0.524969	0.597358	NO	P0=0.40987, P1=0.04772, P2=0.54241, Wb0=0.16486, Wb1=1.00000, Wb2=0.00347, Wf0=0.16486, Wf1=1.00000, Wf2=0.00583
tree_Dol16542	-75481.7	-75505.2	7.01113e-12	2.63618e-10	YES	P0=0.40914, P1=0.04796, P2=0.54290, Wb0=0.16397, Wb1=1.00000, Wb2=0.00332, Wf0=0.16397, Wf1=1.00000, Wf2=0.13971
tree_Dol5573	-75502.5	-75505.2	0.0189003	0.0829092	NO	P0=0.54242, P1=0.04797, P2=0.40961, Wb0=0.00351, Wb1=1.00000, Wb2=0.16605, Wf0=0.00351, Wf1=1.00000, Wf2=0.08515
tree_Ele21478	-75495.7	-75505.2	1.28708e-05	0.000245477	YES	P0=0.40951, P1=0.04785, P2=0.54264, Wb0=0.16425, Wb1=1.00000, Wb2=0.00336, Wf0=0.16425, Wf1=1.00000, Wf2=0.03500
tree_Ele5337	-75500.5	-75505.2	0.00220142	0.0189351	NO	P0=0.40946, P1=0.04778, P2=0.54275, Wb0=0.16456, Wb1=1.00000, Wb2=0.00341, Wf0=0.16456, Wf1=1.00000, Wf2=0.02004
tree_Gui13416	-75500.5	-75505.2	0.00213229	0.0184839	NO	P0=0.40987, P1=0.04779, P2=0.54234, Wb0=0.16453, Wb1=1.00000, Wb2=0.00340, Wf0=0.16453, Wf1=1.00000, Wf2=0.02075
tree_Hor15036	-75503.4	-75505.2	0.0602373	0.173083	NO	P0=0.40958, P1=0.04771, P2=0.54271, Wb0=0.16482, Wb1=1.00000, Wb2=0.00346, Wf0=0.16482, Wf1=1.00000, Wf2=0.01770
tree_Hum131503	-75502.1	-75505.2	0.013229	0.0676649	NO	P0=0.54228, P1=0.04842, P2=0.40929, Wb0=0.00350, Wb1=1.00000, Wb2=0.16601, Wf0=0.00350, Wf1=1.00000, Wf2=0.08822
tree_Hum132466	-75505.2	-75505.2	0.852901	0.862072	NO	P0=0.40978, P1=0.04768, P2=0.54254, Wb0=0.16500, Wb1=1.00000, Wb2=0.00350, Wf0=0.16500, Wf1=1.00000, Wf2=0.00000
tree_Hum254996	-75501.9	-75505.2	0.00991369	0.0543601	NO	P0=0.54229, P1=0.04839, P2=0.40931, Wb0=0.00350, Wb1=1.00000, Wb2=0.16614, Wf0=0.00350, Wf1=1.00000, Wf2=0.09087
tree_Mar14029	-75504.5	-75505.2	0.246622	0.385915	NO	P0=0.54258, P1=0.04766, P2=0.40975, Wb0=0.00350, Wb1=1.00000, Wb2=0.16545, Wf0=0.00350, Wf1=1.00000, Wf2=0.10137
tree_Mar16624	-75503.1	-75505.2	0.042251	0.14041	NO	P0=0.54281, P1=0.04655, P2=0.41063, Wb0=0.00350, Wb1=1.00000, Wb2=0.16423, Wf0=0.00350, Wf1=1.00000, Wf2=0.23855
tree_Meg1827	-75499.9	-75505.2	0.00117236	0.0119296	NO	P0=0.41007, P1=0.04785, P2=0.54209, Wb0=0.16441, Wb1=1.00000, Wb2=0.00340, Wf0=0.16441, Wf1=1.00000, Wf2=0.03699
tree_Mic3126	-75496.6	-75505.2	3.35814e-05	0.000581488	YES	P0=0.40854, P1=0.04777, P2=0.54369, Wb0=0.16435, Wb1=1.00000, Wb2=0.00340, Wf0=0.16435, Wf1=1.00000, Wf2=0.03506
tree_Mic5083	-75504.6	-75505.2	0.253702	0.392791	NO	P0=0.40972, P1=0.04770, P2=0.54258, Wb0=0.16491, Wb1=1.00000, Wb2=0.00348, Wf0=0.16491, Wf1=1.00000, Wf2=0.01142
tree_Mou24483	-75500.1	-75505.2	0.00144707	0.0141063	NO	P0=0.40935, P1=0.04773, P2=0.54292, Wb0=0.16473, Wb1=1.00000, Wb2=0.00344, Wf0=0.16473, Wf1=1.00000, Wf2=0.03247
tree_Mou55204	-75503.6	-75505.2	0.0701965	0.1893	NO	P0=0.40964, P1=0.04774, P2=0.54261, Wb0=0.16475, Wb1=1.00000, Wb2=0.00346, Wf0=0.16475, Wf1=1.00000, Wf2=0.02004
tree_Nmr351416	-75494.3	-75505.2	3.12128e-06	6.63866e-05	YES	P0=0.54234, P1=0.04589, P2=0.41177, Wb0=0.00344, Wb1=1.00000, Wb2=0.16149, Wf0=0.00344, Wf1=1.00000, Wf2=0.41883
tree_Opo11596	-75504.6	-75505.2	0.268034	0.402466	NO	P0=0.40957, P1=0.04773, P2=0.54270, Wb0=0.16479, Wb1=1.00000, Wb2=0.00345, Wf0=0.16479, Wf1=1.00000, Wf2=0.00565
tree_Opo19154	-75455.5	-75505.2	1.97035e-23	1.29649e-21	YES	P0=0.40558, P1=0.04800, P2=0.54642, Wb0=0.16427, Wb1=1.00000, Wb2=0.00520, Wf0=0.16427, Wf1=1.00000, Wf2=0.00002
tree_Ora14821	-75505	-75505.2	0.56315	0.630191	NO	P0=0.54256, P1=0.04757, P2=0.40987, Wb0=0.00350, Wb1=1.00000, Wb2=0.16502, Wf0=0.00350, Wf1=1.00000, Wf2=0.27960
tree_Ora15854	-75502.7	-75505.2	0.02561	0.101054	NO	P0=0.54273, P1=0.04829, P2=0.40898, Wb0=0.00351, Wb1=1.00000, Wb2=0.16576, Wf0=0.00351, Wf1=1.00000, Wf2=0.08217
tree_Pan11018	-75494.2	-75505.2	2.63693e-06	5.78366e-05	YES	P0=0.54218, P1=0.04822, P2=0.40961, Wb0=0.00352, Wb1=1.00000, Wb2=0.16735, Wf0=0.00352, Wf1=1.00000, Wf2=0.03917
tree_Pan4553	-75497	-75505.2	5.25917e-05	0.000814244	YES	P0=0.54287, P1=0.04706, P2=0.41007, Wb0=0.00353, Wb1=1.00000, Wb2=0.16645, Wf0=0.00353, Wf1=1.00000, Wf2=0.00000
tree_Pig14364	-75503.5	-75505.2	0.0621959	0.176781	NO	P0=0.40905, P1=0.04768, P2=0.54327, Wb0=0.16489, Wb1=1.00000, Wb2=0.00347, Wf0=0.16489, Wf1=1.00000, Wf2=0.01235
tree_Pig24592	-75502.4	-75505.2	0.0188448	0.0829092	NO	P0=0.54257, P1=0.04720, P2=0.41022, Wb0=0.00352, Wb1=1.00000, Wb2=0.16631, Wf0=0.00352, Wf1=1.00000, Wf2=0.07148
tree_Rab15943	-75381.8	-75505.2	1.25491e-55	4.12865e-53	YES	P0=0.40469, P1=0.04884, P2=0.54647, Wb0=0.16063, Wb1=1.00000, Wb2=0.00276, Wf0=0.16063, Wf1=1.00000, Wf2=0.14980
tree_Rat2940	-75502.3	-75505.2	0.015076	0.0732106	NO	P0=0.54281, P1=0.04721, P2=0.40998, Wb0=0.00354, Wb1=1.00000, Wb2=0.16667, Wf0=0.00354, Wf1=1.00000, Wf2=0.07611
tree_Rat30247	-75385.5	-75505.2	5.04135e-54	1.10574e-51	YES	P0=0.40455, P1=0.04878, P2=0.54667, Wb0=0.16093, Wb1=1.00000, Wb2=0.00289, Wf0=0.16093, Wf1=1.00000, Wf2=0.22466
tree_Shr612	-75502	-75505.2	0.0117254	0.0621434	NO	P0=0.40875, P1=0.04764, P2=0.54361, Wb0=0.16496, Wb1=1.00000, Wb2=0.00347, Wf0=0.16496, Wf1=1.00000, Wf2=0.01815
tree_Zeb1580	-75488.4	-75505.2	6.41277e-09	1.918e-07	YES	P0=0.54624, P1=0.04857, P2=0.40519, Wb0=0.00420, Wb1=1.00000, Wb2=0.16130, Wf0=0.00420, Wf1=1.00000, Wf2=0.34436
tree_Zeb1656	-75489.4	-75505.2	1.83436e-08	4.93769e-07	YES	P0=0.54290, P1=0.04663, P2=0.41047, Wb0=0.00362, Wb1=1.00000, Wb2=0.17182, Wf0=0.00362, Wf1=1.00000, Wf2=0.05975
RBL1,RBL2
tree_Alp3604	-41153.7	-41153.8	0.563746	0.630322	NO	P0=0.39030, P1=0.01439, P2=0.59531, Wb0=0.23041, Wb1=1.00000, Wb2=0.03365, Wf0=0.23041, Wf1=1.00000, Wf2=0.01845
tree_Chi13469	-41153.6	-41153.8	0.454333	0.545531	NO	P0=0.38879, P1=0.01432, P2=0.59689, Wb0=0.23096, Wb1=1.00000, Wb2=0.03370, Wf0=0.23096, Wf1=1.00000, Wf2=0.00000
tree_Chi8115	-41153.6	-41153.8	0.501642	0.581128	NO	P0=0.38888, P1=0.01432, P2=0.59680, Wb0=0.23092, Wb1=1.00000, Wb2=0.03369, Wf0=0.23092, Wf1=1.00000, Wf2=0.00000
tree_Chk1332	-41153	-41153.8	0.196559	0.339543	NO	P0=0.38817, P1=0.01431, P2=0.59753, Wb0=0.23122, Wb1=1.00000, Wb2=0.03415, Wf0=0.23122, Wf1=1.00000, Wf2=0.01921
tree_Chk3190	-41149.5	-41153.8	0.00318496	0.0239509	NO	P0=0.39262, P1=0.01451, P2=0.59287, Wb0=0.22925, Wb1=1.00000, Wb2=0.03305, Wf0=0.22925, Wf1=1.00000, Wf2=999.00000
tree_Chk3663	-41079.8	-41153.8	4.38451e-34	4.43847e-32	YES	P0=0.38854, P1=0.01482, P2=0.59664, Wb0=0.22763, Wb1=1.00000, Wb2=0.03028, Wf0=0.22763, Wf1=1.00000, Wf2=0.87843
tree_Cow11541	-41151.4	-41153.8	0.0275725	0.106409	NO	P0=0.59582, P1=0.01419, P2=0.38999, Wb0=0.03360, Wb1=1.00000, Wb2=0.23209, Wf0=0.03360, Wf1=1.00000, Wf2=0.10856
tree_Cow16243	-41152	-41153.8	0.0541192	0.160047	NO	P0=0.59307, P1=0.01476, P2=0.39217, Wb0=0.03332, Wb1=1.00000, Wb2=0.23090, Wf0=0.03332, Wf1=1.00000, Wf2=0.13582
tree_Dog8696	-41151.9	-41153.8	0.0508563	0.153991	NO	P0=0.39184, P1=0.01449, P2=0.59368, Wb0=0.22973, Wb1=1.00000, Wb2=0.03357, Wf0=0.22973, Wf1=1.00000, Wf2=0.00000
tree_Dog9654	-41148.6	-41153.8	0.00116966	0.0119296	NO	P0=0.59506, P1=0.01387, P2=0.39108, Wb0=0.03349, Wb1=1.00000, Wb2=0.23216, Wf0=0.03349, Wf1=1.00000, Wf2=0.03707
tree_Dol12699	-41152.8	-41153.8	0.153832	0.300256	NO	P0=0.38665, P1=0.01420, P2=0.59915, Wb0=0.23191, Wb1=1.00000, Wb2=0.03410, Wf0=0.23191, Wf1=1.00000, Wf2=0.00861
tree_Dol1933	-41152.1	-41153.8	0.0632518	0.178764	NO	P0=0.59366, P1=0.01489, P2=0.39145, Wb0=0.03336, Wb1=1.00000, Wb2=0.23026, Wf0=0.03336, Wf1=1.00000, Wf2=0.08867
tree_Ele22292	-41146.4	-41153.8	0.0001107	0.00154981	YES	P0=0.59527, P1=0.01481, P2=0.38992, Wb0=0.03340, Wb1=1.00000, Wb2=0.22605, Wf0=0.03340, Wf1=1.00000, Wf2=0.52773
tree_Ele9024	-41151.2	-41153.8	0.0225148	0.092514	NO	P0=0.38626, P1=0.01423, P2=0.59950, Wb0=0.23166, Wb1=1.00000, Wb2=0.03334, Wf0=0.23166, Wf1=1.00000, Wf2=0.07328
tree_Gui1340	-41147.9	-41153.8	0.000599587	0.00704514	YES	P0=0.59748, P1=0.01466, P2=0.38786, Wb0=0.03370, Wb1=1.00000, Wb2=0.22762, Wf0=0.03370, Wf1=1.00000, Wf2=0.48630
tree_Gui6507	-41144.2	-41153.8	1.13779e-05	0.000220196	YES	P0=0.39923, P1=0.01504, P2=0.58572, Wb0=0.22611, Wb1=1.00000, Wb2=0.03126, Wf0=0.22611, Wf1=1.00000, Wf2=0.12579
tree_Hor14181	-41148.6	-41153.8	0.0012821	0.0128797	NO	P0=0.59661, P1=0.01466, P2=0.38874, Wb0=0.03373, Wb1=1.00000, Wb2=0.23278, Wf0=0.03373, Wf1=1.00000, Wf2=0.05903
tree_Hor24316	-41145.3	-41153.8	3.78198e-05	0.000630589	YES	P0=0.59980, P1=0.01365, P2=0.38655, Wb0=0.03387, Wb1=1.00000, Wb2=0.22895, Wf0=0.03387, Wf1=1.00000, Wf2=0.58894
tree_Hum103479	-41153.1	-41153.8	0.227408	0.373153	NO	P0=0.59611, P1=0.01431, P2=0.38957, Wb0=0.03360, Wb1=1.00000, Wb2=0.23080, Wf0=0.03360, Wf1=1.00000, Wf2=0.00000
tree_Hum80839	-41150.8	-41153.8	0.0134402	0.0680283	NO	P0=0.59538, P1=0.01452, P2=0.39010, Wb0=0.03349, Wb1=1.00000, Wb2=0.22963, Wf0=0.03349, Wf1=1.00000, Wf2=1.51896
tree_Mar1178	-41150.2	-41153.8	0.00703489	0.0436694	NO	P0=0.59592, P1=0.01437, P2=0.38971, Wb0=0.03353, Wb1=1.00000, Wb2=0.22845, Wf0=0.03353, Wf1=1.00000, Wf2=0.48236
tree_Mar1518	-41151.7	-41153.8	0.0383173	0.133049	NO	P0=0.38838, P1=0.01426, P2=0.59736, Wb0=0.23131, Wb1=1.00000, Wb2=0.03392, Wf0=0.23131, Wf1=1.00000, Wf2=0.00000
tree_Meg15616	-41153.8	-41153.8	0.761323	0.788278	NO	P0=0.59621, P1=0.01449, P2=0.38930, Wb0=0.03362, Wb1=1.00000, Wb2=0.23091, Wf0=0.03362, Wf1=1.00000, Wf2=0.21425
tree_Meg17778	-41152.4	-41153.8	0.0892051	0.219018	NO	P0=0.59413, P1=0.01469, P2=0.39118, Wb0=0.03336, Wb1=1.00000, Wb2=0.22819, Wf0=0.03336, Wf1=1.00000, Wf2=0.35128
tree_Mic2235	-41149.8	-41153.8	0.00461799	0.0314011	NO	P0=0.38989, P1=0.01440, P2=0.59571, Wb0=0.23024, Wb1=1.00000, Wb2=0.03289, Wf0=0.23024, Wf1=1.00000, Wf2=0.10275
tree_Mou27641	-41150.7	-41153.8	0.012408	0.0643858	NO	P0=0.59260, P1=0.01441, P2=0.39299, Wb0=0.03328, Wb1=1.00000, Wb2=0.23132, Wf0=0.03328, Wf1=1.00000, Wf2=0.10241
tree_Mou31666	-41151.3	-41153.8	0.0232095	0.0941169	NO	P0=0.59746, P1=0.01396, P2=0.38858, Wb0=0.03379, Wb1=1.00000, Wb2=0.23326, Wf0=0.03379, Wf1=1.00000, Wf2=0.10792
tree_Nmr262133	-41153.3	-41153.8	0.284006	0.413448	NO	P0=0.39049, P1=0.01444, P2=0.59507, Wb0=0.23014, Wb1=1.00000, Wb2=0.03332, Wf0=0.23014, Wf1=1.00000, Wf2=0.06480
tree_Nmr362768	-41150.9	-41153.8	0.0152897	0.073704	NO	P0=0.59817, P1=0.01414, P2=0.38769, Wb0=0.03375, Wb1=1.00000, Wb2=0.22952, Wf0=0.03375, Wf1=1.00000, Wf2=0.42681
tree_Opo13167	-41146.9	-41153.8	0.000197418	0.00259802	YES	P0=0.38295, P1=0.01388, P2=0.60317, Wb0=0.23386, Wb1=1.00000, Wb2=0.03539, Wf0=0.23386, Wf1=1.00000, Wf2=0.00349
tree_Opo374	-41152.3	-41153.8	0.077409	0.200318	NO	P0=0.59390, P1=0.01454, P2=0.39156, Wb0=0.03334, Wb1=1.00000, Wb2=0.22705, Wf0=0.03334, Wf1=1.00000, Wf2=0.31672
tree_Ora10979	-41153.3	-41153.8	0.303421	0.429819	NO	P0=0.38894, P1=0.01434, P2=0.59673, Wb0=0.23083, Wb1=1.00000, Wb2=0.03359, Wf0=0.23083, Wf1=1.00000, Wf2=0.10264
tree_Ora7350	-41152.9	-41153.8	0.174923	0.319277	NO	P0=0.39062, P1=0.01443, P2=0.59495, Wb0=0.23017, Wb1=1.00000, Wb2=0.03336, Wf0=0.23017, Wf1=1.00000, Wf2=0.12186
tree_Pan12415	-41150.7	-41153.8	0.0119618	0.0627161	NO	P0=0.59454, P1=0.01494, P2=0.39052, Wb0=0.03339, Wb1=1.00000, Wb2=0.22799, Wf0=0.03339, Wf1=1.00000, Wf2=0.47484
tree_Pan16277	-41148.9	-41153.8	0.00172746	0.0164735	NO	P0=0.59188, P1=0.01421, P2=0.39391, Wb0=0.03317, Wb1=1.00000, Wb2=0.23115, Wf0=0.03317, Wf1=1.00000, Wf2=0.07034
tree_Pig7331	-41149.2	-41153.8	0.00229219	0.0190919	NO	P0=0.38674, P1=0.01432, P2=0.59894, Wb0=0.23093, Wb1=1.00000, Wb2=0.03301, Wf0=0.23093, Wf1=1.00000, Wf2=0.11167
tree_Pla13404	-41150.6	-41153.8	0.0113099	0.0607504	NO	P0=0.39093, P1=0.01447, P2=0.59460, Wb0=0.23009, Wb1=1.00000, Wb2=0.03444, Wf0=0.23009, Wf1=1.00000, Wf2=0.01290
tree_Rab5804	-41152	-41153.8	0.055512	0.162342	NO	P0=0.38933, P1=0.01435, P2=0.59632, Wb0=0.23091, Wb1=1.00000, Wb2=0.03414, Wf0=0.23091, Wf1=1.00000, Wf2=0.01212
tree_Rab6354	-41151.2	-41153.8	0.0207734	0.0882166	NO	P0=0.59505, P1=0.01495, P2=0.39000, Wb0=0.03359, Wb1=1.00000, Wb2=0.23231, Wf0=0.03359, Wf1=1.00000, Wf2=0.13436
tree_Rat12153	-41151	-41153.8	0.0181667	0.0812469	NO	P0=0.39047, P1=0.01448, P2=0.59504, Wb0=0.22995, Wb1=1.00000, Wb2=0.03292, Wf0=0.22995, Wf1=1.00000, Wf2=0.08315
tree_Rat6921	-41152.8	-41153.8	0.147836	0.295223	NO	P0=0.38824, P1=0.01431, P2=0.59745, Wb0=0.23101, Wb1=1.00000, Wb2=0.03334, Wf0=0.23101, Wf1=1.00000, Wf2=0.06547
tree_Shr10759	-41153.7	-41153.8	0.658182	0.705348	NO	P0=0.59596, P1=0.01433, P2=0.38971, Wb0=0.03356, Wb1=1.00000, Wb2=0.23007, Wf0=0.03356, Wf1=1.00000, Wf2=0.25061
tree_Zeb3231	-41151.8	-41153.8	0.0447722	0.145124	NO	P0=0.59600, P1=0.01418, P2=0.38982, Wb0=0.03353, Wb1=1.00000, Wb2=0.22801, Wf0=0.03353, Wf1=1.00000, Wf2=0.36002
tree_Zeb7426	-41150.9	-41153.8	0.0152415	0.073704	NO	P0=0.59366, P1=0.01463, P2=0.39171, Wb0=0.03341, Wb1=1.00000, Wb2=0.23292, Wf0=0.03341, Wf1=1.00000, Wf2=0.12982
TNKS, TNKS2
tree_Alp7821	-44279	-44280.9	0.0509012	0.153991	NO	P0=0.19702, P1=0.04560, P2=0.75737, Wb0=0.13007, Wb1=1.00000, Wb2=0.00539, Wf0=0.13007, Wf1=1.00000, Wf2=0.01993
tree_Chi19972	-44280.4	-44280.9	0.280993	0.410874	NO	P0=0.75453, P1=0.04592, P2=0.19954, Wb0=0.00541, Wb1=1.00000, Wb2=0.12801, Wf0=0.00541, Wf1=1.00000, Wf2=0.32509
tree_Chi2749	-44280.8	-44280.9	0.650604	0.699505	NO	P0=0.75511, P1=0.04588, P2=0.19901, Wb0=0.00544, Wb1=1.00000, Wb2=0.12875, Wf0=0.00544, Wf1=1.00000, Wf2=0.00000
tree_Chk11438	-44280.3	-44280.9	0.253637	0.392791	NO	P0=0.75468, P1=0.04616, P2=0.19916, Wb0=0.00543, Wb1=1.00000, Wb2=0.12938, Wf0=0.00543, Wf1=1.00000, Wf2=0.07245
tree_Chk14614	-44280.3	-44280.9	0.242956	0.384291	NO	P0=0.20124, P1=0.04618, P2=0.75258, Wb0=0.12721, Wb1=1.00000, Wb2=0.00539, Wf0=0.12721, Wf1=1.00000, Wf2=0.00000
tree_Cow1463	-44276.2	-44280.9	0.0019786	0.0178345	NO	P0=0.75621, P1=0.04501, P2=0.19878, Wb0=0.00550, Wb1=1.00000, Wb2=0.13194, Wf0=0.00550, Wf1=1.00000, Wf2=0.01760
tree_Dog6632	-44279.8	-44280.9	0.128092	0.271447	NO	P0=0.75533, P1=0.04561, P2=0.19906, Wb0=0.00545, Wb1=1.00000, Wb2=0.12970, Wf0=0.00545, Wf1=1.00000, Wf2=0.03257
tree_Dog7302	-44280.2	-44280.9	0.23797	0.381924	NO	P0=0.75501, P1=0.04575, P2=0.19924, Wb0=0.00543, Wb1=1.00000, Wb2=0.12923, Wf0=0.00543, Wf1=1.00000, Wf2=0.04662
tree_Dol6222	-44276.1	-44280.9	0.00179604	0.0170042	NO	P0=0.75517, P1=0.04541, P2=0.19942, Wb0=0.00544, Wb1=1.00000, Wb2=0.13044, Wf0=0.00544, Wf1=1.00000, Wf2=0.00000
tree_Dol7093	-44279.6	-44280.9	0.104196	0.235604	NO	P0=0.19632, P1=0.04560, P2=0.75808, Wb0=0.13043, Wb1=1.00000, Wb2=0.00545, Wf0=0.13043, Wf1=1.00000, Wf2=0.01765
tree_Ele18705	-44219.6	-44280.9	1.70013e-28	1.49158e-26	YES	P0=0.77382, P1=0.03673, P2=0.18945, Wb0=0.00615, Wb1=1.00000, Wb2=0.13353, Wf0=0.00615, Wf1=1.00000, Wf2=1.76724
tree_Ele4786	-44279.8	-44280.9	0.127651	0.270965	NO	P0=0.75769, P1=0.04421, P2=0.19810, Wb0=0.00553, Wb1=1.00000, Wb2=0.12983, Wf0=0.00553, Wf1=1.00000, Wf2=0.20208
tree_Gui10040	-44277.6	-44280.9	0.00974809	0.0539896	NO	P0=0.75471, P1=0.04557, P2=0.19972, Wb0=0.00543, Wb1=1.00000, Wb2=0.13046, Wf0=0.00543, Wf1=1.00000, Wf2=0.03125
tree_Gui2254	-44280.9	-44280.9	0.771553	0.796988	NO	P0=0.75519, P1=0.04586, P2=0.19895, Wb0=0.00544, Wb1=1.00000, Wb2=0.12863, Wf0=0.00544, Wf1=1.00000, Wf2=0.14753
tree_Hed4699	-44278	-44280.9	0.0149428	0.0728745	NO	P0=0.20057, P1=0.04636, P2=0.75307, Wb0=0.12656, Wb1=1.00000, Wb2=0.00514, Wf0=0.12656, Wf1=1.00000, Wf2=0.01763
tree_Hor7431	-44279.7	-44280.9	0.119766	0.258804	NO	P0=0.19776, P1=0.04569, P2=0.75655, Wb0=0.12976, Wb1=1.00000, Wb2=0.00554, Wf0=0.12976, Wf1=1.00000, Wf2=0.00000
tree_Hum107854	-44280.8	-44280.9	0.579465	0.641968	NO	P0=0.75510, P1=0.04588, P2=0.19902, Wb0=0.00544, Wb1=1.00000, Wb2=0.12877, Wf0=0.00544, Wf1=1.00000, Wf2=0.00000
tree_Hum173273	-44280.8	-44280.9	0.544293	0.613262	NO	P0=0.19880, P1=0.04586, P2=0.75534, Wb0=0.12889, Wb1=1.00000, Wb2=0.00545, Wf0=0.12889, Wf1=1.00000, Wf2=0.00000
tree_Kag11584	-44275.4	-44280.9	0.000923233	0.00987785	YES	P0=0.75709, P1=0.04537, P2=0.19754, Wb0=0.00554, Wb1=1.00000, Wb2=0.13281, Wf0=0.00554, Wf1=1.00000, Wf2=0.01819
tree_Mac7478	-44275	-44280.9	0.000566644	0.00671805	YES	P0=0.75600, P1=0.04609, P2=0.19791, Wb0=0.00546, Wb1=1.00000, Wb2=0.12757, Wf0=0.00546, Wf1=1.00000, Wf2=0.67505
tree_Mac965	-44280.1	-44280.9	0.184037	0.327287	NO	P0=0.75289, P1=0.04720, P2=0.19991, Wb0=0.00535, Wb1=1.00000, Wb2=0.12680, Wf0=0.00535, Wf1=1.00000, Wf2=0.00000
tree_Mar12143	-44280.4	-44280.9	0.294244	0.42044	NO	P0=0.19841, P1=0.04580, P2=0.75579, Wb0=0.12920, Wb1=1.00000, Wb2=0.00549, Wf0=0.12920, Wf1=1.00000, Wf2=0.00000
tree_Mar8230	-44280.5	-44280.9	0.344309	0.461887	NO	P0=0.75594, P1=0.04563, P2=0.19843, Wb0=0.00548, Wb1=1.00000, Wb2=0.12982, Wf0=0.00548, Wf1=1.00000, Wf2=0.06154
tree_Meg11017	-44279.7	-44280.9	0.116078	0.252314	NO	P0=0.19834, P1=0.04589, P2=0.75578, Wb0=0.12884, Wb1=1.00000, Wb2=0.00537, Wf0=0.12884, Wf1=1.00000, Wf2=0.01702
tree_Meg12070	-44279.8	-44280.9	0.133825	0.280778	NO	P0=0.75493, P1=0.04565, P2=0.19942, Wb0=0.00543, Wb1=1.00000, Wb2=0.12955, Wf0=0.00543, Wf1=1.00000, Wf2=0.05049
tree_Mic4297	-44280.8	-44280.9	0.672786	0.714598	NO	P0=0.19909, P1=0.04591, P2=0.75500, Wb0=0.12862, Wb1=1.00000, Wb2=0.00541, Wf0=0.12862, Wf1=1.00000, Wf2=0.00786
tree_Mic7233	-44276.7	-44280.9	0.00342879	0.0250683	NO	P0=0.19696, P1=0.04567, P2=0.75737, Wb0=0.13003, Wb1=1.00000, Wb2=0.00534, Wf0=0.13003, Wf1=1.00000, Wf2=0.02988
tree_Mou24811	-44280	-44280.9	0.172175	0.316163	NO	P0=0.19867, P1=0.04583, P2=0.75551, Wb0=0.12909, Wb1=1.00000, Wb2=0.00549, Wf0=0.12909, Wf1=1.00000, Wf2=0.00000
tree_Mou31529	-44280.1	-44280.9	0.187789	0.329947	NO	P0=0.75542, P1=0.04546, P2=0.19912, Wb0=0.00546, Wb1=1.00000, Wb2=0.13014, Wf0=0.00546, Wf1=1.00000, Wf2=0.06002
tree_Nmr311579	-44280.2	-44280.9	0.211777	0.357305	NO	P0=0.19817, P1=0.04576, P2=0.75606, Wb0=0.12939, Wb1=1.00000, Wb2=0.00551, Wf0=0.12939, Wf1=1.00000, Wf2=0.00000
tree_Nmr360689	-44279.8	-44280.9	0.136659	0.282773	NO	P0=0.20002, P1=0.04603, P2=0.75395, Wb0=0.12790, Wb1=1.00000, Wb2=0.00531, Wf0=0.12790, Wf1=1.00000, Wf2=0.01613
tree_Opo19017	-44279.2	-44280.9	0.0612112	0.175213	NO	P0=0.75551, P1=0.04551, P2=0.19898, Wb0=0.00548, Wb1=1.00000, Wb2=0.13110, Wf0=0.00548, Wf1=1.00000, Wf2=0.06749
tree_Opo6738	-44278	-44280.9	0.0161755	0.0765716	NO	P0=0.19737, P1=0.04562, P2=0.75701, Wb0=0.13024, Wb1=1.00000, Wb2=0.00564, Wf0=0.13024, Wf1=1.00000, Wf2=0.00000
tree_Ora18367	-44280.8	-44280.9	0.561647	0.629045	NO	P0=0.19881, P1=0.04586, P2=0.75533, Wb0=0.12887, Wb1=1.00000, Wb2=0.00545, Wf0=0.12887, Wf1=1.00000, Wf2=0.00000
tree_Pan14261	-44253.5	-44280.9	1.29999e-13	5.70261e-12	YES	P0=0.79507, P1=0.02573, P2=0.17919, Wb0=0.00728, Wb1=1.00000, Wb2=0.16573, Wf0=0.00728, Wf1=1.00000, Wf2=2.79882
tree_Pan5992	-44280.3	-44280.9	0.277649	0.40871	NO	P0=0.19875, P1=0.04580, P2=0.75546, Wb0=0.12915, Wb1=1.00000, Wb2=0.00548, Wf0=0.12915, Wf1=1.00000, Wf2=0.00000
tree_Pig10465	-44275.1	-44280.9	0.000615389	0.00710397	YES	P0=0.75349, P1=0.04583, P2=0.20068, Wb0=0.00538, Wb1=1.00000, Wb2=0.12925, Wf0=0.00538, Wf1=1.00000, Wf2=0.00000
tree_Pig15851	-44279.9	-44280.9	0.156436	0.30044	NO	P0=0.19793, P1=0.04572, P2=0.75635, Wb0=0.12959, Wb1=1.00000, Wb2=0.00553, Wf0=0.12959, Wf1=1.00000, Wf2=0.00000
tree_Pla256	-44278.5	-44280.9	0.0272342	0.105723	NO	P0=0.19872, P1=0.04571, P2=0.75557, Wb0=0.12910, Wb1=1.00000, Wb2=0.00510, Wf0=0.12910, Wf1=1.00000, Wf2=0.00998
tree_Pla8567	-44273.3	-44280.9	9.71479e-05	0.00142052	YES	P0=0.19321, P1=0.04507, P2=0.76172, Wb0=0.13356, Wb1=1.00000, Wb2=0.00607, Wf0=0.13356, Wf1=1.00000, Wf2=0.00000
tree_Rab12010	-44228.5	-44280.9	1.31055e-24	9.07728e-23	YES	P0=0.76077, P1=0.04476, P2=0.19447, Wb0=0.00556, Wb1=1.00000, Wb2=0.12034, Wf0=0.00556, Wf1=1.00000, Wf2=1.20293
tree_Rab17773	-44273.9	-44280.9	0.00017228	0.00233732	YES	P0=0.75477, P1=0.04508, P2=0.20015, Wb0=0.00544, Wb1=1.00000, Wb2=0.13213, Wf0=0.00544, Wf1=1.00000, Wf2=0.01935
tree_Rat11625	-44277.6	-44280.9	0.00959942	0.053529	NO	P0=0.75516, P1=0.04540, P2=0.19944, Wb0=0.00545, Wb1=1.00000, Wb2=0.13080, Wf0=0.00545, Wf1=1.00000, Wf2=0.02009
tree_Rat18392	-44280.3	-44280.9	0.243777	0.385126	NO	P0=0.19938, P1=0.04593, P2=0.75469, Wb0=0.12844, Wb1=1.00000, Wb2=0.00536, Wf0=0.12844, Wf1=1.00000, Wf2=0.01287
tree_Shr13977	-44278.3	-44280.9	0.020825	0.0882166	NO	P0=0.19664, P1=0.04548, P2=0.75789, Wb0=0.13081, Wb1=1.00000, Wb2=0.00566, Wf0=0.13081, Wf1=1.00000, Wf2=0.00000
tree_Shr1847	-44280.6	-44280.9	0.405261	0.511069	NO	P0=0.19815, P1=0.04578, P2=0.75607, Wb0=0.12938, Wb1=1.00000, Wb2=0.00552, Wf0=0.12938, Wf1=1.00000, Wf2=0.00244
tree_Squ14515	-44276.3	-44280.9	0.00227442	0.0190645	NO	P0=0.75765, P1=0.04502, P2=0.19734, Wb0=0.00557, Wb1=1.00000, Wb2=0.13252, Wf0=0.00557, Wf1=1.00000, Wf2=0.01395
tree_Squ2349	-44279.8	-44280.9	0.135482	0.280778	NO	P0=0.75410, P1=0.04659, P2=0.19932, Wb0=0.00540, Wb1=1.00000, Wb2=0.12853, Wf0=0.00540, Wf1=1.00000, Wf2=0.04339
tree_Zeb4835	-44279.3	-44280.9	0.0709294	0.189722	NO	P0=0.19777, P1=0.04568, P2=0.75655, Wb0=0.12985, Wb1=1.00000, Wb2=0.00556, Wf0=0.12985, Wf1=1.00000, Wf2=0.00000
tree_Zeb8510	-44279.3	-44280.9	0.072725	0.19413	NO	P0=0.19761, P1=0.04570, P2=0.75669, Wb0=0.12983, Wb1=1.00000, Wb2=0.00556, Wf0=0.12983, Wf1=1.00000, Wf2=0.00000
ABL1, ABL2
tree_Cat5115	-50293	-50294.5	0.085424	0.212537	NO	P0=0.30479, P1=0.05082, P2=0.64438, Wb0=0.24073, Wb1=1.00000, Wb2=0.01353, Wf0=0.24073, Wf1=1.00000, Wf2=0.00000
tree_Chi1727	-50293.9	-50294.5	0.297124	0.422718	NO	P0=0.64544, P1=0.05048, P2=0.30409, Wb0=0.01347, Wb1=1.00000, Wb2=0.24148, Wf0=0.01347, Wf1=1.00000, Wf2=0.72190
tree_Chi21477	-50293.8	-50294.5	0.235618	0.381596	NO	P0=0.64530, P1=0.05079, P2=0.30391, Wb0=0.01347, Wb1=1.00000, Wb2=0.24115, Wf0=0.01347, Wf1=1.00000, Wf2=0.69485
tree_Chk3875	-50288.6	-50294.5	0.000605693	0.00705391	YES	P0=0.64569, P1=0.05207, P2=0.30224, Wb0=0.01353, Wb1=1.00000, Wb2=0.24499, Wf0=0.01353, Wf1=1.00000, Wf2=0.08725
tree_Chk4213	-50293.3	-50294.5	0.118661	0.25684	NO	P0=0.64538, P1=0.05034, P2=0.30428, Wb0=0.01347, Wb1=1.00000, Wb2=0.24316, Wf0=0.01347, Wf1=1.00000, Wf2=0.14553
tree_Cow15026	-50293.2	-50294.5	0.101557	0.234273	NO	P0=0.64545, P1=0.05020, P2=0.30434, Wb0=0.01348, Wb1=1.00000, Wb2=0.24310, Wf0=0.01348, Wf1=1.00000, Wf2=0.14713
tree_Cow17976	-50286.8	-50294.5	8.70334e-05	0.00128692	YES	P0=0.64779, P1=0.04877, P2=0.30344, Wb0=0.01366, Wb1=1.00000, Wb2=0.23936, Wf0=0.01366, Wf1=1.00000, Wf2=0.45970
tree_Dog13920	-50292.6	-50294.5	0.0545365	0.160201	NO	P0=0.64578, P1=0.05018, P2=0.30403, Wb0=0.01351, Wb1=1.00000, Wb2=0.24299, Wf0=0.01351, Wf1=1.00000, Wf2=0.08271
tree_Dol15170	-50294	-50294.5	0.32946	0.451165	NO	P0=0.64508, P1=0.05095, P2=0.30397, Wb0=0.01346, Wb1=1.00000, Wb2=0.24193, Wf0=0.01346, Wf1=1.00000, Wf2=0.17640
tree_Dol17378	-50293	-50294.5	0.0893791	0.219037	NO	P0=0.30405, P1=0.05063, P2=0.64532, Wb0=0.24158, Wb1=1.00000, Wb2=0.01356, Wf0=0.24158, Wf1=1.00000, Wf2=0.00000
tree_Ele5345	-50294.4	-50294.5	0.749633	0.778624	NO	P0=0.64523, P1=0.05080, P2=0.30396, Wb0=0.01347, Wb1=1.00000, Wb2=0.24163, Wf0=0.01347, Wf1=1.00000, Wf2=0.22156
tree_Ele6986	-50292.4	-50294.5	0.0417887	0.139225	NO	P0=0.64504, P1=0.05083, P2=0.30413, Wb0=0.01344, Wb1=1.00000, Wb2=0.23942, Wf0=0.01344, Wf1=1.00000, Wf2=0.39652
tree_Gui13202	-50293.3	-50294.5	0.116187	0.252314	NO	P0=0.64511, P1=0.05105, P2=0.30384, Wb0=0.01345, Wb1=1.00000, Wb2=0.24207, Wf0=0.01345, Wf1=1.00000, Wf2=0.13267
tree_Hed14995	-50291	-50294.5	0.00822793	0.0479113	NO	P0=0.64352, P1=0.05247, P2=0.30401, Wb0=0.01332, Wb1=1.00000, Wb2=0.23601, Wf0=0.01332, Wf1=1.00000, Wf2=0.36560
tree_Hor14981	-50294.3	-50294.5	0.524559	0.597358	NO	P0=0.64533, P1=0.05058, P2=0.30409, Wb0=0.01347, Wb1=1.00000, Wb2=0.24208, Wf0=0.01347, Wf1=1.00000, Wf2=0.20312
tree_Hor5708	-50292.6	-50294.5	0.0519357	0.156134	NO	P0=0.64497, P1=0.05064, P2=0.30439, Wb0=0.01345, Wb1=1.00000, Wb2=0.24236, Wf0=0.01345, Wf1=1.00000, Wf2=0.11229
tree_Hum143322	-50292.9	-50294.5	0.0776107	0.200318	NO	P0=0.30399, P1=0.05061, P2=0.64540, Wb0=0.24162, Wb1=1.00000, Wb2=0.01343, Wf0=0.24162, Wf1=1.00000, Wf2=0.22167
tree_Hum97007	-50293.7	-50294.5	0.220989	0.366735	NO	P0=0.64533, P1=0.05051, P2=0.30415, Wb0=0.01347, Wb1=1.00000, Wb2=0.24189, Wf0=0.01347, Wf1=1.00000, Wf2=0.00000
tree_Kag12502	-50293.6	-50294.5	0.189739	0.332044	NO	P0=0.30382, P1=0.05053, P2=0.64565, Wb0=0.24190, Wb1=1.00000, Wb2=0.01362, Wf0=0.24190, Wf1=1.00000, Wf2=0.00455
tree_Kag6116	-50293.5	-50294.5	0.167248	0.310693	NO	P0=0.30306, P1=0.05044, P2=0.64649, Wb0=0.24241, Wb1=1.00000, Wb2=0.01333, Wf0=0.24241, Wf1=1.00000, Wf2=0.02266
tree_Mac6262	-50241.8	-50294.5	1.02703e-24	7.50873e-23	YES	P0=0.31085, P1=0.05226, P2=0.63689, Wb0=0.23431, Wb1=1.00000, Wb2=0.01135, Wf0=0.23431, Wf1=1.00000, Wf2=0.26408
tree_Mar20525	-50293.2	-50294.5	0.103373	0.234955	NO	P0=0.30449, P1=0.05074, P2=0.64477, Wb0=0.24109, Wb1=1.00000, Wb2=0.01352, Wf0=0.24109, Wf1=1.00000, Wf2=0.00000
tree_Mar8288	-50290	-50294.5	0.00267325	0.0215828	NO	P0=0.64665, P1=0.04817, P2=0.30518, Wb0=0.01356, Wb1=1.00000, Wb2=0.24137, Wf0=0.01356, Wf1=1.00000, Wf2=0.62408
tree_Meg1515	-50294	-50294.5	0.319689	0.444256	NO	P0=0.30366, P1=0.05054, P2=0.64580, Wb0=0.24191, Wb1=1.00000, Wb2=0.01360, Wf0=0.24191, Wf1=1.00000, Wf2=0.00711
tree_Meg7609	-50294.3	-50294.5	0.564484	0.630612	NO	P0=0.64553, P1=0.05048, P2=0.30400, Wb0=0.01349, Wb1=1.00000, Wb2=0.24234, Wf0=0.01349, Wf1=1.00000, Wf2=0.21426
tree_Mic7200	-50292.2	-50294.5	0.0314894	0.115754	NO	P0=0.30346, P1=0.05053, P2=0.64601, Wb0=0.24206, Wb1=1.00000, Wb2=0.01364, Wf0=0.24206, Wf1=1.00000, Wf2=0.00000
tree_Mic8799	-50292.3	-50294.5	0.0376457	0.13141	NO	P0=0.30429, P1=0.05063, P2=0.64507, Wb0=0.24154, Wb1=1.00000, Wb2=0.01363, Wf0=0.24154, Wf1=1.00000, Wf2=0.00000
tree_Mou26596	-50293	-50294.5	0.0805386	0.206606	NO	P0=0.64584, P1=0.05009, P2=0.30407, Wb0=0.01353, Wb1=1.00000, Wb2=0.24402, Wf0=0.01353, Wf1=1.00000, Wf2=0.16517
tree_Mou26842	-50294.5	-50294.5	0.773804	0.798062	NO	P0=0.30382, P1=0.05059, P2=0.64559, Wb0=0.24173, Wb1=1.00000, Wb2=0.01346, Wf0=0.24173, Wf1=1.00000, Wf2=0.01678
tree_Nmr356595	-50292.8	-50294.5	0.0658377	0.182405	NO	P0=0.64585, P1=0.05015, P2=0.30400, Wb0=0.01349, Wb1=1.00000, Wb2=0.24110, Wf0=0.01349, Wf1=1.00000, Wf2=0.47890
tree_Nmr361423	-50293.6	-50294.5	0.17089	0.314973	NO	P0=0.64478, P1=0.05093, P2=0.30429, Wb0=0.01342, Wb1=1.00000, Wb2=0.23909, Wf0=0.01342, Wf1=1.00000, Wf2=0.29266
tree_Opo12126	-50293.1	-50294.5	0.0907691	0.220391	NO	P0=0.30421, P1=0.05068, P2=0.64510, Wb0=0.24127, Wb1=1.00000, Wb2=0.01371, Wf0=0.24127, Wf1=1.00000, Wf2=0.00552
tree_Opo6090	-50288.7	-50294.5	0.00069132	0.00764518	YES	P0=0.30391, P1=0.05052, P2=0.64557, Wb0=0.24196, Wb1=1.00000, Wb2=0.01382, Wf0=0.24196, Wf1=1.00000, Wf2=0.00000
tree_Ora464	-50294.1	-50294.5	0.399245	0.507639	NO	P0=0.30367, P1=0.05055, P2=0.64578, Wb0=0.24189, Wb1=1.00000, Wb2=0.01356, Wf0=0.24189, Wf1=1.00000, Wf2=0.00638
tree_Pan14636	-50294.1	-50294.5	0.388721	0.49736	NO	P0=0.30366, P1=0.05056, P2=0.64578, Wb0=0.24188, Wb1=1.00000, Wb2=0.01356, Wf0=0.24188, Wf1=1.00000, Wf2=0.00621
tree_Pan16250	-50294.2	-50294.5	0.458751	0.54734	NO	P0=0.30406, P1=0.05064, P2=0.64529, Wb0=0.24151, Wb1=1.00000, Wb2=0.01352, Wf0=0.24151, Wf1=1.00000, Wf2=0.00679
tree_Pig24674	-50291.9	-50294.5	0.0232432	0.0941169	NO	P0=0.64632, P1=0.05038, P2=0.30331, Wb0=0.01355, Wb1=1.00000, Wb2=0.24371, Wf0=0.01355, Wf1=1.00000, Wf2=0.09867
tree_Pig5706	-50292.8	-50294.5	0.0665051	0.183098	NO	P0=0.64500, P1=0.05057, P2=0.30443, Wb0=0.01346, Wb1=1.00000, Wb2=0.24302, Wf0=0.01346, Wf1=1.00000, Wf2=0.15414
tree_Pik8698	-50294.5	-50294.5	0.788332	0.806697	NO	P0=0.30420, P1=0.05067, P2=0.64513, Wb0=0.24139, Wb1=1.00000, Wb2=0.01349, Wf0=0.24139, Wf1=1.00000, Wf2=0.01180
tree_Pla1046	-50291.2	-50294.5	0.0105049	0.057363	NO	P0=0.30339, P1=0.05056, P2=0.64606, Wb0=0.24196, Wb1=1.00000, Wb2=0.01392, Wf0=0.24196, Wf1=1.00000, Wf2=0.00412
tree_Pla958	-50292	-50294.5	0.0256473	0.101054	NO	P0=0.64591, P1=0.05001, P2=0.30408, Wb0=0.01351, Wb1=1.00000, Wb2=0.24492, Wf0=0.01351, Wf1=1.00000, Wf2=0.14637
tree_Rab7140	-50252.8	-50294.5	6.97046e-20	4.1696e-18	YES	P0=0.30426, P1=0.05083, P2=0.64492, Wb0=0.24073, Wb1=1.00000, Wb2=0.01173, Wf0=0.24073, Wf1=1.00000, Wf2=0.12096
tree_Rab8738	-50293	-50294.5	0.0832265	0.209781	NO	P0=0.64525, P1=0.05022, P2=0.30453, Wb0=0.01348, Wb1=1.00000, Wb2=0.24350, Wf0=0.01348, Wf1=1.00000, Wf2=0.16906
tree_Rat9371	-50294.1	-50294.5	0.357772	0.475572	NO	P0=0.64561, P1=0.05035, P2=0.30404, Wb0=0.01349, Wb1=1.00000, Wb2=0.24257, Wf0=0.01349, Wf1=1.00000, Wf2=0.17887
tree_Squ21312	-50293.7	-50294.5	0.20746	0.352281	NO	P0=0.64493, P1=0.05069, P2=0.30439, Wb0=0.01344, Wb1=1.00000, Wb2=0.24203, Wf0=0.01344, Wf1=1.00000, Wf2=0.15742
tree_Squ26819	-50294.1	-50294.5	0.355761	0.474349	NO	P0=0.30413, P1=0.05064, P2=0.64523, Wb0=0.24152, Wb1=1.00000, Wb2=0.01357, Wf0=0.24152, Wf1=1.00000, Wf2=0.00774
tree_Zeb17391	-50292.5	-50294.5	0.0449578	0.145252	NO	P0=0.30427, P1=0.05063, P2=0.64510, Wb0=0.24155, Wb1=1.00000, Wb2=0.01359, Wf0=0.24155, Wf1=1.00000, Wf2=0.00000
tree_Zeb4720	-50291.7	-50294.5	0.0180734	0.0812469	NO	P0=0.64521, P1=0.05084, P2=0.30395, Wb0=0.01347, Wb1=1.00000, Wb2=0.24389, Wf0=0.01347, Wf1=1.00000, Wf2=0.11488
CBX3
tree_Alp10418	-3994.96	-3995.03	0.705215	0.741264	NO	P0=0.20359, P1=0.00936, P2=0.78706, Wb0=0.05077, Wb1=1.00000, Wb2=0.00187, Wf0=0.05077, Wf1=1.00000, Wf2=0.00000
tree_Chi19003	-3994.38	-3995.03	0.252516	0.391876	NO	P0=0.75674, P1=0.00936, P2=0.23390, Wb0=0.00115, Wb1=1.00000, Wb2=0.04730, Wf0=0.00115, Wf1=1.00000, Wf2=0.00000
tree_Chk11038	-3994.26	-3995.03	0.213849	0.358504	NO	P0=0.75399, P1=0.00936, P2=0.23666, Wb0=0.00109, Wb1=1.00000, Wb2=0.04707, Wf0=0.00109, Wf1=1.00000, Wf2=0.00000
tree_Cow5540	-3978.86	-3995.03	1.29376e-08	3.78353e-07	YES	P0=0.71053, P1=0.00993, P2=0.27954, Wb0=0.00000, Wb1=1.00000, Wb2=0.03191, Wf0=0.00000, Wf1=1.00000, Wf2=0.52600
tree_Dog2897	-3994.69	-3995.03	0.409022	0.513654	NO	P0=0.76546, P1=0.00936, P2=0.22518, Wb0=0.00135, Wb1=1.00000, Wb2=0.04807, Wf0=0.00135, Wf1=1.00000, Wf2=0.00000
tree_Dol711	-3994.45	-3995.03	0.278722	0.409529	NO	P0=0.22283, P1=0.00939, P2=0.76778, Wb0=0.04800, Wb1=1.00000, Wb2=0.00117, Wf0=0.04800, Wf1=1.00000, Wf2=0.01533
tree_Ele6907	-3994.89	-3995.03	0.599469	0.659387	NO	P0=0.19468, P1=0.00934, P2=0.79598, Wb0=0.05223, Wb1=1.00000, Wb2=0.00210, Wf0=0.05223, Wf1=1.00000, Wf2=0.00000
tree_Gui15168	-3968.64	-3995.03	3.70475e-13	1.52358e-11	YES	P0=0.94061, P1=0.01004, P2=0.04934, Wb0=0.00745, Wb1=1.00000, Wb2=0.01324, Wf0=0.00745, Wf1=1.00000, Wf2=37.51625
tree_Gui23915	-3994.15	-3995.03	0.183857	0.327287	NO	P0=0.75038, P1=0.00935, P2=0.24027, Wb0=0.00101, Wb1=1.00000, Wb2=0.04678, Wf0=0.00101, Wf1=1.00000, Wf2=0.00000
tree_Hor12780	-3994.7	-3995.03	0.415967	0.518035	NO	P0=0.76425, P1=0.00937, P2=0.22638, Wb0=0.00132, Wb1=1.00000, Wb2=0.04787, Wf0=0.00132, Wf1=1.00000, Wf2=0.00000
tree_Hum122565	-3994.33	-3995.03	0.237092	0.381901	NO	P0=0.75549, P1=0.00936, P2=0.23515, Wb0=0.00112, Wb1=1.00000, Wb2=0.04719, Wf0=0.00112, Wf1=1.00000, Wf2=0.00000
tree_Kag5487	-3994.05	-3995.03	0.161545	0.305013	NO	P0=0.74505, P1=0.00936, P2=0.24559, Wb0=0.00089, Wb1=1.00000, Wb2=0.04622, Wf0=0.00089, Wf1=1.00000, Wf2=0.00000
tree_Mac6818	-3994.95	-3995.03	0.690739	0.729545	NO	P0=0.78116, P1=0.00939, P2=0.20945, Wb0=0.00171, Wb1=1.00000, Wb2=0.04938, Wf0=0.00171, Wf1=1.00000, Wf2=0.07784
tree_Mar7952	-3994.43	-3995.03	0.27265	0.40589	NO	P0=0.75798, P1=0.00936, P2=0.23266, Wb0=0.00118, Wb1=1.00000, Wb2=0.04739, Wf0=0.00118, Wf1=1.00000, Wf2=0.00000
tree_Meg6297	-3994.24	-3995.03	0.206919	0.352272	NO	P0=0.75322, P1=0.00936, P2=0.23742, Wb0=0.00107, Wb1=1.00000, Wb2=0.04703, Wf0=0.00107, Wf1=1.00000, Wf2=0.00000
tree_Mic7591	-3994.43	-3995.03	0.273821	0.406713	NO	P0=0.75807, P1=0.00936, P2=0.23257, Wb0=0.00118, Wb1=1.00000, Wb2=0.04740, Wf0=0.00118, Wf1=1.00000, Wf2=0.00000
tree_Mou29836	-3993.13	-3995.03	0.050893	0.153991	NO	P0=0.71717, P1=0.00934, P2=0.27349, Wb0=0.00026, Wb1=1.00000, Wb2=0.04412, Wf0=0.00026, Wf1=1.00000, Wf2=0.00000
tree_Mou57886	-3993.05	-3995.03	0.0466354	0.148013	NO	P0=0.71455, P1=0.00934, P2=0.27611, Wb0=0.00021, Wb1=1.00000, Wb2=0.04393, Wf0=0.00021, Wf1=1.00000, Wf2=0.00000
tree_Mou59647	-3993.12	-3995.03	0.0507711	0.153991	NO	P0=0.71705, P1=0.00934, P2=0.27362, Wb0=0.00026, Wb1=1.00000, Wb2=0.04411, Wf0=0.00026, Wf1=1.00000, Wf2=0.00000
tree_Opo572	-3984.36	-3995.03	3.84456e-06	8.03085e-05	YES	P0=0.70236, P1=0.00868, P2=0.28896, Wb0=0.00000, Wb1=1.00000, Wb2=0.05254, Wf0=0.00000, Wf1=1.00000, Wf2=0.00316
tree_Ora17714	-3994.47	-3995.03	0.290194	0.416916	NO	P0=0.75942, P1=0.00936, P2=0.23122, Wb0=0.00121, Wb1=1.00000, Wb2=0.04753, Wf0=0.00121, Wf1=1.00000, Wf2=0.00000
tree_Pan19501	-3992.24	-3995.03	0.0181934	0.0812469	NO	P0=0.75688, P1=0.00952, P2=0.23360, Wb0=0.00116, Wb1=1.00000, Wb2=0.04433, Wf0=0.00116, Wf1=1.00000, Wf2=0.61489
tree_Pan5969	-3994.89	-3995.03	0.589391	0.650158	NO	P0=0.77049, P1=0.00938, P2=0.22014, Wb0=0.00146, Wb1=1.00000, Wb2=0.04850, Wf0=0.00146, Wf1=1.00000, Wf2=0.00000
tree_Pig16711	-3994.33	-3995.03	0.236033	0.381596	NO	P0=0.74683, P1=0.00938, P2=0.24379, Wb0=0.00095, Wb1=1.00000, Wb2=0.04606, Wf0=0.00095, Wf1=1.00000, Wf2=0.00000
tree_Pik11713	-3993.64	-3995.03	0.0953238	0.225655	NO	P0=0.70527, P1=0.00940, P2=0.28533, Wb0=0.00001, Wb1=1.00000, Wb2=0.04237, Wf0=0.00001, Wf1=1.00000, Wf2=0.00000
tree_Pla9160	-3994.88	-3995.03	0.57627	0.640516	NO	P0=0.78506, P1=0.00941, P2=0.20553, Wb0=0.00179, Wb1=1.00000, Wb2=0.04947, Wf0=0.00179, Wf1=1.00000, Wf2=0.08156
tree_Rab21397	-3994.62	-3995.03	0.362782	0.479338	NO	P0=0.76312, P1=0.00937, P2=0.22752, Wb0=0.00130, Wb1=1.00000, Wb2=0.04783, Wf0=0.00130, Wf1=1.00000, Wf2=0.00000
tree_Rab22201	-3994.53	-3995.03	0.317821	0.442127	NO	P0=0.76071, P1=0.00937, P2=0.22992, Wb0=0.00124, Wb1=1.00000, Wb2=0.04762, Wf0=0.00124, Wf1=1.00000, Wf2=0.00000
tree_Rab2464	-3994.62	-3995.03	0.362782	0.479338	NO	P0=0.76313, P1=0.00937, P2=0.22750, Wb0=0.00130, Wb1=1.00000, Wb2=0.04784, Wf0=0.00130, Wf1=1.00000, Wf2=0.00000
tree_Rab25538	-3993.83	-3995.03	0.121226	0.261102	NO	P0=0.22693, P1=0.00938, P2=0.76370, Wb0=0.04768, Wb1=1.00000, Wb2=0.00102, Wf0=0.04768, Wf1=1.00000, Wf2=0.02794
tree_Rat11814	-3993.25	-3995.03	0.0592815	0.171084	NO	P0=0.72140, P1=0.00934, P2=0.26926, Wb0=0.00036, Wb1=1.00000, Wb2=0.04443, Wf0=0.00036, Wf1=1.00000, Wf2=0.00000
tree_Rat30902	-3995	-3995.03	0.81469	0.827958	NO	P0=0.21671, P1=0.00938, P2=0.77391, Wb0=0.04877, Wb1=1.00000, Wb2=0.00148, Wf0=0.04877, Wf1=1.00000, Wf2=0.00315
tree_Shr8011	-3994.75	-3995.03	0.455833	0.54664	NO	P0=0.78839, P1=0.00940, P2=0.20221, Wb0=0.00188, Wb1=1.00000, Wb2=0.05015, Wf0=0.00188, Wf1=1.00000, Wf2=0.12389
tree_Squ6223	-3994.47	-3995.03	0.290771	0.417129	NO	P0=0.75896, P1=0.00936, P2=0.23168, Wb0=0.00120, Wb1=1.00000, Wb2=0.04746, Wf0=0.00120, Wf1=1.00000, Wf2=0.00000
tree_Zeb2876	-3994.86	-3995.03	0.554064	0.62161	NO	P0=0.76955, P1=0.00937, P2=0.22108, Wb0=0.00144, Wb1=1.00000, Wb2=0.04848, Wf0=0.00144, Wf1=1.00000, Wf2=0.00000
BLM
tree_Alp	-29708.5	-29708.6	0.791657	0.807613	NO	P0=0.32332, P1=0.17565, P2=0.50103, Wb0=0.37811, Wb1=1.00000, Wb2=0.02466, Wf0=0.37811, Wf1=1.00000, Wf2=0.02913
tree_Chi	-29706.6	-29708.6	0.0477467	0.148694	NO	P0=0.32196, P1=0.17495, P2=0.50310, Wb0=0.38044, Wb1=1.00000, Wb2=0.02480, Wf0=0.38044, Wf1=1.00000, Wf2=0.20309
tree_Cow	-29706.5	-29708.6	0.0405285	0.136712	NO	P0=0.32063, P1=0.17414, P2=0.50523, Wb0=0.38297, Wb1=1.00000, Wb2=0.02678, Wf0=0.38297, Wf1=1.00000, Wf2=0.00390
tree_Dog	-29706.3	-29708.6	0.0336901	0.121803	NO	P0=0.50388, P1=0.17470, P2=0.32141, Wb0=0.02541, Wb1=1.00000, Wb2=0.38793, Wf0=0.02541, Wf1=1.00000, Wf2=0.17710
tree_Dol	-29706.8	-29708.6	0.0633989	0.178764	NO	P0=0.32449, P1=0.17634, P2=0.49918, Wb0=0.37582, Wb1=1.00000, Wb2=0.02362, Wf0=0.37582, Wf1=1.00000, Wf2=0.06904
tree_Gui	-29707.9	-29708.6	0.231634	0.377265	NO	P0=0.50376, P1=0.17333, P2=0.32291, Wb0=0.02528, Wb1=1.00000, Wb2=0.37660, Wf0=0.02528, Wf1=1.00000, Wf2=0.46690
tree_Hed	-29708	-29708.6	0.268315	0.402466	NO	P0=0.50237, P1=0.17411, P2=0.32352, Wb0=0.02504, Wb1=1.00000, Wb2=0.38664, Wf0=0.02504, Wf1=1.00000, Wf2=0.32442
tree_Hor	-29707.6	-29708.6	0.169923	0.313631	NO	P0=0.50310, P1=0.17267, P2=0.32423, Wb0=0.02511, Wb1=1.00000, Wb2=0.38691, Wf0=0.02511, Wf1=1.00000, Wf2=0.27622
tree_Hum	-29708.4	-29708.6	0.600103	0.659387	NO	P0=0.32290, P1=0.17546, P2=0.50164, Wb0=0.37872, Wb1=1.00000, Wb2=0.02481, Wf0=0.37872, Wf1=1.00000, Wf2=0.07207
tree_Mac	-29707.3	-29708.6	0.112798	0.248268	NO	P0=0.32091, P1=0.17392, P2=0.50517, Wb0=0.38325, Wb1=1.00000, Wb2=0.02585, Wf0=0.38325, Wf1=1.00000, Wf2=0.00000
tree_Mic	-29708.6	-29708.6	0.965785	0.970209	NO	P0=0.50154, P1=0.17551, P2=0.32295, Wb0=0.02488, Wb1=1.00000, Wb2=0.37847, Wf0=0.02488, Wf1=1.00000, Wf2=0.38143
tree_Mou	-29708.5	-29708.6	0.75231	0.780789	NO	P0=0.32298, P1=0.17555, P2=0.50146, Wb0=0.37845, Wb1=1.00000, Wb2=0.02471, Wf0=0.37845, Wf1=1.00000, Wf2=0.03123
tree_Opo	-29702.8	-29708.6	0.00071464	0.00777245	YES	P0=0.50433, P1=0.17325, P2=0.32241, Wb0=0.02556, Wb1=1.00000, Wb2=0.35969, Wf0=0.02556, Wf1=1.00000, Wf2=0.56842
tree_Ora	-29692.6	-29708.6	1.52817e-08	4.31683e-07	YES	P0=0.50547, P1=0.17625, P2=0.31828, Wb0=0.02578, Wb1=1.00000, Wb2=0.36980, Wf0=0.02578, Wf1=1.00000, Wf2=2.59786
tree_Pan	-29708.2	-29708.6	0.405437	0.511069	NO	P0=0.50120, P1=0.17596, P2=0.32284, Wb0=0.02484, Wb1=1.00000, Wb2=0.38049, Wf0=0.02484, Wf1=1.00000, Wf2=0.29790
tree_Rab	-29699.9	-29708.6	3.03531e-05	0.000532596	YES	P0=0.50625, P1=0.16730, P2=0.32645, Wb0=0.02551, Wb1=1.00000, Wb2=0.41717, Wf0=0.02551, Wf1=1.00000, Wf2=0.22190
tree_Rat	-29704.8	-29708.6	0.00624817	0.0397227	NO	P0=0.32113, P1=0.17435, P2=0.50452, Wb0=0.38196, Wb1=1.00000, Wb2=0.02363, Wf0=0.38196, Wf1=1.00000, Wf2=0.08732
XRCC6
tree_Alp2618	-18008	-18008.6	0.310699	0.435907	NO	P0=0.60400, P1=0.07413, P2=0.32187, Wb0=0.05869, Wb1=1.00000, Wb2=0.32332, Wf0=0.05869, Wf1=1.00000, Wf2=0.48262
tree_Chi22548	-18007.7	-18008.6	0.19349	0.337263	NO	P0=0.59857, P1=0.07447, P2=0.32696, Wb0=0.05787, Wb1=1.00000, Wb2=0.32270, Wf0=0.05787, Wf1=1.00000, Wf2=0.00000
tree_Chi40111	-17989.6	-18008.6	7.05144e-10	2.26334e-08	YES	P0=0.32811, P1=0.07570, P2=0.59618, Wb0=0.31829, Wb1=1.00000, Wb2=0.05395, Wf0=0.31829, Wf1=1.00000, Wf2=0.64383
tree_Chk11932	-18007.7	-18008.6	0.194174	0.33756	NO	P0=0.31683, P1=0.07385, P2=0.60932, Wb0=0.32833, Wb1=1.00000, Wb2=0.05813, Wf0=0.32833, Wf1=1.00000, Wf2=0.10134
tree_Cow6103	-18008.1	-18008.6	0.355069	0.473905	NO	P0=0.32799, P1=0.07497, P2=0.59705, Wb0=0.32125, Wb1=1.00000, Wb2=0.05827, Wf0=0.32125, Wf1=1.00000, Wf2=0.03157
tree_Dog1043	-18007.5	-18008.6	0.147293	0.295223	NO	P0=0.32003, P1=0.07417, P2=0.60581, Wb0=0.32634, Wb1=1.00000, Wb2=0.05969, Wf0=0.32634, Wf1=1.00000, Wf2=0.01784
tree_Dol6749	-18007.9	-18008.6	0.261027	0.399519	NO	P0=0.32678, P1=0.07487, P2=0.59836, Wb0=0.32172, Wb1=1.00000, Wb2=0.05731, Wf0=0.32172, Wf1=1.00000, Wf2=0.11249
tree_Ele11017	-18007.5	-18008.6	0.149146	0.296043	NO	P0=0.59808, P1=0.07364, P2=0.32827, Wb0=0.05771, Wb1=1.00000, Wb2=0.31785, Wf0=0.05771, Wf1=1.00000, Wf2=0.52414
tree_Gui3542	-18006	-18008.6	0.0228115	0.0932298	NO	P0=0.32678, P1=0.07499, P2=0.59823, Wb0=0.32160, Wb1=1.00000, Wb2=0.05951, Wf0=0.32160, Wf1=1.00000, Wf2=0.00649
tree_Hor17563	-18005.6	-18008.6	0.0143639	0.0710635	NO	P0=0.62328, P1=0.06924, P2=0.30748, Wb0=0.06123, Wb1=1.00000, Wb2=0.33283, Wf0=0.06123, Wf1=1.00000, Wf2=0.65259
tree_Hum196419	-18008.6	-18008.6	0.992021	0.994288	NO	P0=0.59925, P1=0.07480, P2=0.32595, Wb0=0.05800, Wb1=1.00000, Wb2=0.32236, Wf0=0.05800, Wf1=1.00000, Wf2=0.00000
tree_Mac1856	-17954.1	-18008.6	1.68284e-25	1.30272e-23	YES	P0=0.77868, P1=0.16546, P2=0.05586, Wb0=0.10753, Wb1=1.00000, Wb2=0.21662, Wf0=0.10753, Wf1=1.00000, Wf2=998.99997
tree_Mar13567	-18007	-18008.6	0.0774793	0.200318	NO	P0=0.61217, P1=0.07081, P2=0.31702, Wb0=0.05980, Wb1=1.00000, Wb2=0.33605, Wf0=0.05980, Wf1=1.00000, Wf2=0.09949
tree_Mar18021	-17887.2	-18008.6	9.68337e-55	2.54866e-52	YES	P0=0.63582, P1=0.17621, P2=0.18797, Wb0=0.09936, Wb1=1.00000, Wb2=0.09081, Wf0=0.09936, Wf1=1.00000, Wf2=69.53066
tree_Meg1168	-18006	-18008.6	0.0239573	0.0961214	NO	P0=0.32556, P1=0.07498, P2=0.59946, Wb0=0.32143, Wb1=1.00000, Wb2=0.05646, Wf0=0.32143, Wf1=1.00000, Wf2=0.13540
tree_Mic2516	-18008.5	-18008.6	0.661737	0.707856	NO	P0=0.32605, P1=0.07483, P2=0.59913, Wb0=0.32227, Wb1=1.00000, Wb2=0.05821, Wf0=0.32227, Wf1=1.00000, Wf2=0.04500
tree_Mou22471	-18005.4	-18008.6	0.0118307	0.062277	NO	P0=0.32384, P1=0.07456, P2=0.60160, Wb0=0.32407, Wb1=1.00000, Wb2=0.05972, Wf0=0.32407, Wf1=1.00000, Wf2=0.00000
tree_Opo16589	-18002.5	-18008.6	0.000519973	0.00622157	YES	P0=0.57783, P1=0.07406, P2=0.34811, Wb0=0.05398, Wb1=1.00000, Wb2=0.32870, Wf0=0.05398, Wf1=1.00000, Wf2=0.14436
tree_Ora11876	-18007.9	-18008.6	0.245275	0.385641	NO	P0=0.32336, P1=0.07447, P2=0.60217, Wb0=0.32424, Wb1=1.00000, Wb2=0.05858, Wf0=0.32424, Wf1=1.00000, Wf2=0.00000
tree_Pan15579	-18008	-18008.6	0.297101	0.422718	NO	P0=0.60188, P1=0.07460, P2=0.32352, Wb0=0.05846, Wb1=1.00000, Wb2=0.32608, Wf0=0.05846, Wf1=1.00000, Wf2=0.19564
tree_Pig59	-18003.3	-18008.6	0.00117846	0.0119296	NO	P0=0.31688, P1=0.07351, P2=0.60961, Wb0=0.32980, Wb1=1.00000, Wb2=0.06149, Wf0=0.32980, Wf1=1.00000, Wf2=0.00000
tree_Pik2386	-18006.9	-18008.6	0.068031	0.186518	NO	P0=0.31713, P1=0.07388, P2=0.60898, Wb0=0.32833, Wb1=1.00000, Wb2=0.06092, Wf0=0.32833, Wf1=1.00000, Wf2=0.02379
tree_Rab6948	-18004.4	-18008.6	0.00406753	0.0287789	NO	P0=0.58134, P1=0.07882, P2=0.33984, Wb0=0.05552, Wb1=1.00000, Wb2=0.31650, Wf0=0.05552, Wf1=1.00000, Wf2=0.06895
tree_Rat6392	-18008.2	-18008.6	0.418516	0.519591	NO	P0=0.32520, P1=0.07468, P2=0.60013, Wb0=0.32306, Wb1=1.00000, Wb2=0.05850, Wf0=0.32306, Wf1=1.00000, Wf2=0.03044
tree_Shr8024	-18000.2	-18008.6	4.38891e-05	0.000704367	YES	P0=0.32703, P1=0.07553, P2=0.59744, Wb0=0.31943, Wb1=1.00000, Wb2=0.06169, Wf0=0.31943, Wf1=1.00000, Wf2=0.00456
tree_Squ9490	-18005.9	-18008.6	0.021807	0.0906965	NO	P0=0.32107, P1=0.07424, P2=0.60469, Wb0=0.32580, Wb1=1.00000, Wb2=0.05990, Wf0=0.32580, Wf1=1.00000, Wf2=0.00943
tree_Zeb9852	-18007.9	-18008.6	0.236637	0.381634	NO	P0=0.60656, P1=0.07450, P2=0.31894, Wb0=0.05921, Wb1=1.00000, Wb2=0.33171, Wf0=0.05921, Wf1=1.00000, Wf2=0.20046
DKC1
tree_Chi22449	-13822	-13823.3	0.109341	0.244306	NO	P0=0.23492, P1=0.09177, P2=0.67331, Wb0=0.23231, Wb1=1.00000, Wb2=0.02101, Wf0=0.23231, Wf1=1.00000, Wf2=0.14099
tree_Chk5054	-13819.3	-13823.3	0.00446602	0.0309331	NO	P0=0.66343, P1=0.09228, P2=0.24430, Wb0=0.02029, Wb1=1.00000, Wb2=0.23397, Wf0=0.02029, Wf1=1.00000, Wf2=0.04247
tree_Cow13045	-13821.6	-13823.3	0.0654563	0.181945	NO	P0=0.24504, P1=0.09283, P2=0.66213, Wb0=0.22453, Wb1=1.00000, Wb2=0.02085, Wf0=0.22453, Wf1=1.00000, Wf2=0.00000
tree_Dog19620	-13822	-13823.3	0.111729	0.247599	NO	P0=0.23881, P1=0.09221, P2=0.66899, Wb0=0.22930, Wb1=1.00000, Wb2=0.02130, Wf0=0.22930, Wf1=1.00000, Wf2=0.00000
tree_Dog9311	-13790.7	-13823.3	6.76318e-16	3.42321e-14	YES	P0=0.22255, P1=0.09204, P2=0.68542, Wb0=0.23558, Wb1=1.00000, Wb2=0.01679, Wf0=0.23558, Wf1=1.00000, Wf2=0.18968
tree_Ele221	-13822	-13823.3	0.112815	0.248268	NO	P0=0.23835, P1=0.09222, P2=0.66943, Wb0=0.22904, Wb1=1.00000, Wb2=0.02147, Wf0=0.22904, Wf1=1.00000, Wf2=0.00282
tree_Gui8825	-13822.7	-13823.3	0.264621	0.401199	NO	P0=0.67731, P1=0.09124, P2=0.23145, Wb0=0.02178, Wb1=1.00000, Wb2=0.23942, Wf0=0.02178, Wf1=1.00000, Wf2=0.15180
tree_Hed3323	-13822.7	-13823.3	0.263537	0.400551	NO	P0=0.67358, P1=0.09138, P2=0.23505, Wb0=0.02133, Wb1=1.00000, Wb2=0.23618, Wf0=0.02133, Wf1=1.00000, Wf2=0.15547
tree_Hor23524	-13821.6	-13823.3	0.0631462	0.178764	NO	P0=0.22902, P1=0.09119, P2=0.67979, Wb0=0.23694, Wb1=1.00000, Wb2=0.02238, Wf0=0.23694, Wf1=1.00000, Wf2=0.00000
tree_Hum130826	-13822.9	-13823.3	0.387479	0.49736	NO	P0=0.67160, P1=0.09178, P2=0.23662, Wb0=0.02113, Wb1=1.00000, Wb2=0.23151, Wf0=0.02113, Wf1=1.00000, Wf2=0.00000
tree_Kag13566	-13821.5	-13823.3	0.0571541	0.165671	NO	P0=0.67539, P1=0.09051, P2=0.23411, Wb0=0.02152, Wb1=1.00000, Wb2=0.23825, Wf0=0.02152, Wf1=1.00000, Wf2=0.06392
tree_Mac5768	-13822.8	-13823.3	0.303809	0.429906	NO	P0=0.67162, P1=0.09160, P2=0.23678, Wb0=0.02111, Wb1=1.00000, Wb2=0.23256, Wf0=0.02111, Wf1=1.00000, Wf2=0.09204
tree_Mar4210	-13798.8	-13823.3	2.471e-12	9.56422e-11	YES	P0=0.62479, P1=0.10439, P2=0.27083, Wb0=0.01689, Wb1=1.00000, Wb2=0.17695, Wf0=0.01689, Wf1=1.00000, Wf2=1.44515
tree_Meg9222	-13820.2	-13823.3	0.012427	0.0643858	NO	P0=0.22745, P1=0.09106, P2=0.68150, Wb0=0.23830, Wb1=1.00000, Wb2=0.02287, Wf0=0.23830, Wf1=1.00000, Wf2=0.00000
tree_Mic11918	-13792.3	-13823.3	3.34123e-15	1.57038e-13	YES	P0=0.71310, P1=0.07998, P2=0.20692, Wb0=0.02532, Wb1=1.00000, Wb2=0.24092, Wf0=0.02532, Wf1=1.00000, Wf2=1.92160
tree_Mou31403	-13821.3	-13823.3	0.0480007	0.148694	NO	P0=0.23753, P1=0.09197, P2=0.67050, Wb0=0.23055, Wb1=1.00000, Wb2=0.02155, Wf0=0.23055, Wf1=1.00000, Wf2=0.00000
tree_Opo9243	-13823.1	-13823.3	0.538933	0.609431	NO	P0=0.23618, P1=0.09202, P2=0.67180, Wb0=0.23102, Wb1=1.00000, Wb2=0.02157, Wf0=0.23102, Wf1=1.00000, Wf2=0.01561
tree_Ora20892	-13822.3	-13823.3	0.152747	0.299576	NO	P0=0.67108, P1=0.09163, P2=0.23729, Wb0=0.02106, Wb1=1.00000, Wb2=0.23179, Wf0=0.02106, Wf1=1.00000, Wf2=0.00000
tree_Pan2776	-13822.7	-13823.3	0.28523	0.413561	NO	P0=0.23561, P1=0.09189, P2=0.67250, Wb0=0.23155, Wb1=1.00000, Wb2=0.02145, Wf0=0.23155, Wf1=1.00000, Wf2=0.00000
tree_Pig12823	-13815.5	-13823.3	8.07675e-05	0.00122173	YES	P0=0.66484, P1=0.09072, P2=0.24444, Wb0=0.02032, Wb1=1.00000, Wb2=0.24020, Wf0=0.02032, Wf1=1.00000, Wf2=0.05215
tree_Pik5248	-13822.6	-13823.3	0.239557	0.382593	NO	P0=0.23259, P1=0.09156, P2=0.67585, Wb0=0.23401, Wb1=1.00000, Wb2=0.02195, Wf0=0.23401, Wf1=1.00000, Wf2=0.00728
tree_Pla8713	-13818.6	-13823.3	0.00213492	0.0184839	NO	P0=0.63153, P1=0.10040, P2=0.26807, Wb0=0.01724, Wb1=1.00000, Wb2=0.21505, Wf0=0.01724, Wf1=1.00000, Wf2=0.04518
tree_Rab12646	-13822.3	-13823.3	0.15118	0.29814	NO	P0=0.23255, P1=0.09152, P2=0.67593, Wb0=0.23424, Wb1=1.00000, Wb2=0.02181, Wf0=0.23424, Wf1=1.00000, Wf2=0.00000
tree_Shr1822	-13820	-13823.3	0.00976408	0.0539896	NO	P0=0.66653, P1=0.09398, P2=0.23949, Wb0=0.02058, Wb1=1.00000, Wb2=0.23531, Wf0=0.02058, Wf1=1.00000, Wf2=0.08693
tree_Squ1074	-13821.6	-13823.3	0.0684818	0.186975	NO	P0=0.66722, P1=0.09294, P2=0.23983, Wb0=0.02067, Wb1=1.00000, Wb2=0.22616, Wf0=0.02067, Wf1=1.00000, Wf2=3.75444
tree_Squ11904	-13801.6	-13823.3	4.47106e-11	1.59025e-09	YES	P0=0.21685, P1=0.09070, P2=0.69245, Wb0=0.24295, Wb1=1.00000, Wb2=0.02124, Wf0=0.24295, Wf1=1.00000, Wf2=0.96265
tree_Squ20149	-13807.8	-13823.3	2.54278e-08	6.47583e-07	YES	P0=0.22966, P1=0.09172, P2=0.67863, Wb0=0.23417, Wb1=1.00000, Wb2=0.02012, Wf0=0.23417, Wf1=1.00000, Wf2=0.61288
tree_Zeb6781	-13821.4	-13823.3	0.0489881	0.151334	NO	P0=0.22919, P1=0.09125, P2=0.67956, Wb0=0.23642, Wb1=1.00000, Wb2=0.02252, Wf0=0.23642, Wf1=1.00000, Wf2=0.00000
ATM
tree_Alp	-68614.1	-68618.9	0.00192026	0.0176093	NO	P0=0.40440, P1=0.07354, P2=0.52207, Wb0=0.30084, Wb1=1.00000, Wb2=0.04052, Wf0=0.30084, Wf1=1.00000, Wf2=0.00549
tree_Chk	-68597.5	-68618.9	6.05727e-11	2.09773e-09	YES	P0=0.41141, P1=0.07451, P2=0.51408, Wb0=0.29608, Wb1=1.00000, Wb2=0.03454, Wf0=0.29608, Wf1=1.00000, Wf2=0.15889
tree_Cow	-68618.9	-68618.9	0.851721	0.862009	NO	P0=0.51119, P1=0.07473, P2=0.41408, Wb0=0.03774, Wb1=1.00000, Wb2=0.29506, Wf0=0.03774, Wf1=1.00000, Wf2=0.30431
tree_Dog	-68611.4	-68618.9	0.000100177	0.00144872	YES	P0=0.50519, P1=0.07608, P2=0.41874, Wb0=0.03681, Wb1=1.00000, Wb2=0.29611, Wf0=0.03681, Wf1=1.00000, Wf2=0.13571
tree_Dol	-68618.2	-68618.9	0.234116	0.379897	NO	P0=0.51197, P1=0.07468, P2=0.41336, Wb0=0.03787, Wb1=1.00000, Wb2=0.29464, Wf0=0.03787, Wf1=1.00000, Wf2=0.38045
tree_Ele	-68617.5	-68618.9	0.0913683	0.220625	NO	P0=0.50985, P1=0.07525, P2=0.41490, Wb0=0.03755, Wb1=1.00000, Wb2=0.29672, Wf0=0.03755, Wf1=1.00000, Wf2=0.22810
tree_Hor	-68611.9	-68618.9	0.000181077	0.00240704	YES	P0=0.51927, P1=0.07221, P2=0.40852, Wb0=0.03891, Wb1=1.00000, Wb2=0.29585, Wf0=0.03891, Wf1=1.00000, Wf2=0.51477
tree_Hum	-68615.4	-68618.9	0.00759173	0.045424	NO	P0=0.50466, P1=0.07645, P2=0.41889, Wb0=0.03674, Wb1=1.00000, Wb2=0.29248, Wf0=0.03674, Wf1=1.00000, Wf2=0.06452
tree_Kag	-68617.4	-68618.9	0.0757661	0.198227	NO	P0=0.51125, P1=0.07472, P2=0.41403, Wb0=0.03776, Wb1=1.00000, Wb2=0.29785, Wf0=0.03776, Wf1=1.00000, Wf2=0.23044
tree_Mac	-68618.1	-68618.9	0.191823	0.3348	NO	P0=0.41395, P1=0.07481, P2=0.51124, Wb0=0.29521, Wb1=1.00000, Wb2=0.03750, Wf0=0.29521, Wf1=1.00000, Wf2=0.08310
tree_Mou	-68616.4	-68618.9	0.024443	0.0974758	NO	P0=0.41049, P1=0.07437, P2=0.51513, Wb0=0.29723, Wb1=1.00000, Wb2=0.03920, Wf0=0.29723, Wf1=1.00000, Wf2=0.01023
tree_Nmr	-68614	-68618.9	0.0016408	0.0157612	NO	P0=0.51041, P1=0.07440, P2=0.41519, Wb0=0.03757, Wb1=1.00000, Wb2=0.29027, Wf0=0.03757, Wf1=1.00000, Wf2=0.42886
tree_Opo	-68610	-68618.9	2.28781e-05	0.00042405	YES	P0=0.51109, P1=0.07400, P2=0.41490, Wb0=0.03765, Wb1=1.00000, Wb2=0.30534, Wf0=0.03765, Wf1=1.00000, Wf2=0.17936
tree_Ora	-68617.5	-68618.9	0.0939427	0.22356	NO	P0=0.41146, P1=0.07444, P2=0.51410, Wb0=0.29678, Wb1=1.00000, Wb2=0.03834, Wf0=0.29678, Wf1=1.00000, Wf2=0.00000
tree_Pan	-68608.5	-68618.9	4.92339e-06	0.000101237	YES	P0=0.39471, P1=0.07214, P2=0.53314, Wb0=0.30706, Wb1=1.00000, Wb2=0.04272, Wf0=0.30706, Wf1=1.00000, Wf2=0.00000
tree_Rab	-68615.8	-68618.9	0.0117581	0.0621434	NO	P0=0.41027, P1=0.07434, P2=0.51539, Wb0=0.29741, Wb1=1.00000, Wb2=0.03967, Wf0=0.29741, Wf1=1.00000, Wf2=0.01419
tree_Rat	-68615.3	-68618.9	0.00693526	0.043461	NO	P0=0.40773, P1=0.07410, P2=0.51817, Wb0=0.29867, Wb1=1.00000, Wb2=0.03991, Wf0=0.29867, Wf1=1.00000, Wf2=0.00859
tree_Shr	-68604.6	-68618.9	8.26865e-08	2.05312e-06	YES	P0=0.49708, P1=0.07591, P2=0.42701, Wb0=0.03535, Wb1=1.00000, Wb2=0.29803, Wf0=0.03535, Wf1=1.00000, Wf2=0.16458
tree_Squ	-68188	-68618.9	1.86445e-189	2.45361e-186	YES	P0=0.71572, P1=0.16642, P2=0.11786, Wb0=0.09951, Wb1=1.00000, Wb2=0.11032, Wf0=0.09951, Wf1=1.00000, Wf2=454.28513
tree_Zeb	-68611.6	-68618.9	0.000125898	0.00174402	YES	P0=0.40938, P1=0.07442, P2=0.51619, Wb0=0.29745, Wb1=1.00000, Wb2=0.03639, Wf0=0.29745, Wf1=1.00000, Wf2=0.09146
MLH3
tree_Alp	-46074.9	-46087.4	6.2722e-07	1.44811e-05	YES	P0=0.35865, P1=0.28200, P2=0.35934, Wb0=0.38905, Wb1=1.00000, Wb2=0.04177, Wf0=0.38905, Wf1=1.00000, Wf2=0.24438
tree_Chi	-46087	-46087.4	0.373381	0.486843	NO	P0=0.36042, P1=0.28145, P2=0.35813, Wb0=0.38979, Wb1=1.00000, Wb2=0.04510, Wf0=0.38979, Wf1=1.00000, Wf2=0.00000
tree_Chk	-46083.1	-46087.4	0.00355424	0.0258419	NO	P0=0.35778, P1=0.28064, P2=0.36158, Wb0=0.39195, Wb1=1.00000, Wb2=0.04300, Wf0=0.39195, Wf1=1.00000, Wf2=0.12124
tree_Cow	-46086.4	-46087.4	0.166349	0.310438	NO	P0=0.35652, P1=0.28214, P2=0.36133, Wb0=0.04457, Wb1=1.00000, Wb2=0.39098, Wf0=0.04457, Wf1=1.00000, Wf2=0.27996
tree_Dog	-46085.5	-46087.4	0.0518848	0.156134	NO	P0=0.35862, P1=0.27997, P2=0.36141, Wb0=0.39303, Wb1=1.00000, Wb2=0.04499, Wf0=0.39303, Wf1=1.00000, Wf2=0.12288
tree_Dol	-46084.8	-46087.4	0.0229741	0.0936036	NO	P0=0.35826, P1=0.27988, P2=0.36186, Wb0=0.39325, Wb1=1.00000, Wb2=0.04500, Wf0=0.39325, Wf1=1.00000, Wf2=0.16194
tree_Ele	-46086.7	-46087.4	0.245054	0.385641	NO	P0=0.36112, P1=0.28214, P2=0.35674, Wb0=0.38834, Wb1=1.00000, Wb2=0.04533, Wf0=0.38834, Wf1=1.00000, Wf2=0.01834
tree_Gui	-46087.1	-46087.4	0.479342	0.564234	NO	P0=0.36104, P1=0.28212, P2=0.35684, Wb0=0.38841, Wb1=1.00000, Wb2=0.04502, Wf0=0.38841, Wf1=1.00000, Wf2=0.02795
tree_Hed	-46086.8	-46087.4	0.276332	0.408599	NO	P0=0.36128, P1=0.28226, P2=0.35646, Wb0=0.38808, Wb1=1.00000, Wb2=0.04334, Wf0=0.38808, Wf1=1.00000, Wf2=0.06092
tree_Hor	-46086.4	-46087.4	0.159492	0.30375	NO	P0=0.36037, P1=0.28131, P2=0.35832, Wb0=0.39006, Wb1=1.00000, Wb2=0.04567, Wf0=0.39006, Wf1=1.00000, Wf2=0.01446
tree_Hum	-46087.2	-46087.4	0.544107	0.613262	NO	P0=0.36072, P1=0.28173, P2=0.35755, Wb0=0.38919, Wb1=1.00000, Wb2=0.04489, Wf0=0.38919, Wf1=1.00000, Wf2=0.00000
tree_Kag	-46087	-46087.4	0.382242	0.494621	NO	P0=0.35633, P1=0.28363, P2=0.36004, Wb0=0.04460, Wb1=1.00000, Wb2=0.38989, Wf0=0.04460, Wf1=1.00000, Wf2=0.32865
tree_Mac	-46085.9	-46087.4	0.0905662	0.220305	NO	P0=0.35715, P1=0.28194, P2=0.36091, Wb0=0.04472, Wb1=1.00000, Wb2=0.38650, Wf0=0.04472, Wf1=1.00000, Wf2=0.68531
tree_Meg	-46086.5	-46087.4	0.196604	0.339543	NO	P0=0.36104, P1=0.28183, P2=0.35713, Wb0=0.38887, Wb1=1.00000, Wb2=0.04409, Wf0=0.38887, Wf1=1.00000, Wf2=0.08882
tree_Mic	-46086.7	-46087.4	0.268386	0.402466	NO	P0=0.36067, P1=0.28180, P2=0.35753, Wb0=0.38903, Wb1=1.00000, Wb2=0.04428, Wf0=0.38903, Wf1=1.00000, Wf2=0.08096
tree_Mou	-46087.1	-46087.4	0.45822	0.54734	NO	P0=0.35724, P1=0.28180, P2=0.36096, Wb0=0.04476, Wb1=1.00000, Wb2=0.38715, Wf0=0.04476, Wf1=1.00000, Wf2=0.47044
tree_Nmr	-46086.8	-46087.4	0.276134	0.408599	NO	P0=0.35739, P1=0.28100, P2=0.36161, Wb0=0.04478, Wb1=1.00000, Wb2=0.39140, Wf0=0.04478, Wf1=1.00000, Wf2=0.28706
tree_Opo	-46087.3	-46087.4	0.789973	0.806697	NO	P0=0.36099, P1=0.28196, P2=0.35704, Wb0=0.38871, Wb1=1.00000, Wb2=0.04437, Wf0=0.38871, Wf1=1.00000, Wf2=0.04805
tree_Ora	-46086.6	-46087.4	0.229939	0.375434	NO	P0=0.36004, P1=0.28107, P2=0.35889, Wb0=0.39060, Wb1=1.00000, Wb2=0.04538, Wf0=0.39060, Wf1=1.00000, Wf2=0.00000
tree_Pan	-46086.8	-46087.4	0.295265	0.421441	NO	P0=0.35864, P1=0.28070, P2=0.36066, Wb0=0.04514, Wb1=1.00000, Wb2=0.38847, Wf0=0.04514, Wf1=1.00000, Wf2=0.51788
tree_Pig	-46086.2	-46087.4	0.135268	0.280778	NO	P0=0.36063, P1=0.28150, P2=0.35787, Wb0=0.38970, Wb1=1.00000, Wb2=0.04583, Wf0=0.38970, Wf1=1.00000, Wf2=0.01229
tree_Pik	-46086.8	-46087.4	0.303174	0.429819	NO	P0=0.36015, P1=0.28123, P2=0.35861, Wb0=0.39034, Wb1=1.00000, Wb2=0.04587, Wf0=0.39034, Wf1=1.00000, Wf2=0.02805
tree_Rab	-46085	-46087.4	0.0296271	0.110765	NO	P0=0.36098, P1=0.28140, P2=0.35761, Wb0=0.38971, Wb1=1.00000, Wb2=0.04590, Wf0=0.38971, Wf1=1.00000, Wf2=0.00000
tree_Rat	-46086	-46087.4	0.0961566	0.227185	NO	P0=0.36037, P1=0.28156, P2=0.35807, Wb0=0.38965, Wb1=1.00000, Wb2=0.04585, Wf0=0.38965, Wf1=1.00000, Wf2=0.00954
tree_Squ	-46087.1	-46087.4	0.488096	0.570457	NO	P0=0.35773, P1=0.28098, P2=0.36130, Wb0=0.04491, Wb1=1.00000, Wb2=0.39144, Wf0=0.04491, Wf1=1.00000, Wf2=0.34122
tree_Zeb	-46084.8	-46087.4	0.0223926	0.092514	NO	P0=0.35801, P1=0.28054, P2=0.36145, Wb0=0.39220, Wb1=1.00000, Wb2=0.04389, Wf0=0.39220, Wf1=1.00000, Wf2=0.10731
RAD50
tree_Alp	-28698.4	-28698.9	0.301733	0.42835	NO	P0=0.68224, P1=0.02769, P2=0.29008, Wb0=0.02846, Wb1=1.00000, Wb2=0.27935, Wf0=0.02846, Wf1=1.00000, Wf2=0.36715
tree_Chi	-28697.5	-28698.9	0.0941961	0.223758	NO	P0=0.68766, P1=0.02569, P2=0.28665, Wb0=0.02908, Wb1=1.00000, Wb2=0.28728, Wf0=0.02908, Wf1=1.00000, Wf2=0.00000
tree_Chk	-28691.7	-28698.9	0.00015615	0.00214056	YES	P0=0.28083, P1=0.02558, P2=0.69358, Wb0=0.29039, Wb1=1.00000, Wb2=0.02753, Wf0=0.29039, Wf1=1.00000, Wf2=0.07598
tree_Cow	-28697.4	-28698.9	0.0902561	0.220026	NO	P0=0.28518, P1=0.02614, P2=0.68868, Wb0=0.28672, Wb1=1.00000, Wb2=0.02967, Wf0=0.28672, Wf1=1.00000, Wf2=0.00965
tree_Dog	-28697.8	-28698.9	0.148742	0.295687	NO	P0=0.28909, P1=0.02683, P2=0.68408, Wb0=0.28337, Wb1=1.00000, Wb2=0.02899, Wf0=0.28337, Wf1=1.00000, Wf2=0.00311
tree_Dol	-28694.2	-28698.9	0.00225356	0.0190108	NO	P0=0.68474, P1=0.02673, P2=0.28852, Wb0=0.02881, Wb1=1.00000, Wb2=0.27920, Wf0=0.02881, Wf1=1.00000, Wf2=0.75033
tree_Ele	-28697.6	-28698.9	0.103251	0.234955	NO	P0=0.68129, P1=0.02742, P2=0.29129, Wb0=0.02835, Wb1=1.00000, Wb2=0.28385, Wf0=0.02835, Wf1=1.00000, Wf2=0.17646
tree_Gui	-28695.8	-28698.9	0.0123091	0.0642806	NO	P0=0.67966, P1=0.02692, P2=0.29341, Wb0=0.02802, Wb1=1.00000, Wb2=0.27419, Wf0=0.02802, Wf1=1.00000, Wf2=0.47748
tree_Hed	-28694.4	-28698.9	0.00274217	0.0217392	NO	P0=0.68226, P1=0.02721, P2=0.29054, Wb0=0.02849, Wb1=1.00000, Wb2=0.28814, Wf0=0.02849, Wf1=1.00000, Wf2=0.12632
tree_Hor	-28696.2	-28698.9	0.019582	0.0850492	NO	P0=0.69082, P1=0.02331, P2=0.28587, Wb0=0.02930, Wb1=1.00000, Wb2=0.28701, Wf0=0.02930, Wf1=1.00000, Wf2=0.56202
tree_Hum	-28698.2	-28698.9	0.248901	0.388437	NO	P0=0.68206, P1=0.02736, P2=0.29058, Wb0=0.02843, Wb1=1.00000, Wb2=0.28148, Wf0=0.02843, Wf1=1.00000, Wf2=0.00000
tree_Mac	-28698.4	-28698.9	0.322411	0.446624	NO	P0=0.28924, P1=0.02684, P2=0.68392, Wb0=0.28320, Wb1=1.00000, Wb2=0.02879, Wf0=0.28320, Wf1=1.00000, Wf2=0.00000
tree_Meg	-28698	-28698.9	0.182167	0.326414	NO	P0=0.68268, P1=0.02702, P2=0.29030, Wb0=0.02850, Wb1=1.00000, Wb2=0.27991, Wf0=0.02850, Wf1=1.00000, Wf2=0.41293
tree_Mic	-28698.2	-28698.9	0.237421	0.381924	NO	P0=0.68337, P1=0.02749, P2=0.28914, Wb0=0.02862, Wb1=1.00000, Wb2=0.27961, Wf0=0.02862, Wf1=1.00000, Wf2=0.37492
tree_Mou	-28698.1	-28698.9	0.218308	0.363202	NO	P0=0.68662, P1=0.02603, P2=0.28735, Wb0=0.02897, Wb1=1.00000, Wb2=0.28798, Wf0=0.02897, Wf1=1.00000, Wf2=0.19279
tree_Nmr	-28698.6	-28698.9	0.461291	0.549872	NO	P0=0.28913, P1=0.02692, P2=0.68396, Wb0=0.28288, Wb1=1.00000, Wb2=0.02845, Wf0=0.28288, Wf1=1.00000, Wf2=0.04316
tree_Opo	-28697.8	-28698.9	0.148538	0.295687	NO	P0=0.68075, P1=0.02773, P2=0.29153, Wb0=0.02826, Wb1=1.00000, Wb2=0.28514, Wf0=0.02826, Wf1=1.00000, Wf2=0.21377
tree_Ora	-28698.5	-28698.9	0.357102	0.475572	NO	P0=0.28868, P1=0.02679, P2=0.68453, Wb0=0.28346, Wb1=1.00000, Wb2=0.02876, Wf0=0.28346, Wf1=1.00000, Wf2=0.00000
tree_Pan	-28695.1	-28698.9	0.00611988	0.0394366	NO	P0=0.28116, P1=0.02524, P2=0.69360, Wb0=0.29096, Wb1=1.00000, Wb2=0.03023, Wf0=0.29096, Wf1=1.00000, Wf2=0.00000
tree_Pig	-28666.2	-28698.9	6.0481e-16	3.18372e-14	YES	P0=0.68492, P1=0.02827, P2=0.28682, Wb0=0.02875, Wb1=1.00000, Wb2=0.26036, Wf0=0.02875, Wf1=1.00000, Wf2=1.12931
tree_Pik	-28688.6	-28698.9	5.98566e-06	0.000121187	YES	P0=0.67467, P1=0.02668, P2=0.29864, Wb0=0.02749, Wb1=1.00000, Wb2=0.28593, Wf0=0.02749, Wf1=1.00000, Wf2=0.07341
tree_Pla	-28695.9	-28698.9	0.0140867	0.0699553	NO	P0=0.68160, P1=0.02680, P2=0.29160, Wb0=0.02826, Wb1=1.00000, Wb2=0.28951, Wf0=0.02826, Wf1=1.00000, Wf2=0.17397
tree_Rab	-28641.8	-28698.9	1.17293e-26	9.64735e-25	YES	P0=0.68439, P1=0.03712, P2=0.27849, Wb0=0.02945, Wb1=1.00000, Wb2=0.24095, Wf0=0.02945, Wf1=1.00000, Wf2=1.70441
tree_Rat	-28697.9	-28698.9	0.156247	0.30044	NO	P0=0.68393, P1=0.02643, P2=0.28964, Wb0=0.02866, Wb1=1.00000, Wb2=0.28598, Wf0=0.02866, Wf1=1.00000, Wf2=0.17693
tree_Shr	-28693.9	-28698.9	0.00153512	0.0148545	NO	P0=0.28857, P1=0.02702, P2=0.68442, Wb0=0.28276, Wb1=1.00000, Wb2=0.02970, Wf0=0.28276, Wf1=1.00000, Wf2=0.00000
tree_Zeb	-28688	-28698.9	3.12764e-06	6.63866e-05	YES	P0=0.28723, P1=0.02691, P2=0.68587, Wb0=0.28371, Wb1=1.00000, Wb2=0.02600, Wf0=0.28371, Wf1=1.00000, Wf2=0.08768
FANCI
tree_Alp5349	-28074.1	-28077.8	0.00644297	0.0407642	NO	P0=0.61820, P1=0.05689, P2=0.32492, Wb0=0.06054, Wb1=1.00000, Wb2=0.45965, Wf0=0.06054, Wf1=1.00000, Wf2=0.91737
tree_Chi7430	-28074.8	-28077.8	0.0147985	0.0728745	NO	P0=0.32532, P1=0.05428, P2=0.62039, Wb0=0.47341, Wb1=1.00000, Wb2=0.06055, Wf0=0.47341, Wf1=1.00000, Wf2=0.61373
tree_Chk6658	-28073.7	-28077.8	0.00450603	0.0310468	NO	P0=0.62474, P1=0.05040, P2=0.32487, Wb0=0.06199, Wb1=1.00000, Wb2=0.49388, Wf0=0.06199, Wf1=1.00000, Wf2=0.18152
tree_Cow9097	-28072.6	-28077.8	0.00133095	0.0131694	NO	P0=0.63666, P1=0.03842, P2=0.32492, Wb0=0.06412, Wb1=1.00000, Wb2=0.49062, Wf0=0.06412, Wf1=1.00000, Wf2=0.88629
tree_Dog11620	-28076.9	-28077.8	0.180824	0.325532	NO	P0=0.62655, P1=0.05183, P2=0.32162, Wb0=0.06245, Wb1=1.00000, Wb2=0.48661, Wf0=0.06245, Wf1=1.00000, Wf2=0.34087
tree_Ele16287	-28069.3	-28077.8	4.07292e-05	0.000669996	YES	P0=0.31758, P1=0.04988, P2=0.63254, Wb0=0.48788, Wb1=1.00000, Wb2=0.05978, Wf0=0.48788, Wf1=1.00000, Wf2=0.19607
tree_Gui7259	-28076	-28077.8	0.0635526	0.178764	NO	P0=0.61609, P1=0.05701, P2=0.32689, Wb0=0.06016, Wb1=1.00000, Wb2=0.45830, Wf0=0.06016, Wf1=1.00000, Wf2=0.68388
tree_Hor3235	-28076.4	-28077.8	0.0929921	0.222101	NO	P0=0.32130, P1=0.05171, P2=0.62700, Wb0=0.48258, Wb1=1.00000, Wb2=0.06349, Wf0=0.48258, Wf1=1.00000, Wf2=0.02282
tree_Hum140525	-28076.8	-28077.8	0.167509	0.310693	NO	P0=0.61977, P1=0.05570, P2=0.32453, Wb0=0.06100, Wb1=1.00000, Wb2=0.47254, Wf0=0.06100, Wf1=1.00000, Wf2=0.06842
tree_Kag14135	-28075.3	-28077.8	0.0280222	0.107514	NO	P0=0.32676, P1=0.05536, P2=0.61788, Wb0=0.47003, Wb1=1.00000, Wb2=0.06358, Wf0=0.47003, Wf1=1.00000, Wf2=0.03399
tree_Mac11155	-28077.5	-28077.8	0.431553	0.52978	NO	P0=0.32270, P1=0.05257, P2=0.62473, Wb0=0.47927, Wb1=1.00000, Wb2=0.06164, Wf0=0.47927, Wf1=1.00000, Wf2=0.10004
tree_Mar12809	-28076.7	-28077.8	0.138641	0.28508	NO	P0=0.32351, P1=0.05303, P2=0.62346, Wb0=0.47756, Wb1=1.00000, Wb2=0.06074, Wf0=0.47756, Wf1=1.00000, Wf2=0.10900
tree_Mou39187	-28076.8	-28077.8	0.15478	0.300256	NO	P0=0.62493, P1=0.05253, P2=0.32254, Wb0=0.06210, Wb1=1.00000, Wb2=0.48570, Wf0=0.06210, Wf1=1.00000, Wf2=0.30863
tree_Nmr310842	-28075.1	-28077.8	0.0208889	0.0882166	NO	P0=0.62115, P1=0.05276, P2=0.32610, Wb0=0.06107, Wb1=1.00000, Wb2=0.46751, Wf0=0.06107, Wf1=1.00000, Wf2=0.83879
tree_Opo19568	-28073.9	-28077.8	0.005657	0.0373082	NO	P0=0.62411, P1=0.04898, P2=0.32691, Wb0=0.06168, Wb1=1.00000, Wb2=0.50116, Wf0=0.06168, Wf1=1.00000, Wf2=0.26262
tree_Ora6762	-28074.9	-28077.8	0.0173771	0.0796804	NO	P0=0.62525, P1=0.05336, P2=0.32139, Wb0=0.06207, Wb1=1.00000, Wb2=0.47558, Wf0=0.06207, Wf1=1.00000, Wf2=1.58248
tree_Pig1837	-28077.7	-28077.8	0.643387	0.695154	NO	P0=0.62259, P1=0.05377, P2=0.32364, Wb0=0.06152, Wb1=1.00000, Wb2=0.47423, Wf0=0.06152, Wf1=1.00000, Wf2=0.52596
tree_Rab11488	-28077.5	-28077.8	0.428848	0.527937	NO	P0=0.62748, P1=0.04959, P2=0.32293, Wb0=0.06242, Wb1=1.00000, Wb2=0.48157, Wf0=0.06242, Wf1=1.00000, Wf2=0.56736
tree_Rat16689	-28077	-28077.8	0.222745	0.368256	NO	P0=0.62816, P1=0.04854, P2=0.32330, Wb0=0.06264, Wb1=1.00000, Wb2=0.49264, Wf0=0.06264, Wf1=1.00000, Wf2=0.33553
tree_Zeb8198	-28074.7	-28077.8	0.0126041	0.0647932	NO	P0=0.63309, P1=0.04453, P2=0.32238, Wb0=0.06357, Wb1=1.00000, Wb2=0.50738, Wf0=0.06357, Wf1=1.00000, Wf2=0.18111
MRE11A
tree_Alp5835	-17738.4	-17739.8	0.0851129	0.212537	NO	P0=0.30362, P1=0.08128, P2=0.61509, Wb0=0.25530, Wb1=1.00000, Wb2=0.02890, Wf0=0.25530, Wf1=1.00000, Wf2=0.00000
tree_Chi4184	-17738.2	-17739.8	0.068337	0.186968	NO	P0=0.62448, P1=0.08063, P2=0.29489, Wb0=0.02964, Wb1=1.00000, Wb2=0.25961, Wf0=0.02964, Wf1=1.00000, Wf2=1.32243
tree_Chk17211	-17737.3	-17739.8	0.0238438	0.0959585	NO	P0=0.60910, P1=0.08391, P2=0.30699, Wb0=0.02795, Wb1=1.00000, Wb2=0.24201, Wf0=0.02795, Wf1=1.00000, Wf2=0.56410
tree_Cow8925	-17739.1	-17739.8	0.229919	0.375434	NO	P0=0.62110, P1=0.08101, P2=0.29789, Wb0=0.02925, Wb1=1.00000, Wb2=0.26122, Wf0=0.02925, Wf1=1.00000, Wf2=0.16156
tree_Dog4162	-17735.4	-17739.8	0.00294948	0.0228324	NO	P0=0.28819, P1=0.07912, P2=0.63269, Wb0=0.26567, Wb1=1.00000, Wb2=0.02925, Wf0=0.26567, Wf1=1.00000, Wf2=0.14556
tree_Dol10568	-17738	-17739.8	0.0530127	0.158473	NO	P0=0.61621, P1=0.08094, P2=0.30285, Wb0=0.02857, Wb1=1.00000, Wb2=0.25175, Wf0=0.02857, Wf1=1.00000, Wf2=0.50226
tree_Ele16373	-17737.9	-17739.8	0.0476576	0.148694	NO	P0=0.30536, P1=0.08152, P2=0.61311, Wb0=0.25401, Wb1=1.00000, Wb2=0.02915, Wf0=0.25401, Wf1=1.00000, Wf2=0.00175
tree_Gui14563	-17731	-17739.8	2.63571e-05	0.00047515	YES	P0=0.62542, P1=0.07884, P2=0.29574, Wb0=0.02976, Wb1=1.00000, Wb2=0.25000, Wf0=0.02976, Wf1=1.00000, Wf2=0.80112
tree_Hed8433	-17732	-17739.8	7.32922e-05	0.00112154	YES	P0=0.61463, P1=0.07978, P2=0.30559, Wb0=0.02828, Wb1=1.00000, Wb2=0.26682, Wf0=0.02828, Wf1=1.00000, Wf2=0.06530
tree_Hor295	-17738.9	-17739.8	0.161255	0.304901	NO	P0=0.62313, P1=0.07950, P2=0.29736, Wb0=0.02937, Wb1=1.00000, Wb2=0.25763, Wf0=0.02937, Wf1=1.00000, Wf2=0.39763
tree_Hum20922	-17737.9	-17739.8	0.0467823	0.148013	NO	P0=0.61348, P1=0.08204, P2=0.30448, Wb0=0.02830, Wb1=1.00000, Wb2=0.25465, Wf0=0.02830, Wf1=1.00000, Wf2=0.00000
tree_Mac4112	-17738.2	-17739.8	0.0661829	0.182593	NO	P0=0.28914, P1=0.07940, P2=0.63146, Wb0=0.26469, Wb1=1.00000, Wb2=0.02975, Wf0=0.26469, Wf1=1.00000, Wf2=0.14844
tree_Mar35049	-17661.8	-17739.8	8.27068e-36	9.07018e-34	YES	P0=0.27596, P1=0.08170, P2=0.64234, Wb0=0.26082, Wb1=1.00000, Wb2=0.02222, Wf0=0.26082, Wf1=1.00000, Wf2=0.49126
tree_Mar3984	-17739.7	-17739.8	0.587338	0.649527	NO	P0=0.62327, P1=0.08018, P2=0.29654, Wb0=0.02947, Wb1=1.00000, Wb2=0.26124, Wf0=0.02947, Wf1=1.00000, Wf2=0.20198
tree_Mic2006	-17738.4	-17739.8	0.0854346	0.212537	NO	P0=0.30984, P1=0.08231, P2=0.60785, Wb0=0.25049, Wb1=1.00000, Wb2=0.02825, Wf0=0.25049, Wf1=1.00000, Wf2=0.00000
tree_Mou31928	-17737.8	-17739.8	0.0458418	0.146783	NO	P0=0.63267, P1=0.07887, P2=0.28846, Wb0=0.03059, Wb1=1.00000, Wb2=0.26253, Wf0=0.03059, Wf1=1.00000, Wf2=0.60211
tree_Nmr385614	-17739.5	-17739.8	0.445835	0.540058	NO	P0=0.62474, P1=0.07992, P2=0.29534, Wb0=0.02963, Wb1=1.00000, Wb2=0.25989, Wf0=0.02963, Wf1=1.00000, Wf2=0.36045
tree_Opo231	-17739.4	-17739.8	0.342825	0.461306	NO	P0=0.61931, P1=0.08068, P2=0.30001, Wb0=0.02895, Wb1=1.00000, Wb2=0.26160, Wf0=0.02895, Wf1=1.00000, Wf2=0.20505
tree_Pan7626	-17738.3	-17739.8	0.0833705	0.209781	NO	P0=0.61271, P1=0.08237, P2=0.30492, Wb0=0.02823, Wb1=1.00000, Wb2=0.25588, Wf0=0.02823, Wf1=1.00000, Wf2=0.11107
tree_Pig14955	-17738.8	-17739.8	0.148324	0.295687	NO	P0=0.30172, P1=0.08102, P2=0.61726, Wb0=0.25628, Wb1=1.00000, Wb2=0.02792, Wf0=0.25628, Wf1=1.00000, Wf2=0.05469
tree_Pla10399	-17737.3	-17739.8	0.0246049	0.097825	NO	P0=0.29405, P1=0.07977, P2=0.62619, Wb0=0.26232, Wb1=1.00000, Wb2=0.03146, Wf0=0.26232, Wf1=1.00000, Wf2=0.00529
tree_Rab14899	-17737.6	-17739.8	0.033005	0.119985	NO	P0=0.29941, P1=0.08072, P2=0.61987, Wb0=0.25802, Wb1=1.00000, Wb2=0.02970, Wf0=0.25802, Wf1=1.00000, Wf2=0.00000
tree_Rat9506	-17739.4	-17739.8	0.331405	0.45234	NO	P0=0.62435, P1=0.07960, P2=0.29605, Wb0=0.02960, Wb1=1.00000, Wb2=0.26342, Wf0=0.02960, Wf1=1.00000, Wf2=0.16387
tree_Shr4293	-17736.9	-17739.8	0.0148586	0.0728745	NO	P0=0.28654, P1=0.07889, P2=0.63457, Wb0=0.26748, Wb1=1.00000, Wb2=0.03213, Wf0=0.26748, Wf1=1.00000, Wf2=0.00576
tree_Zeb12824	-17735	-17739.8	0.00190021	0.0176093	NO	P0=0.60572, P1=0.08267, P2=0.31161, Wb0=0.02740, Wb1=1.00000, Wb2=0.23884, Wf0=0.02740, Wf1=1.00000, Wf2=0.72332
SUV39H2
tree_Alp8598	-8420.7	-8422.61	0.0506217	0.153991	NO	P0=0.16333, P1=0.05979, P2=0.77688, Wb0=0.36291, Wb1=1.00000, Wb2=0.03760, Wf0=0.36291, Wf1=1.00000, Wf2=0.12301
tree_Cat9156	-8421.17	-8422.61	0.0902268	0.220026	NO	P0=0.80165, P1=0.03875, P2=0.15960, Wb0=0.04225, Wb1=1.00000, Wb2=0.44805, Wf0=0.04225, Wf1=1.00000, Wf2=0.00000
tree_Chi2313	-8422.33	-8422.61	0.458461	0.54734	NO	P0=0.77258, P1=0.06207, P2=0.16535, Wb0=0.03839, Wb1=1.00000, Wb2=0.35182, Wf0=0.03839, Wf1=1.00000, Wf2=0.00000
tree_Chk13920	-8421.92	-8422.61	0.240618	0.383357	NO	P0=0.76857, P1=0.06373, P2=0.16770, Wb0=0.03794, Wb1=1.00000, Wb2=0.33226, Wf0=0.03794, Wf1=1.00000, Wf2=0.71538
tree_Cow10210	-8419.72	-8422.61	0.0162662	0.076725	NO	P0=0.76852, P1=0.06052, P2=0.17096, Wb0=0.03769, Wb1=1.00000, Wb2=0.35646, Wf0=0.03769, Wf1=1.00000, Wf2=0.00000
tree_Dog4696	-8421.34	-8422.61	0.111946	0.247599	NO	P0=0.77691, P1=0.05655, P2=0.16654, Wb0=0.03873, Wb1=1.00000, Wb2=0.37015, Wf0=0.03873, Wf1=1.00000, Wf2=0.00000
tree_Dol4403	-8422.04	-8422.61	0.287024	0.413561	NO	P0=0.77660, P1=0.05928, P2=0.16413, Wb0=0.03891, Wb1=1.00000, Wb2=0.36678, Wf0=0.03891, Wf1=1.00000, Wf2=0.14465
tree_Ele23099	-8421.52	-8422.61	0.139511	0.285977	NO	P0=0.75361, P1=0.07197, P2=0.17442, Wb0=0.03625, Wb1=1.00000, Wb2=0.31764, Wf0=0.03625, Wf1=1.00000, Wf2=0.09361
tree_Gui8492	-8420.63	-8422.61	0.0464699	0.148013	NO	P0=0.15598, P1=0.05592, P2=0.78811, Wb0=0.38557, Wb1=1.00000, Wb2=0.04182, Wf0=0.38557, Wf1=1.00000, Wf2=0.00731
tree_Hed3835	-8422.21	-8422.61	0.370521	0.48441	NO	P0=0.17550, P1=0.07088, P2=0.75362, Wb0=0.31234, Wb1=1.00000, Wb2=0.03692, Wf0=0.31234, Wf1=1.00000, Wf2=0.01219
tree_Hor16965	-8421.64	-8422.61	0.164638	0.30952	NO	P0=0.16707, P1=0.06446, P2=0.76847, Wb0=0.34176, Wb1=1.00000, Wb2=0.03739, Wf0=0.34176, Wf1=1.00000, Wf2=0.17269
tree_Hum152455	-8422.08	-8422.61	0.304734	0.430355	NO	P0=0.77431, P1=0.06022, P2=0.16547, Wb0=0.03854, Wb1=1.00000, Wb2=0.35818, Wf0=0.03854, Wf1=1.00000, Wf2=0.00000
tree_Kag14278	-8422.31	-8422.61	0.441901	0.536572	NO	P0=0.16898, P1=0.06647, P2=0.76455, Wb0=0.33319, Wb1=1.00000, Wb2=0.03812, Wf0=0.33319, Wf1=1.00000, Wf2=0.02214
tree_Mac17174	-8421.43	-8422.61	0.12518	0.266996	NO	P0=0.76615, P1=0.06421, P2=0.16964, Wb0=0.03755, Wb1=1.00000, Wb2=0.34094, Wf0=0.03755, Wf1=1.00000, Wf2=0.00000
tree_Mac3528	-8390.21	-8422.61	8.3193e-16	4.05489e-14	YES	P0=0.35769, P1=0.10357, P2=0.53874, Wb0=0.14841, Wb1=1.00000, Wb2=0.00732, Wf0=0.14841, Wf1=1.00000, Wf2=0.66992
tree_Mar9302	-8421.42	-8422.61	0.123229	0.26455	NO	P0=0.16322, P1=0.06474, P2=0.77204, Wb0=0.34358, Wb1=1.00000, Wb2=0.03733, Wf0=0.34358, Wf1=1.00000, Wf2=0.12759
tree_Meg13929	-8421.28	-8422.61	0.103569	0.234995	NO	P0=0.17545, P1=0.07202, P2=0.75254, Wb0=0.30837, Wb1=1.00000, Wb2=0.03702, Wf0=0.30837, Wf1=1.00000, Wf2=0.00000
tree_Mic15985	-8421.83	-8422.61	0.211269	0.356906	NO	P0=0.80599, P1=0.03723, P2=0.15679, Wb0=0.04287, Wb1=1.00000, Wb2=0.45891, Wf0=0.04287, Wf1=1.00000, Wf2=0.00000
tree_Mou26646	-8422.37	-8422.61	0.494418	0.5758	NO	P0=0.79115, P1=0.04790, P2=0.16095, Wb0=0.04057, Wb1=1.00000, Wb2=0.39953, Wf0=0.04057, Wf1=1.00000, Wf2=0.70953
tree_Opo16930	-8422.47	-8422.61	0.601249	0.65992	NO	P0=0.16531, P1=0.06409, P2=0.77061, Wb0=0.34484, Wb1=1.00000, Wb2=0.03869, Wf0=0.34484, Wf1=1.00000, Wf2=0.02797
tree_Ora2106	-8422	-8422.61	0.268746	0.402466	NO	P0=0.77769, P1=0.05788, P2=0.16443, Wb0=0.03891, Wb1=1.00000, Wb2=0.36775, Wf0=0.03891, Wf1=1.00000, Wf2=0.00000
tree_Pan11527	-8422.04	-8422.61	0.285527	0.413561	NO	P0=0.16435, P1=0.06241, P2=0.77324, Wb0=0.35243, Wb1=1.00000, Wb2=0.03877, Wf0=0.35243, Wf1=1.00000, Wf2=0.00000
tree_Pig11048	-8422.61	-8422.61	0.997236	0.997236	NO	P0=0.16561, P1=0.06437, P2=0.77002, Wb0=0.34357, Wb1=1.00000, Wb2=0.03815, Wf0=0.34357, Wf1=1.00000, Wf2=0.00000
tree_Pig23928	-8422.61	-8422.61	0.996808	0.997236	NO	P0=0.77002, P1=0.06437, P2=0.16561, Wb0=0.03815, Wb1=1.00000, Wb2=0.34357, Wf0=0.03815, Wf1=1.00000, Wf2=0.00000
tree_Pik9465	-8421.03	-8422.61	0.075562	0.198199	NO	P0=0.16658, P1=0.06462, P2=0.76879, Wb0=0.34186, Wb1=1.00000, Wb2=0.03879, Wf0=0.34186, Wf1=1.00000, Wf2=0.00000
tree_Pla15395	-8418.16	-8422.61	0.00285047	0.022321	NO	P0=0.18037, P1=0.07623, P2=0.74340, Wb0=0.29046, Wb1=1.00000, Wb2=0.03955, Wf0=0.29046, Wf1=1.00000, Wf2=0.00346
tree_Rab15090	-8421.24	-8422.61	0.0975696	0.228473	NO	P0=0.15901, P1=0.05824, P2=0.78275, Wb0=0.37298, Wb1=1.00000, Wb2=0.04024, Wf0=0.37298, Wf1=1.00000, Wf2=0.00000
tree_Rat15585	-8421.94	-8422.61	0.249488	0.388552	NO	P0=0.16860, P1=0.06645, P2=0.76494, Wb0=0.33371, Wb1=1.00000, Wb2=0.03683, Wf0=0.33371, Wf1=1.00000, Wf2=0.08490
tree_Shr3389	-8420	-8422.61	0.022464	0.092514	NO	P0=0.15740, P1=0.05891, P2=0.78369, Wb0=0.37152, Wb1=1.00000, Wb2=0.04214, Wf0=0.37152, Wf1=1.00000, Wf2=0.00994
tree_Squ2220	-8420.22	-8422.61	0.0288414	0.109525	NO	P0=0.15899, P1=0.05696, P2=0.78405, Wb0=0.37824, Wb1=1.00000, Wb2=0.04070, Wf0=0.37824, Wf1=1.00000, Wf2=0.00000
tree_Zeb2338	-8420.47	-8422.61	0.0388644	0.134593	NO	P0=0.16441, P1=0.06374, P2=0.77185, Wb0=0.34678, Wb1=1.00000, Wb2=0.03640, Wf0=0.34678, Wf1=1.00000, Wf2=0.09889
ERCC4
tree_Alp4640	-23915.2	-23918.8	0.00710148	0.0436708	NO	P0=0.26375, P1=0.06354, P2=0.67270, Wb0=0.24865, Wb1=1.00000, Wb2=0.01798, Wf0=0.24865, Wf1=1.00000, Wf2=0.06128
tree_Cat4050	-23916.7	-23918.8	0.0378716	0.131849	NO	P0=0.66785, P1=0.06521, P2=0.26694, Wb0=0.01852, Wb1=1.00000, Wb2=0.24790, Wf0=0.01852, Wf1=1.00000, Wf2=0.12031
tree_Chi7789	-23918.5	-23918.8	0.401476	0.508929	NO	P0=0.67224, P1=0.06371, P2=0.26405, Wb0=0.01896, Wb1=1.00000, Wb2=0.24819, Wf0=0.01896, Wf1=1.00000, Wf2=0.77490
tree_Chk2981	-23906.9	-23918.8	1.02574e-06	2.32737e-05	YES	P0=0.25635, P1=0.06270, P2=0.68096, Wb0=0.25384, Wb1=1.00000, Wb2=0.01731, Wf0=0.25384, Wf1=1.00000, Wf2=0.10573
tree_Cow21773	-23918.5	-23918.8	0.395914	0.504379	NO	P0=0.67245, P1=0.06346, P2=0.26409, Wb0=0.01897, Wb1=1.00000, Wb2=0.24707, Wf0=0.01897, Wf1=1.00000, Wf2=0.30865
tree_Dog18827	-23918.7	-23918.8	0.677266	0.718776	NO	P0=0.26273, P1=0.06325, P2=0.67401, Wb0=0.24992, Wb1=1.00000, Wb2=0.01897, Wf0=0.24992, Wf1=1.00000, Wf2=0.02712
tree_Dol9357	-23912.8	-23918.8	0.00052004	0.00622157	YES	P0=0.66790, P1=0.06466, P2=0.26744, Wb0=0.01847, Wb1=1.00000, Wb2=0.23911, Wf0=0.01847, Wf1=1.00000, Wf2=0.73506
tree_Ele15242	-23918.8	-23918.8	0.859528	0.868104	NO	P0=0.67276, P1=0.06332, P2=0.26393, Wb0=0.01900, Wb1=1.00000, Wb2=0.24956, Wf0=0.01900, Wf1=1.00000, Wf2=0.23631
tree_Gui4495	-23914.5	-23918.8	0.00331417	0.0246409	NO	P0=0.67981, P1=0.06013, P2=0.26006, Wb0=0.01962, Wb1=1.00000, Wb2=0.25123, Wf0=0.01962, Wf1=1.00000, Wf2=0.65959
tree_Hed7844	-23915.9	-23918.8	0.0149514	0.0728745	NO	P0=0.26271, P1=0.06338, P2=0.67391, Wb0=0.24940, Wb1=1.00000, Wb2=0.02022, Wf0=0.24940, Wf1=1.00000, Wf2=0.00378
tree_Hum175595	-23918.3	-23918.8	0.292378	0.418682	NO	P0=0.26448, P1=0.06358, P2=0.67194, Wb0=0.24841, Wb1=1.00000, Wb2=0.01880, Wf0=0.24841, Wf1=1.00000, Wf2=0.09142
tree_Mac15665	-23918.8	-23918.8	0.790147	0.806697	NO	P0=0.67191, P1=0.06381, P2=0.26427, Wb0=0.01892, Wb1=1.00000, Wb2=0.24845, Wf0=0.01892, Wf1=1.00000, Wf2=0.21155
tree_Mar15982	-23917.1	-23918.8	0.0652914	0.181945	NO	P0=0.67271, P1=0.06341, P2=0.26388, Wb0=0.01896, Wb1=1.00000, Wb2=0.24623, Wf0=0.01896, Wf1=1.00000, Wf2=0.44736
tree_Meg2073	-23918.3	-23918.8	0.298344	0.423997	NO	P0=0.26337, P1=0.06338, P2=0.67325, Wb0=0.24941, Wb1=1.00000, Wb2=0.01934, Wf0=0.24941, Wf1=1.00000, Wf2=0.00746
tree_Mic9396	-23918.1	-23918.8	0.222726	0.368256	NO	P0=0.67007, P1=0.06443, P2=0.26550, Wb0=0.01875, Wb1=1.00000, Wb2=0.24869, Wf0=0.01875, Wf1=1.00000, Wf2=0.16613
tree_Mou22545	-23918.2	-23918.8	0.273166	0.406199	NO	P0=0.67039, P1=0.06488, P2=0.26473, Wb0=0.01882, Wb1=1.00000, Wb2=0.24810, Wf0=0.01882, Wf1=1.00000, Wf2=0.16248
tree_Nmr310520	-23916	-23918.8	0.0183807	0.081708	NO	P0=0.67240, P1=0.06345, P2=0.26415, Wb0=0.01894, Wb1=1.00000, Wb2=0.24503, Wf0=0.01894, Wf1=1.00000, Wf2=0.55288
tree_Opo4840	-23916	-23918.8	0.0174444	0.0797113	NO	P0=0.26032, P1=0.06280, P2=0.67687, Wb0=0.25185, Wb1=1.00000, Wb2=0.01825, Wf0=0.25185, Wf1=1.00000, Wf2=0.04872
tree_Ora7121	-23918.4	-23918.8	0.369728	0.484141	NO	P0=0.67313, P1=0.06314, P2=0.26373, Wb0=0.01902, Wb1=1.00000, Wb2=0.24897, Wf0=0.01902, Wf1=1.00000, Wf2=0.45202
tree_Pan11323	-23917.2	-23918.8	0.0699864	0.189121	NO	P0=0.67354, P1=0.06265, P2=0.26382, Wb0=0.01906, Wb1=1.00000, Wb2=0.25315, Wf0=0.01906, Wf1=1.00000, Wf2=0.11268
tree_Pig7881	-23918.7	-23918.8	0.692232	0.730343	NO	P0=0.26408, P1=0.06348, P2=0.67244, Wb0=0.24884, Wb1=1.00000, Wb2=0.01883, Wf0=0.24884, Wf1=1.00000, Wf2=0.02298
tree_Pik15197	-23916.1	-23918.8	0.0189763	0.0829661	NO	P0=0.67034, P1=0.06458, P2=0.26508, Wb0=0.01881, Wb1=1.00000, Wb2=0.25258, Wf0=0.01881, Wf1=1.00000, Wf2=0.13535
tree_Rab14976	-23918.6	-23918.8	0.551386	0.619133	NO	P0=0.26388, P1=0.06347, P2=0.67265, Wb0=0.24896, Wb1=1.00000, Wb2=0.01920, Wf0=0.24896, Wf1=1.00000, Wf2=0.01337
tree_Rat29076	-23899.5	-23918.8	5.06877e-10	1.66762e-08	YES	P0=0.26518, P1=0.06395, P2=0.67087, Wb0=0.24698, Wb1=1.00000, Wb2=0.01757, Wf0=0.24698, Wf1=1.00000, Wf2=1.19972
tree_Rat3363	-23918.4	-23918.8	0.343372	0.461338	NO	P0=0.67236, P1=0.06340, P2=0.26424, Wb0=0.01896, Wb1=1.00000, Wb2=0.24906, Wf0=0.01896, Wf1=1.00000, Wf2=0.00000
tree_Zeb5055	-23916.2	-23918.8	0.0216748	0.0905526	NO	P0=0.26132, P1=0.06302, P2=0.67566, Wb0=0.25097, Wb1=1.00000, Wb2=0.01833, Wf0=0.25097, Wf1=1.00000, Wf2=0.05579
TERF1
tree_Alp533	-13384	-13385	0.16092	0.304706	NO	P0=0.35613, P1=0.31050, P2=0.33336, Wb0=0.29977, Wb1=1.00000, Wb2=0.04390, Wf0=0.29977, Wf1=1.00000, Wf2=0.00000
tree_Chi22919	-13384.9	-13385	0.604784	0.662695	NO	P0=0.32203, P1=0.31500, P2=0.36297, Wb0=0.04089, Wb1=1.00000, Wb2=0.29151, Wf0=0.04089, Wf1=1.00000, Wf2=0.07893
tree_Chk15633	-13376.1	-13385	2.37195e-05	0.00043354	YES	P0=0.31016, P1=0.34051, P2=0.34934, Wb0=0.04529, Wb1=1.00000, Wb2=0.24487, Wf0=0.04529, Wf1=1.00000, Wf2=0.93825
tree_Cow32982	-13384.4	-13385	0.279122	0.409529	NO	P0=0.32131, P1=0.31494, P2=0.36375, Wb0=0.04047, Wb1=1.00000, Wb2=0.28677, Wf0=0.04047, Wf1=1.00000, Wf2=0.43674
tree_Dog7975	-13383.8	-13385	0.113543	0.249038	NO	P0=0.33055, P1=0.31019, P2=0.35926, Wb0=0.04278, Wb1=1.00000, Wb2=0.30272, Wf0=0.04278, Wf1=1.00000, Wf2=0.11103
tree_Dol3745	-13384.5	-13385	0.305714	0.43075	NO	P0=0.36052, P1=0.31204, P2=0.32744, Wb0=0.29584, Wb1=1.00000, Wb2=0.04245, Wf0=0.29584, Wf1=1.00000, Wf2=0.00000
tree_Ele4308	-13383.1	-13385	0.0507084	0.153991	NO	P0=0.35025, P1=0.30788, P2=0.34187, Wb0=0.30656, Wb1=1.00000, Wb2=0.04644, Wf0=0.30656, Wf1=1.00000, Wf2=0.00000
tree_Gui9638	-13384.6	-13385	0.34897	0.467186	NO	P0=0.32490, P1=0.30970, P2=0.36539, Wb0=0.04111, Wb1=1.00000, Wb2=0.29060, Wf0=0.04111, Wf1=1.00000, Wf2=0.42719
tree_Hed8963	-13382.9	-13385	0.0393443	0.134836	NO	P0=0.36136, P1=0.31224, P2=0.32640, Wb0=0.29527, Wb1=1.00000, Wb2=0.04310, Wf0=0.29527, Wf1=1.00000, Wf2=0.00000
tree_Hor11894	-13382.6	-13385	0.0291421	0.110045	NO	P0=0.31003, P1=0.32070, P2=0.36928, Wb0=0.03850, Wb1=1.00000, Wb2=0.28842, Wf0=0.03850, Wf1=1.00000, Wf2=0.07738
tree_Hum147601	-13384.7	-13385	0.435738	0.531456	NO	P0=0.32623, P1=0.31174, P2=0.36203, Wb0=0.04164, Wb1=1.00000, Wb2=0.29386, Wf0=0.04164, Wf1=1.00000, Wf2=0.79620
tree_Mac23208	-13384.6	-13385	0.334432	0.453982	NO	P0=0.32921, P1=0.31186, P2=0.35893, Wb0=0.04243, Wb1=1.00000, Wb2=0.29757, Wf0=0.04243, Wf1=1.00000, Wf2=0.06586
tree_Mar7714	-13384.8	-13385	0.487852	0.570457	NO	P0=0.36149, P1=0.31310, P2=0.32540, Wb0=0.29311, Wb1=1.00000, Wb2=0.04090, Wf0=0.29311, Wf1=1.00000, Wf2=0.08951
tree_Meg3792	-13383.2	-13385	0.0531054	0.158473	NO	P0=0.32231, P1=0.31261, P2=0.36508, Wb0=0.04107, Wb1=1.00000, Wb2=0.29817, Wf0=0.04107, Wf1=1.00000, Wf2=0.12431
tree_Mic12171	-13382.5	-13385	0.0237305	0.0957956	NO	P0=0.34817, P1=0.30686, P2=0.34497, Wb0=0.30915, Wb1=1.00000, Wb2=0.04747, Wf0=0.30915, Wf1=1.00000, Wf2=0.00000
tree_Mou25925	-13383.3	-13385	0.0594823	0.171288	NO	P0=0.31969, P1=0.31688, P2=0.36344, Wb0=0.04005, Wb1=1.00000, Wb2=0.28124, Wf0=0.04005, Wf1=1.00000, Wf2=0.53923
tree_Opo25642	-13380.5	-13385	0.00265457	0.0215643	NO	P0=0.36994, P1=0.31512, P2=0.31494, Wb0=0.28829, Wb1=1.00000, Wb2=0.03113, Wf0=0.28829, Wf1=1.00000, Wf2=0.10881
tree_Ora18669	-13384.9	-13385	0.68681	0.727732	NO	P0=0.36259, P1=0.31318, P2=0.32422, Wb0=0.29289, Wb1=1.00000, Wb2=0.04127, Wf0=0.29289, Wf1=1.00000, Wf2=0.00000
tree_Pan6001	-13384.6	-13385	0.371434	0.484928	NO	P0=0.32132, P1=0.31603, P2=0.36265, Wb0=0.04076, Wb1=1.00000, Wb2=0.29316, Wf0=0.04076, Wf1=1.00000, Wf2=0.19414
tree_Pig6184	-13382	-13385	0.0137604	0.0691173	NO	P0=0.31965, P1=0.31566, P2=0.36469, Wb0=0.04079, Wb1=1.00000, Wb2=0.29556, Wf0=0.04079, Wf1=1.00000, Wf2=0.06381
tree_Rab2793	-13383.9	-13385	0.13544	0.280778	NO	P0=0.32602, P1=0.31059, P2=0.36338, Wb0=0.04164, Wb1=1.00000, Wb2=0.30078, Wf0=0.04164, Wf1=1.00000, Wf2=0.16241
tree_Rat7291	-13384.6	-13385	0.370669	0.48441	NO	P0=0.36353, P1=0.31385, P2=0.32262, Wb0=0.29167, Wb1=1.00000, Wb2=0.04170, Wf0=0.29167, Wf1=1.00000, Wf2=0.00311
tree_Shr11603	-13384.4	-13385	0.279451	0.409529	NO	P0=0.32060, P1=0.31444, P2=0.36496, Wb0=0.04032, Wb1=1.00000, Wb2=0.28456, Wf0=0.04032, Wf1=1.00000, Wf2=0.37369
tree_Squ25051	-13376.8	-13385	4.86881e-05	0.00076278	YES	P0=0.34934, P1=0.31337, P2=0.33730, Wb0=0.29588, Wb1=1.00000, Wb2=0.04280, Wf0=0.29588, Wf1=1.00000, Wf2=5.62581
tree_Squ4560	-13384.7	-13385	0.435338	0.531456	NO	P0=0.32338, P1=0.31454, P2=0.36209, Wb0=0.04110, Wb1=1.00000, Wb2=0.29069, Wf0=0.04110, Wf1=1.00000, Wf2=0.67075
PMS2
tree_Cat	-27903.4	-27903.9	0.331898	0.45234	NO	P0=0.27445, P1=0.19916, P2=0.52639, Wb0=0.29059, Wb1=1.00000, Wb2=0.02210, Wf0=0.29059, Wf1=1.00000, Wf2=0.00955
tree_Chi	-27903.5	-27903.9	0.378122	0.491438	NO	P0=0.27510, P1=0.19937, P2=0.52554, Wb0=0.28971, Wb1=1.00000, Wb2=0.02152, Wf0=0.28971, Wf1=1.00000, Wf2=0.06557
tree_Chk	-27902.8	-27903.9	0.140686	0.2878	NO	P0=0.52651, P1=0.19931, P2=0.27419, Wb0=0.02178, Wb1=1.00000, Wb2=0.28674, Wf0=0.02178, Wf1=1.00000, Wf2=0.46329
tree_Dog	-27903	-27903.9	0.171601	0.315842	NO	P0=0.52743, P1=0.19869, P2=0.27389, Wb0=0.02191, Wb1=1.00000, Wb2=0.28856, Wf0=0.02191, Wf1=1.00000, Wf2=0.40107
tree_Dol	-27901.1	-27903.9	0.016852	0.0780889	NO	P0=0.27343, P1=0.19891, P2=0.52766, Wb0=0.29154, Wb1=1.00000, Wb2=0.02106, Wf0=0.29154, Wf1=1.00000, Wf2=0.06926
tree_Ele	-27903.5	-27903.9	0.386432	0.496922	NO	P0=0.27521, P1=0.19941, P2=0.52538, Wb0=0.28956, Wb1=1.00000, Wb2=0.02192, Wf0=0.28956, Wf1=1.00000, Wf2=0.01108
tree_Gui	-27903.4	-27903.9	0.306107	0.430841	NO	P0=0.27345, P1=0.19897, P2=0.52759, Wb0=0.29149, Wb1=1.00000, Wb2=0.02223, Wf0=0.29149, Wf1=1.00000, Wf2=0.00840
tree_Hed	-27903.9	-27903.9	0.946516	0.952305	NO	P0=0.27437, P1=0.19918, P2=0.52645, Wb0=0.29052, Wb1=1.00000, Wb2=0.02174, Wf0=0.29052, Wf1=1.00000, Wf2=0.02242
tree_Hor	-27903.7	-27903.9	0.47712	0.562625	NO	P0=0.27578, P1=0.19959, P2=0.52463, Wb0=0.28887, Wb1=1.00000, Wb2=0.02175, Wf0=0.28887, Wf1=1.00000, Wf2=0.01089
tree_Hum	-27902.8	-27903.9	0.134584	0.280778	NO	P0=0.52579, P1=0.19945, P2=0.27476, Wb0=0.02168, Wb1=1.00000, Wb2=0.29021, Wf0=0.02168, Wf1=1.00000, Wf2=0.00000
tree_Meg	-27901.1	-27903.9	0.0187314	0.0827198	NO	P0=0.27218, P1=0.19843, P2=0.52938, Wb0=0.29353, Wb1=1.00000, Wb2=0.02303, Wf0=0.29353, Wf1=1.00000, Wf2=0.00000
tree_Mic	-27903.2	-27903.9	0.238294	0.381924	NO	P0=0.27367, P1=0.19898, P2=0.52735, Wb0=0.29129, Wb1=1.00000, Wb2=0.02144, Wf0=0.29129, Wf1=1.00000, Wf2=0.03879
tree_Mou	-27903.9	-27903.9	0.903107	0.909326	NO	P0=0.52633, P1=0.19926, P2=0.27441, Wb0=0.02176, Wb1=1.00000, Wb2=0.29014, Wf0=0.02176, Wf1=1.00000, Wf2=0.30243
tree_Nmr	-27899.1	-27903.9	0.00189082	0.0176093	NO	P0=0.52597, P1=0.19778, P2=0.27625, Wb0=0.02164, Wb1=1.00000, Wb2=0.28526, Wf0=0.02164, Wf1=1.00000, Wf2=0.70828
tree_Opo	-27903.8	-27903.9	0.688219	0.728052	NO	P0=0.52643, P1=0.19901, P2=0.27456, Wb0=0.02176, Wb1=1.00000, Wb2=0.28947, Wf0=0.02176, Wf1=1.00000, Wf2=0.31753
tree_Ora	-27902.5	-27903.9	0.0927768	0.222101	NO	P0=0.27324, P1=0.19892, P2=0.52784, Wb0=0.29159, Wb1=1.00000, Wb2=0.02172, Wf0=0.29159, Wf1=1.00000, Wf2=0.13081
tree_Pan	-27903.6	-27903.9	0.408947	0.513654	NO	P0=0.52728, P1=0.19890, P2=0.27382, Wb0=0.02190, Wb1=1.00000, Wb2=0.28980, Wf0=0.02190, Wf1=1.00000, Wf2=0.37015
tree_Pig	-27901.2	-27903.9	0.0208489	0.0882166	NO	P0=0.27734, P1=0.20009, P2=0.52258, Wb0=0.28696, Wb1=1.00000, Wb2=0.02190, Wf0=0.28696, Wf1=1.00000, Wf2=0.00000
tree_Pla	-27902.3	-27903.9	0.0775916	0.200318	NO	P0=0.27515, P1=0.19944, P2=0.52541, Wb0=0.28954, Wb1=1.00000, Wb2=0.02060, Wf0=0.28954, Wf1=1.00000, Wf2=0.04161
tree_Rab	-27901.2	-27903.9	0.0197599	0.0855397	NO	P0=0.52528, P1=0.19951, P2=0.27521, Wb0=0.02161, Wb1=1.00000, Wb2=0.29728, Wf0=0.02161, Wf1=1.00000, Wf2=0.19608
tree_Rat	-27899.8	-27903.9	0.00433303	0.0303312	NO	P0=0.27639, P1=0.19965, P2=0.52396, Wb0=0.28832, Wb1=1.00000, Wb2=0.02035, Wf0=0.28832, Wf1=1.00000, Wf2=0.07915
tree_Shr	-27903.3	-27903.9	0.271967	0.405332	NO	P0=0.27487, P1=0.19932, P2=0.52581, Wb0=0.29001, Wb1=1.00000, Wb2=0.02106, Wf0=0.29001, Wf1=1.00000, Wf2=0.03234
tree_Zeb	-27899.7	-27903.9	0.00391247	0.0281325	NO	P0=0.52514, P1=0.20084, P2=0.27401, Wb0=0.02163, Wb1=1.00000, Wb2=0.28092, Wf0=0.02163, Wf1=1.00000, Wf2=0.59326
NBN
tree_Alp	-24269.3	-24269.9	0.27596	0.408599	NO	P0=0.44426, P1=0.23306, P2=0.32268, Wb0=0.32242, Wb1=1.00000, Wb2=0.02734, Wf0=0.32242, Wf1=1.00000, Wf2=0.00336
tree_Chi	-24264.1	-24269.9	0.000654312	0.00742306	YES	P0=0.43530, P1=0.22868, P2=0.33602, Wb0=0.33093, Wb1=1.00000, Wb2=0.02969, Wf0=0.33093, Wf1=1.00000, Wf2=0.80163
tree_Chk	-24267.2	-24269.9	0.0184402	0.081708	NO	P0=0.32135, P1=0.23365, P2=0.44500, Wb0=0.02651, Wb1=1.00000, Wb2=0.31375, Wf0=0.02651, Wf1=1.00000, Wf2=0.57923
tree_Cow	-24269.3	-24269.9	0.277547	0.40871	NO	P0=0.44667, P1=0.23413, P2=0.31920, Wb0=0.32029, Wb1=1.00000, Wb2=0.02644, Wf0=0.32029, Wf1=1.00000, Wf2=0.00000
tree_Dog	-24268	-24269.9	0.0470131	0.148013	NO	P0=0.33169, P1=0.22513, P2=0.44318, Wb0=0.02910, Wb1=1.00000, Wb2=0.32314, Wf0=0.02910, Wf1=1.00000, Wf2=0.48882
tree_Dol	-24265.2	-24269.9	0.0021173	0.0184839	NO	P0=0.45134, P1=0.23593, P2=0.31273, Wb0=0.31650, Wb1=1.00000, Wb2=0.02278, Wf0=0.31650, Wf1=1.00000, Wf2=0.18556
tree_Ele	-24268.5	-24269.9	0.0870337	0.215294	NO	P0=0.44565, P1=0.23323, P2=0.32112, Wb0=0.32175, Wb1=1.00000, Wb2=0.02520, Wf0=0.32175, Wf1=1.00000, Wf2=0.07034
tree_Gui	-24266.5	-24269.9	0.00891109	0.0508414	NO	P0=0.32671, P1=0.22916, P2=0.44413, Wb0=0.02779, Wb1=1.00000, Wb2=0.31860, Wf0=0.02779, Wf1=1.00000, Wf2=0.51238
tree_Hed	-24269.1	-24269.9	0.187667	0.329947	NO	P0=0.32345, P1=0.22998, P2=0.44657, Wb0=0.02694, Wb1=1.00000, Wb2=0.32757, Wf0=0.02694, Wf1=1.00000, Wf2=0.24014
tree_Hor	-24266.2	-24269.9	0.00608256	0.0394318	NO	P0=0.44495, P1=0.23270, P2=0.32235, Wb0=0.32270, Wb1=1.00000, Wb2=0.02497, Wf0=0.32270, Wf1=1.00000, Wf2=0.12217
tree_Hum	-24269.6	-24269.9	0.401871	0.508929	NO	P0=0.32149, P1=0.23369, P2=0.44482, Wb0=0.02656, Wb1=1.00000, Wb2=0.32230, Wf0=0.02656, Wf1=1.00000, Wf2=0.01187
tree_Mac	-24267.8	-24269.9	0.0396972	0.135485	NO	P0=0.43887, P1=0.23004, P2=0.33110, Wb0=0.32812, Wb1=1.00000, Wb2=0.02840, Wf0=0.32812, Wf1=1.00000, Wf2=0.25398
tree_Meg	-24269.4	-24269.9	0.312372	0.43696	NO	P0=0.44477, P1=0.23292, P2=0.32231, Wb0=0.32249, Wb1=1.00000, Wb2=0.02739, Wf0=0.32249, Wf1=1.00000, Wf2=0.01068
tree_Mic	-24268.9	-24269.9	0.150683	0.297747	NO	P0=0.32318, P1=0.23241, P2=0.44441, Wb0=0.02696, Wb1=1.00000, Wb2=0.32833, Wf0=0.02696, Wf1=1.00000, Wf2=0.24690
tree_Mou	-24267.6	-24269.9	0.0291838	0.110045	NO	P0=0.32146, P1=0.23274, P2=0.44580, Wb0=0.02658, Wb1=1.00000, Wb2=0.32677, Wf0=0.02658, Wf1=1.00000, Wf2=0.15698
tree_Opo	-24268	-24269.9	0.0497567	0.15299	NO	P0=0.44165, P1=0.23182, P2=0.32652, Wb0=0.32494, Wb1=1.00000, Wb2=0.02552, Wf0=0.32494, Wf1=1.00000, Wf2=0.07075
tree_Ora	-24269	-24269.9	0.166493	0.310438	NO	P0=0.32458, P1=0.22943, P2=0.44600, Wb0=0.02722, Wb1=1.00000, Wb2=0.32391, Wf0=0.02722, Wf1=1.00000, Wf2=0.81496
tree_Pan	-24268.3	-24269.9	0.0705559	0.189722	NO	P0=0.32215, P1=0.23454, P2=0.44331, Wb0=0.02682, Wb1=1.00000, Wb2=0.32511, Wf0=0.02682, Wf1=1.00000, Wf2=0.13364
tree_Pik	-24269.4	-24269.9	0.323908	0.447756	NO	P0=0.44494, P1=0.23315, P2=0.32191, Wb0=0.32210, Wb1=1.00000, Wb2=0.02731, Wf0=0.32210, Wf1=1.00000, Wf2=0.00930
tree_Rab	-24268.8	-24269.9	0.130029	0.274668	NO	P0=0.44217, P1=0.23149, P2=0.32634, Wb0=0.32522, Wb1=1.00000, Wb2=0.02818, Wf0=0.32522, Wf1=1.00000, Wf2=0.00000
tree_Rat	-24268.6	-24269.9	0.102666	0.234409	NO	P0=0.32279, P1=0.23224, P2=0.44496, Wb0=0.02683, Wb1=1.00000, Wb2=0.31913, Wf0=0.02683, Wf1=1.00000, Wf2=0.50262
tree_Shr	-24268.2	-24269.9	0.0645688	0.180409	NO	P0=0.32170, P1=0.23163, P2=0.44667, Wb0=0.02659, Wb1=1.00000, Wb2=0.32838, Wf0=0.02659, Wf1=1.00000, Wf2=0.22767
tree_Squ	-24267.8	-24269.9	0.0371915	0.131182	NO	P0=0.43967, P1=0.23042, P2=0.32990, Wb0=0.32745, Wb1=1.00000, Wb2=0.03001, Wf0=0.32745, Wf1=1.00000, Wf2=0.00000
tree_Zeb	-24268.6	-24269.9	0.10653	0.239647	NO	P0=0.44526, P1=0.23308, P2=0.32167, Wb0=0.32206, Wb1=1.00000, Wb2=0.02522, Wf0=0.32206, Wf1=1.00000, Wf2=0.06106
EXO1
tree_Alp3078	-28419.9	-28420.9	0.157069	0.30044	NO	P0=0.37892, P1=0.15969, P2=0.46139, Wb0=0.31659, Wb1=1.00000, Wb2=0.03057, Wf0=0.31659, Wf1=1.00000, Wf2=0.00109
tree_Chi2167	-28420.8	-28420.9	0.609461	0.665051	NO	P0=0.37621, P1=0.15834, P2=0.46545, Wb0=0.31942, Wb1=1.00000, Wb2=0.03083, Wf0=0.31942, Wf1=1.00000, Wf2=0.00000
tree_Chk10748	-28416.1	-28420.9	0.0020274	0.0180267	NO	P0=0.37842, P1=0.15936, P2=0.46222, Wb0=0.31687, Wb1=1.00000, Wb2=0.02858, Wf0=0.31687, Wf1=1.00000, Wf2=0.10239
tree_Cow9396	-28419.9	-28420.9	0.14756	0.295223	NO	P0=0.37632, P1=0.15864, P2=0.46505, Wb0=0.31882, Wb1=1.00000, Wb2=0.03018, Wf0=0.31882, Wf1=1.00000, Wf2=0.06936
tree_Dog15758	-28418.1	-28420.9	0.0182126	0.0812469	NO	P0=0.46693, P1=0.15670, P2=0.37637, Wb0=0.03113, Wb1=1.00000, Wb2=0.32514, Wf0=0.03113, Wf1=1.00000, Wf2=0.13004
tree_Dol14234	-28419.5	-28420.9	0.0974212	0.228473	NO	P0=0.37507, P1=0.15818, P2=0.46675, Wb0=0.31983, Wb1=1.00000, Wb2=0.03054, Wf0=0.31983, Wf1=1.00000, Wf2=0.10846
tree_Ele1542	-28420.2	-28420.9	0.247097	0.3862	NO	P0=0.37528, P1=0.15804, P2=0.46668, Wb0=0.32008, Wb1=1.00000, Wb2=0.03042, Wf0=0.32008, Wf1=1.00000, Wf2=0.05639
tree_Gui363	-28418.9	-28420.9	0.0443912	0.144601	NO	P0=0.37901, P1=0.15994, P2=0.46106, Wb0=0.31620, Wb1=1.00000, Wb2=0.03064, Wf0=0.31620, Wf1=1.00000, Wf2=0.00000
tree_Hed8633	-28420.3	-28420.9	0.270897	0.404195	NO	P0=0.37626, P1=0.15838, P2=0.46536, Wb0=0.31934, Wb1=1.00000, Wb2=0.03120, Wf0=0.31934, Wf1=1.00000, Wf2=0.01355
tree_Hor18322	-28419.6	-28420.9	0.106272	0.239476	NO	P0=0.37601, P1=0.15839, P2=0.46560, Wb0=0.31947, Wb1=1.00000, Wb2=0.03140, Wf0=0.31947, Wf1=1.00000, Wf2=0.00863
tree_Hum174371	-28420	-28420.9	0.181946	0.326414	NO	P0=0.46557, P1=0.15736, P2=0.37707, Wb0=0.03076, Wb1=1.00000, Wb2=0.31934, Wf0=0.03076, Wf1=1.00000, Wf2=1.00645
tree_Kag15067	-28418.9	-28420.9	0.0468875	0.148013	NO	P0=0.37636, P1=0.15859, P2=0.46505, Wb0=0.31913, Wb1=1.00000, Wb2=0.03157, Wf0=0.31913, Wf1=1.00000, Wf2=0.00197
tree_Mac8761	-28420.6	-28420.9	0.416475	0.518035	NO	P0=0.37691, P1=0.15880, P2=0.46429, Wb0=0.31845, Wb1=1.00000, Wb2=0.03040, Wf0=0.31845, Wf1=1.00000, Wf2=0.05904
tree_Mar17241	-28420.7	-28420.9	0.537614	0.609388	NO	P0=0.46574, P1=0.15789, P2=0.37637, Wb0=0.03084, Wb1=1.00000, Wb2=0.31886, Wf0=0.03084, Wf1=1.00000, Wf2=0.37935
tree_Meg14341	-28420.2	-28420.9	0.245152	0.385641	NO	P0=0.37705, P1=0.15917, P2=0.46378, Wb0=0.31781, Wb1=1.00000, Wb2=0.03005, Wf0=0.31781, Wf1=1.00000, Wf2=0.05704
tree_Mic1957	-28420.4	-28420.9	0.312225	0.43696	NO	P0=0.37718, P1=0.15893, P2=0.46389, Wb0=0.31817, Wb1=1.00000, Wb2=0.03038, Wf0=0.31817, Wf1=1.00000, Wf2=0.11484
tree_Mic24160	-28419.9	-28420.9	0.166542	0.310438	NO	P0=0.37453, P1=0.15736, P2=0.46811, Wb0=0.32145, Wb1=1.00000, Wb2=0.03096, Wf0=0.32145, Wf1=1.00000, Wf2=0.13755
tree_Mou39748	-28420.2	-28420.9	0.242393	0.383863	NO	P0=0.37582, P1=0.15816, P2=0.46602, Wb0=0.31974, Wb1=1.00000, Wb2=0.03047, Wf0=0.31974, Wf1=1.00000, Wf2=0.05839
tree_Nmr311873	-28417.2	-28420.9	0.00617477	0.0394466	NO	P0=0.47214, P1=0.15070, P2=0.37717, Wb0=0.03172, Wb1=1.00000, Wb2=0.32255, Wf0=0.03172, Wf1=1.00000, Wf2=0.73232
tree_Opo6877	-28420.5	-28420.9	0.398337	0.506975	NO	P0=0.46498, P1=0.15955, P2=0.37547, Wb0=0.03078, Wb1=1.00000, Wb2=0.32120, Wf0=0.03078, Wf1=1.00000, Wf2=0.25873
tree_Ora67	-28420.6	-28420.9	0.40905	0.513654	NO	P0=0.37598, P1=0.15831, P2=0.46571, Wb0=0.31948, Wb1=1.00000, Wb2=0.03066, Wf0=0.31948, Wf1=1.00000, Wf2=0.08515
tree_Pan13934	-28420.6	-28420.9	0.428532	0.527937	NO	P0=0.37668, P1=0.15862, P2=0.46471, Wb0=0.31887, Wb1=1.00000, Wb2=0.03095, Wf0=0.31887, Wf1=1.00000, Wf2=0.01654
tree_Pig10865	-28419.5	-28420.9	0.0934638	0.222823	NO	P0=0.37687, P1=0.15890, P2=0.46422, Wb0=0.31837, Wb1=1.00000, Wb2=0.03119, Wf0=0.31837, Wf1=1.00000, Wf2=0.00374
tree_Pla10268	-28412.3	-28420.9	3.53415e-05	0.000604019	YES	P0=0.45217, P1=0.15812, P2=0.38971, Wb0=0.02729, Wb1=1.00000, Wb2=0.32664, Wf0=0.02729, Wf1=1.00000, Wf2=0.15273
tree_Rab16157	-28419.4	-28420.9	0.0829752	0.209588	NO	P0=0.37363, P1=0.15669, P2=0.46967, Wb0=0.32287, Wb1=1.00000, Wb2=0.03225, Wf0=0.32287, Wf1=1.00000, Wf2=0.01066
tree_Rat3876	-28420.6	-28420.9	0.427341	0.527329	NO	P0=0.46449, P1=0.15919, P2=0.37632, Wb0=0.03063, Wb1=1.00000, Wb2=0.31698, Wf0=0.03063, Wf1=1.00000, Wf2=0.41508
tree_Shr13197	-28415.1	-28420.9	0.000665124	0.00746468	YES	P0=0.38116, P1=0.16166, P2=0.45719, Wb0=0.31268, Wb1=1.00000, Wb2=0.02742, Wf0=0.31268, Wf1=1.00000, Wf2=0.09863
tree_Squ10739	-28387.3	-28420.9	2.5391e-16	1.39227e-14	YES	P0=0.37221, P1=0.16085, P2=0.46694, Wb0=0.31702, Wb1=1.00000, Wb2=0.02432, Wf0=0.31702, Wf1=1.00000, Wf2=0.21053
tree_Zeb10648	-28418.5	-28420.9	0.0274911	0.106407	NO	P0=0.37664, P1=0.15935, P2=0.46401, Wb0=0.31775, Wb1=1.00000, Wb2=0.02912, Wf0=0.31775, Wf1=1.00000, Wf2=0.07022
FANCE
tree_Cat12902	-18105.4	-18105.7	0.4372	0.532244	NO	P0=0.50700, P1=0.29118, P2=0.20181, Wb0=0.23690, Wb1=1.00000, Wb2=0.02868, Wf0=0.23690, Wf1=1.00000, Wf2=0.00000
tree_Chi18084	-18105.3	-18105.7	0.336103	0.455053	NO	P0=0.19969, P1=0.29246, P2=0.50785, Wb0=0.02758, Wb1=1.00000, Wb2=0.23511, Wf0=0.02758, Wf1=1.00000, Wf2=0.58016
tree_Chk2561	-18100.5	-18105.7	0.00129567	0.0129175	NO	P0=0.29254, P1=0.26130, P2=0.44616, Wb0=0.04509, Wb1=1.00000, Wb2=0.29962, Wf0=0.04509, Wf1=1.00000, Wf2=0.07795
tree_Cow19492	-18105	-18105.7	0.246123	0.385862	NO	P0=0.19725, P1=0.29229, P2=0.51046, Wb0=0.02682, Wb1=1.00000, Wb2=0.23685, Wf0=0.02682, Wf1=1.00000, Wf2=0.15294
tree_Dog1313	-18104.5	-18105.7	0.123445	0.264582	NO	P0=0.20834, P1=0.28700, P2=0.50465, Wb0=0.02985, Wb1=1.00000, Wb2=0.23679, Wf0=0.02985, Wf1=1.00000, Wf2=0.39326
tree_Dol9422	-18104.6	-18105.7	0.134451	0.280778	NO	P0=0.19971, P1=0.29229, P2=0.50799, Wb0=0.02754, Wb1=1.00000, Wb2=0.23333, Wf0=0.02754, Wf1=1.00000, Wf2=0.42440
tree_Gui5569	-18105.6	-18105.7	0.70169	0.738291	NO	P0=0.50751, P1=0.29158, P2=0.20091, Wb0=0.23616, Wb1=1.00000, Wb2=0.02728, Wf0=0.23616, Wf1=1.00000, Wf2=0.05169
tree_Hed12175	-18105.5	-18105.7	0.50116	0.58108	NO	P0=0.19824, P1=0.29267, P2=0.50909, Wb0=0.02716, Wb1=1.00000, Wb2=0.23695, Wf0=0.02716, Wf1=1.00000, Wf2=0.20008
tree_Hor13190	-18105	-18105.7	0.236379	0.381634	NO	P0=0.50200, P1=0.28996, P2=0.20804, Wb0=0.23944, Wb1=1.00000, Wb2=0.03048, Wf0=0.23944, Wf1=1.00000, Wf2=0.00000
tree_Hum112039	-18105.7	-18105.7	0.784613	0.805421	NO	P0=0.50798, P1=0.29158, P2=0.20044, Wb0=0.23613, Wb1=1.00000, Wb2=0.02780, Wf0=0.23613, Wf1=1.00000, Wf2=0.00000
tree_Mac15906	-18104.9	-18105.7	0.188431	0.330557	NO	P0=0.19763, P1=0.29225, P2=0.51012, Wb0=0.02696, Wb1=1.00000, Wb2=0.23632, Wf0=0.02696, Wf1=1.00000, Wf2=0.09428
tree_Mar15623	-18105.3	-18105.7	0.388785	0.49736	NO	P0=0.50561, P1=0.29093, P2=0.20346, Wb0=0.23744, Wb1=1.00000, Wb2=0.02894, Wf0=0.23744, Wf1=1.00000, Wf2=0.00000
tree_Meg2762	-18104	-18105.7	0.0670297	0.184157	NO	P0=0.19874, P1=0.29161, P2=0.50965, Wb0=0.02719, Wb1=1.00000, Wb2=0.23147, Wf0=0.02719, Wf1=1.00000, Wf2=0.38766
tree_Mic79	-18105.3	-18105.7	0.339526	0.459215	NO	P0=0.19968, P1=0.29223, P2=0.50809, Wb0=0.02754, Wb1=1.00000, Wb2=0.23376, Wf0=0.02754, Wf1=1.00000, Wf2=0.30520
tree_Nmr229769	-18102.1	-18105.7	0.00709871	0.0436708	NO	P0=0.49854, P1=0.28993, P2=0.21153, Wb0=0.23987, Wb1=1.00000, Wb2=0.02749, Wf0=0.23987, Wf1=1.00000, Wf2=0.18253
tree_Opo13771	-18104.6	-18105.7	0.142242	0.288428	NO	P0=0.51045, P1=0.29170, P2=0.19785, Wb0=0.23533, Wb1=1.00000, Wb2=0.02979, Wf0=0.23533, Wf1=1.00000, Wf2=0.00000
tree_Ora15565	-18097.4	-18105.7	4.52833e-05	0.000717986	YES	P0=0.48147, P1=0.28714, P2=0.23138, Wb0=0.24640, Wb1=1.00000, Wb2=0.03491, Wf0=0.24640, Wf1=1.00000, Wf2=1.47402
tree_Ora16528	-18101.9	-18105.7	0.00566994	0.0373082	NO	P0=0.19764, P1=0.29468, P2=0.50768, Wb0=0.02707, Wb1=1.00000, Wb2=0.23154, Wf0=0.02707, Wf1=1.00000, Wf2=1.04222
tree_Pan684	-18105.1	-18105.7	0.268546	0.402466	NO	P0=0.19688, P1=0.29279, P2=0.51033, Wb0=0.02672, Wb1=1.00000, Wb2=0.23213, Wf0=0.02672, Wf1=1.00000, Wf2=0.32382
tree_Pig1546	-18104.9	-18105.7	0.199882	0.342952	NO	P0=0.20201, P1=0.28979, P2=0.50820, Wb0=0.02830, Wb1=1.00000, Wb2=0.24022, Wf0=0.02830, Wf1=1.00000, Wf2=0.16675
tree_Pla14575	-18105.4	-18105.7	0.458154	0.54734	NO	P0=0.19979, P1=0.29075, P2=0.50947, Wb0=0.02730, Wb1=1.00000, Wb2=0.23882, Wf0=0.02730, Wf1=1.00000, Wf2=0.20270
tree_Rab27207	-18104.5	-18105.7	0.112322	0.248014	NO	P0=0.50274, P1=0.28966, P2=0.20760, Wb0=0.23969, Wb1=1.00000, Wb2=0.03095, Wf0=0.23969, Wf1=1.00000, Wf2=0.00000
tree_Rat504	-18105.6	-18105.7	0.701825	0.738291	NO	P0=0.19998, P1=0.29189, P2=0.50813, Wb0=0.02764, Wb1=1.00000, Wb2=0.23453, Wf0=0.02764, Wf1=1.00000, Wf2=0.25303
tree_Squ259	-18105.2	-18105.7	0.326116	0.449391	NO	P0=0.20118, P1=0.29246, P2=0.50636, Wb0=0.02811, Wb1=1.00000, Wb2=0.23863, Wf0=0.02811, Wf1=1.00000, Wf2=0.18451
BRCA2
tree_Alp	-113375	-113375	0.450338	0.542219	NO	P0=0.48816, P1=0.32765, P2=0.18418, Wb0=0.39258, Wb1=1.00000, Wb2=0.04804, Wf0=0.39258, Wf1=1.00000, Wf2=0.02842
tree_Chi	-113375	-113375	0.433961	0.531456	NO	P0=0.48806, P1=0.32742, P2=0.18451, Wb0=0.39287, Wb1=1.00000, Wb2=0.04780, Wf0=0.39287, Wf1=1.00000, Wf2=0.00000
tree_Cow	-113375	-113375	0.334967	0.453982	NO	P0=0.18464, P1=0.32722, P2=0.48814, Wb0=0.04781, Wb1=1.00000, Wb2=0.39436, Wf0=0.04781, Wf1=1.00000, Wf2=0.34857
tree_Dog	-113375	-113375	0.816578	0.82854	NO	P0=0.48819, P1=0.32766, P2=0.18415, Wb0=0.39256, Wb1=1.00000, Wb2=0.04768, Wf0=0.39256, Wf1=1.00000, Wf2=0.04096
tree_Dol	-113374	-113375	0.172256	0.316163	NO	P0=0.18489, P1=0.32645, P2=0.48867, Wb0=0.04793, Wb1=1.00000, Wb2=0.39187, Wf0=0.04793, Wf1=1.00000, Wf2=0.49071
tree_Ele	-113375	-113375	0.416419	0.518035	NO	P0=0.48823, P1=0.32779, P2=0.18397, Wb0=0.39240, Wb1=1.00000, Wb2=0.04677, Wf0=0.39240, Wf1=1.00000, Wf2=0.06023
tree_Gui	-113374	-113375	0.0912944	0.220625	NO	P0=0.48806, P1=0.32757, P2=0.18437, Wb0=0.39265, Wb1=1.00000, Wb2=0.04642, Wf0=0.39265, Wf1=1.00000, Wf2=0.08295
tree_Hed	-113375	-113375	0.286287	0.413561	NO	P0=0.18487, P1=0.32652, P2=0.48861, Wb0=0.04788, Wb1=1.00000, Wb2=0.39143, Wf0=0.04788, Wf1=1.00000, Wf2=0.43625
tree_Hor	-113375	-113375	0.279401	0.409529	NO	P0=0.18462, P1=0.32744, P2=0.48794, Wb0=0.04782, Wb1=1.00000, Wb2=0.39432, Wf0=0.04782, Wf1=1.00000, Wf2=0.34227
tree_Hum	-113375	-113375	0.491519	0.573947	NO	P0=0.18454, P1=0.32736, P2=0.48810, Wb0=0.04776, Wb1=1.00000, Wb2=0.39310, Wf0=0.04776, Wf1=1.00000, Wf2=0.24492
tree_Mac	-113374	-113375	0.111884	0.247599	NO	P0=0.48806, P1=0.32726, P2=0.18468, Wb0=0.39307, Wb1=1.00000, Wb2=0.04805, Wf0=0.39307, Wf1=1.00000, Wf2=0.00000
tree_Meg	-113372	-113375	0.00614324	0.0394366	NO	P0=0.18683, P1=0.32554, P2=0.48762, Wb0=0.04887, Wb1=1.00000, Wb2=0.40037, Wf0=0.04887, Wf1=1.00000, Wf2=0.30391
tree_Mic	-113375	-113375	0.28401	0.413448	NO	P0=0.48872, P1=0.32818, P2=0.18309, Wb0=0.39181, Wb1=1.00000, Wb2=0.04775, Wf0=0.39181, Wf1=1.00000, Wf2=0.02228
tree_Mou	-113374	-113375	0.0837491	0.210332	NO	P0=0.18375, P1=0.32823, P2=0.48802, Wb0=0.04738, Wb1=1.00000, Wb2=0.38995, Wf0=0.04738, Wf1=1.00000, Wf2=0.52188
tree_Nmr	-113369	-113375	0.000472901	0.0057864	YES	P0=0.18059, P1=0.33245, P2=0.48696, Wb0=0.04588, Wb1=1.00000, Wb2=0.38422, Wf0=0.04588, Wf1=1.00000, Wf2=0.62490
tree_Opo	-113375	-113375	0.436904	0.532244	NO	P0=0.48857, P1=0.32820, P2=0.18323, Wb0=0.39185, Wb1=1.00000, Wb2=0.04611, Wf0=0.39185, Wf1=1.00000, Wf2=0.05667
tree_Ora	-113373	-113375	0.0225661	0.092514	NO	P0=0.18319, P1=0.32886, P2=0.48795, Wb0=0.04710, Wb1=1.00000, Wb2=0.39022, Wf0=0.04710, Wf1=1.00000, Wf2=0.73036
tree_Pan	-113373	-113375	0.0408265	0.136712	NO	P0=0.18515, P1=0.32585, P2=0.48900, Wb0=0.04804, Wb1=1.00000, Wb2=0.39611, Wf0=0.04804, Wf1=1.00000, Wf2=0.29191
tree_Pla	-113374	-113375	0.176411	0.321124	NO	P0=0.48788, P1=0.32666, P2=0.18546, Wb0=0.39395, Wb1=1.00000, Wb2=0.04618, Wf0=0.39395, Wf1=1.00000, Wf2=0.06315
tree_Rab	-113373	-113375	0.0316049	0.115855	NO	P0=0.48767, P1=0.32680, P2=0.18553, Wb0=0.39370, Wb1=1.00000, Wb2=0.04979, Wf0=0.39370, Wf1=1.00000, Wf2=0.01649
tree_Rat	-113374	-113375	0.135319	0.280778	NO	P0=0.18390, P1=0.32841, P2=0.48768, Wb0=0.04745, Wb1=1.00000, Wb2=0.39018, Wf0=0.04745, Wf1=1.00000, Wf2=0.48564
tree_Shr	-113375	-113375	0.595002	0.655798	NO	P0=0.18455, P1=0.32725, P2=0.48820, Wb0=0.04775, Wb1=1.00000, Wb2=0.39191, Wf0=0.04775, Wf1=1.00000, Wf2=0.41150
tree_Squ	-113375	-113375	0.484195	0.568929	NO	P0=0.18427, P1=0.32774, P2=0.48799, Wb0=0.04763, Wb1=1.00000, Wb2=0.39377, Wf0=0.04763, Wf1=1.00000, Wf2=0.36595
FANCD2
tree_Alp3248	-41974	-41974.9	0.183541	0.327287	NO	P0=0.37943, P1=0.19605, P2=0.42451, Wb0=0.03910, Wb1=1.00000, Wb2=0.32237, Wf0=0.03910, Wf1=1.00000, Wf2=0.41207
tree_Chi14609	-41974.1	-41974.9	0.212755	0.357581	NO	P0=0.38063, P1=0.19575, P2=0.42362, Wb0=0.03941, Wb1=1.00000, Wb2=0.32655, Wf0=0.03941, Wf1=1.00000, Wf2=0.07217
tree_Chk3720	-41973.6	-41974.9	0.105907	0.239063	NO	P0=0.42252, P1=0.19516, P2=0.38231, Wb0=0.32700, Wb1=1.00000, Wb2=0.04068, Wf0=0.32700, Wf1=1.00000, Wf2=0.00592
tree_Cow10077	-41974.2	-41974.9	0.245758	0.385862	NO	P0=0.38407, P1=0.19301, P2=0.42292, Wb0=0.04005, Wb1=1.00000, Wb2=0.32675, Wf0=0.04005, Wf1=1.00000, Wf2=0.41513
tree_Dog5182	-41973.7	-41974.9	0.13074	0.275727	NO	P0=0.38424, P1=0.19413, P2=0.42163, Wb0=0.04020, Wb1=1.00000, Wb2=0.33094, Wf0=0.04020, Wf1=1.00000, Wf2=0.20869
tree_Dol7555	-41974.8	-41974.9	0.627856	0.681731	NO	P0=0.42336, P1=0.19533, P2=0.38131, Wb0=0.32646, Wb1=1.00000, Wb2=0.03929, Wf0=0.32646, Wf1=1.00000, Wf2=0.05561
tree_Ele11645	-41974.9	-41974.9	0.787103	0.806697	NO	P0=0.42392, P1=0.19546, P2=0.38063, Wb0=0.32607, Wb1=1.00000, Wb2=0.03922, Wf0=0.32607, Wf1=1.00000, Wf2=0.04580
tree_Gui5717	-41973.6	-41974.9	0.111183	0.247576	NO	P0=0.42951, P1=0.19705, P2=0.37344, Wb0=0.32168, Wb1=1.00000, Wb2=0.03880, Wf0=0.32168, Wf1=1.00000, Wf2=0.00000
tree_Hed14002	-41972.7	-41974.9	0.0354888	0.126567	NO	P0=0.41785, P1=0.19386, P2=0.38829, Wb0=0.33103, Wb1=1.00000, Wb2=0.04302, Wf0=0.33103, Wf1=1.00000, Wf2=0.01398
tree_Hor18519	-41974.8	-41974.9	0.668569	0.711267	NO	P0=0.42472, P1=0.19570, P2=0.37958, Wb0=0.32543, Wb1=1.00000, Wb2=0.03938, Wf0=0.32543, Wf1=1.00000, Wf2=0.02516
tree_Hum144554	-41972.7	-41974.9	0.0357305	0.127085	NO	P0=0.42459, P1=0.19572, P2=0.37969, Wb0=0.32537, Wb1=1.00000, Wb2=0.03873, Wf0=0.32537, Wf1=1.00000, Wf2=0.35867
tree_Mar16294	-41972.7	-41974.9	0.0375357	0.13141	NO	P0=0.42958, P1=0.19689, P2=0.37353, Wb0=0.32163, Wb1=1.00000, Wb2=0.03661, Wf0=0.32163, Wf1=1.00000, Wf2=0.11638
tree_Meg12616	-41974.6	-41974.9	0.473103	0.559463	NO	P0=0.37780, P1=0.19737, P2=0.42483, Wb0=0.03882, Wb1=1.00000, Wb2=0.32484, Wf0=0.03882, Wf1=1.00000, Wf2=0.26707
tree_Mic6190	-41974	-41974.9	0.180457	0.325316	NO	P0=0.42284, P1=0.19529, P2=0.38186, Wb0=0.32663, Wb1=1.00000, Wb2=0.03872, Wf0=0.32663, Wf1=1.00000, Wf2=0.07620
tree_Mou34023	-41974.9	-41974.9	0.81581	0.828399	NO	P0=0.38147, P1=0.19518, P2=0.42334, Wb0=0.03958, Wb1=1.00000, Wb2=0.32705, Wf0=0.03958, Wf1=1.00000, Wf2=0.30839
tree_Nmr287647	-41974.3	-41974.9	0.263713	0.400551	NO	P0=0.38324, P1=0.19445, P2=0.42231, Wb0=0.03997, Wb1=1.00000, Wb2=0.32586, Wf0=0.03997, Wf1=1.00000, Wf2=0.42686
tree_Opo5440	-41970.4	-41974.9	0.00273878	0.0217392	NO	P0=0.38485, P1=0.19116, P2=0.42399, Wb0=0.04012, Wb1=1.00000, Wb2=0.34069, Wf0=0.04012, Wf1=1.00000, Wf2=0.18819
tree_Ora13666	-41974.3	-41974.9	0.268945	0.402466	NO	P0=0.38047, P1=0.19553, P2=0.42400, Wb0=0.03937, Wb1=1.00000, Wb2=0.32483, Wf0=0.03937, Wf1=1.00000, Wf2=0.53235
tree_Pan16051	-41972.9	-41974.9	0.045777	0.146783	NO	P0=0.41725, P1=0.19349, P2=0.38926, Wb0=0.33174, Wb1=1.00000, Wb2=0.04179, Wf0=0.33174, Wf1=1.00000, Wf2=0.00000
tree_Pig11563	-41974.8	-41974.9	0.662135	0.707856	NO	P0=0.38098, P1=0.19548, P2=0.42354, Wb0=0.03948, Wb1=1.00000, Wb2=0.32711, Wf0=0.03948, Wf1=1.00000, Wf2=0.29756
tree_Pik104	-41972.6	-41974.9	0.0338493	0.122043	NO	P0=0.43004, P1=0.19708, P2=0.37288, Wb0=0.32143, Wb1=1.00000, Wb2=0.03915, Wf0=0.32143, Wf1=1.00000, Wf2=0.00353
tree_Rab2802	-41974.8	-41974.9	0.599891	0.659387	NO	P0=0.38042, P1=0.19585, P2=0.42373, Wb0=0.03935, Wb1=1.00000, Wb2=0.32463, Wf0=0.03935, Wf1=1.00000, Wf2=0.36954
tree_Rat24475	-41973.5	-41974.9	0.0919351	0.221119	NO	P0=0.38481, P1=0.19373, P2=0.42147, Wb0=0.04031, Wb1=1.00000, Wb2=0.33197, Wf0=0.04031, Wf1=1.00000, Wf2=0.18772
tree_Squ13919	-41974.8	-41974.9	0.600263	0.659387	NO	P0=0.37982, P1=0.19620, P2=0.42398, Wb0=0.03923, Wb1=1.00000, Wb2=0.32648, Wf0=0.03923, Wf1=1.00000, Wf2=0.29592
tree_Zeb6733	-41972.9	-41974.9	0.0446545	0.1451	NO	P0=0.38803, P1=0.19185, P2=0.42012, Wb0=0.04107, Wb1=1.00000, Wb2=0.33708, Wf0=0.04107, Wf1=1.00000, Wf2=0.19841
FANCC
tree_Alp	-17567.2	-17567.3	0.775624	0.799312	NO	P0=0.23034, P1=0.28567, P2=0.48400, Wb0=0.04276, Wb1=1.00000, Wb2=0.32759, Wf0=0.04276, Wf1=1.00000, Wf2=0.29304
tree_Cat	-17562.5	-17567.3	0.00192686	0.0176093	NO	P0=0.24239, P1=0.27616, P2=0.48146, Wb0=0.04674, Wb1=1.00000, Wb2=0.34347, Wf0=0.04674, Wf1=1.00000, Wf2=0.06005
tree_Chi	-17567.2	-17567.3	0.74354	0.774741	NO	P0=0.48314, P1=0.28513, P2=0.23172, Wb0=0.32784, Wb1=1.00000, Wb2=0.04329, Wf0=0.32784, Wf1=1.00000, Wf2=0.00000
tree_Chk	-17567.1	-17567.3	0.577496	0.640797	NO	P0=0.48157, P1=0.28478, P2=0.23365, Wb0=0.32876, Wb1=1.00000, Wb2=0.04287, Wf0=0.32876, Wf1=1.00000, Wf2=0.08590
tree_Cow	-17567	-17567.3	0.456087	0.54664	NO	P0=0.48148, P1=0.28475, P2=0.23377, Wb0=0.32878, Wb1=1.00000, Wb2=0.04264, Wf0=0.32878, Wf1=1.00000, Wf2=0.10537
tree_Dol	-17566.5	-17567.3	0.224757	0.370034	NO	P0=0.47058, P1=0.28106, P2=0.24837, Wb0=0.33744, Wb1=1.00000, Wb2=0.05017, Wf0=0.33744, Wf1=1.00000, Wf2=0.00000
tree_Ele	-17563.8	-17567.3	0.00813351	0.047572	NO	P0=0.22241, P1=0.28585, P2=0.49174, Wb0=0.03938, Wb1=1.00000, Wb2=0.33285, Wf0=0.03938, Wf1=1.00000, Wf2=0.14072
tree_Hed	-17565.6	-17567.3	0.0706635	0.189722	NO	P0=0.23465, P1=0.28395, P2=0.48140, Wb0=0.04423, Wb1=1.00000, Wb2=0.32261, Wf0=0.04423, Wf1=1.00000, Wf2=0.48928
tree_Hor	-17566.7	-17567.3	0.286253	0.413561	NO	P0=0.23228, P1=0.28544, P2=0.48228, Wb0=0.04342, Wb1=1.00000, Wb2=0.32440, Wf0=0.04342, Wf1=1.00000, Wf2=0.43511
tree_Hum	-17566.4	-17567.3	0.197439	0.340536	NO	P0=0.48640, P1=0.28632, P2=0.22729, Wb0=0.32515, Wb1=1.00000, Wb2=0.04057, Wf0=0.32515, Wf1=1.00000, Wf2=0.78578
tree_Kag	-17566.4	-17567.3	0.194444	0.337584	NO	P0=0.23847, P1=0.28032, P2=0.48121, Wb0=0.04530, Wb1=1.00000, Wb2=0.32885, Wf0=0.04530, Wf1=1.00000, Wf2=0.48478
tree_Mac	-17554.1	-17567.3	2.78701e-07	6.66856e-06	YES	P0=0.60048, P1=0.36805, P2=0.03147, Wb0=0.18639, Wb1=1.00000, Wb2=0.32681, Wf0=0.18639, Wf1=1.00000, Wf2=237.49942
tree_Meg	-17566.2	-17567.3	0.141249	0.2878	NO	P0=0.46999, P1=0.28064, P2=0.24938, Wb0=0.33822, Wb1=1.00000, Wb2=0.05093, Wf0=0.33822, Wf1=1.00000, Wf2=0.00000
tree_Mou	-17567	-17567.3	0.464963	0.553248	NO	P0=0.48259, P1=0.28484, P2=0.23257, Wb0=0.32844, Wb1=1.00000, Wb2=0.04382, Wf0=0.32844, Wf1=1.00000, Wf2=0.00000
tree_Nmr	-17566.1	-17567.3	0.132644	0.279296	NO	P0=0.47623, P1=0.28310, P2=0.24067, Wb0=0.33278, Wb1=1.00000, Wb2=0.04326, Wf0=0.33278, Wf1=1.00000, Wf2=0.15057
tree_Opo	-17565	-17567.3	0.0324361	0.118243	NO	P0=0.47465, P1=0.28472, P2=0.24063, Wb0=0.33131, Wb1=1.00000, Wb2=0.04023, Wf0=0.33131, Wf1=1.00000, Wf2=0.22196
tree_Ora	-17566.5	-17567.3	0.210271	0.356135	NO	P0=0.23145, P1=0.28475, P2=0.48380, Wb0=0.04317, Wb1=1.00000, Wb2=0.32898, Wf0=0.04317, Wf1=1.00000, Wf2=0.08278
tree_Pan	-17565.4	-17567.3	0.053936	0.160047	NO	P0=0.24086, P1=0.27874, P2=0.48041, Wb0=0.04594, Wb1=1.00000, Wb2=0.33096, Wf0=0.04594, Wf1=1.00000, Wf2=0.67740
tree_Pik	-17566.9	-17567.3	0.373641	0.486843	NO	P0=0.23624, P1=0.28328, P2=0.48048, Wb0=0.04486, Wb1=1.00000, Wb2=0.32702, Wf0=0.04486, Wf1=1.00000, Wf2=0.40881
tree_Rab	-17566.5	-17567.3	0.214555	0.358515	NO	P0=0.49630, P1=0.28904, P2=0.21466, Wb0=0.31867, Wb1=1.00000, Wb2=0.03454, Wf0=0.31867, Wf1=1.00000, Wf2=0.11708
tree_Rat	-17566.7	-17567.3	0.28723	0.413561	NO	P0=0.48252, P1=0.28471, P2=0.23277, Wb0=0.32858, Wb1=1.00000, Wb2=0.04211, Wf0=0.32858, Wf1=1.00000, Wf2=0.15523
tree_Squ	-17566.9	-17567.3	0.364497	0.479678	NO	P0=0.23100, P1=0.28433, P2=0.48467, Wb0=0.04292, Wb1=1.00000, Wb2=0.33207, Wf0=0.04292, Wf1=1.00000, Wf2=0.27325
tree_Zeb	-17567.1	-17567.3	0.529579	0.601835	NO	P0=0.48244, P1=0.28515, P2=0.23241, Wb0=0.32797, Wb1=1.00000, Wb2=0.04201, Wf0=0.32797, Wf1=1.00000, Wf2=0.08141
TERF2
tree_Chi	-11152.6	-11157.5	0.00185179	0.0174068	NO	P0=0.40220, P1=0.13567, P2=0.46214, Wb0=0.00739, Wb1=1.00000, Wb2=0.27987, Wf0=0.00739, Wf1=1.00000, Wf2=1.82858
tree_Cow	-11157.2	-11157.5	0.446854	0.540058	NO	P0=0.45342, P1=0.13294, P2=0.41364, Wb0=0.29182, Wb1=1.00000, Wb2=0.01006, Wf0=0.29182, Wf1=1.00000, Wf2=0.00000
tree_Dog	-11157.2	-11157.5	0.447963	0.540348	NO	P0=0.45306, P1=0.13295, P2=0.41399, Wb0=0.29195, Wb1=1.00000, Wb2=0.01005, Wf0=0.29195, Wf1=1.00000, Wf2=0.00000
tree_Dol	-11157.3	-11157.5	0.586249	0.648868	NO	P0=0.45749, P1=0.13360, P2=0.40891, Wb0=0.28918, Wb1=1.00000, Wb2=0.00890, Wf0=0.28918, Wf1=1.00000, Wf2=0.00000
tree_Gui	-11157.5	-11157.5	0.78928	0.806697	NO	P0=0.40214, P1=0.13443, P2=0.46343, Wb0=0.00739, Wb1=1.00000, Wb2=0.28650, Wf0=0.00739, Wf1=1.00000, Wf2=0.25962
tree_Hor	-11157.4	-11157.5	0.712776	0.747251	NO	P0=0.46133, P1=0.13414, P2=0.40453, Wb0=0.28687, Wb1=1.00000, Wb2=0.00798, Wf0=0.28687, Wf1=1.00000, Wf2=0.00000
tree_Hum	-11157.4	-11157.5	0.734233	0.767475	NO	P0=0.39889, P1=0.13652, P2=0.46458, Wb0=0.00684, Wb1=1.00000, Wb2=0.28301, Wf0=0.00684, Wf1=1.00000, Wf2=0.00000
tree_Kag	-11157.1	-11157.5	0.384037	0.495969	NO	P0=0.45347, P1=0.13284, P2=0.41369, Wb0=0.29205, Wb1=1.00000, Wb2=0.01022, Wf0=0.29205, Wf1=1.00000, Wf2=0.00000
tree_Mac	-11085.7	-11157.5	4.50333e-33	4.23313e-31	YES	P0=0.70431, P1=0.25081, P2=0.04489, Wb0=0.09221, Wb1=1.00000, Wb2=0.03130, Wf0=0.09221, Wf1=1.00000, Wf2=420.09760
tree_Meg	-11155.8	-11157.5	0.0644828	0.180409	NO	P0=0.39284, P1=0.13695, P2=0.47021, Wb0=0.00553, Wb1=1.00000, Wb2=0.28419, Wf0=0.00553, Wf1=1.00000, Wf2=0.09538
tree_Mic	-11156.4	-11157.5	0.141713	0.2878	NO	P0=0.45494, P1=0.13405, P2=0.41100, Wb0=0.28813, Wb1=1.00000, Wb2=0.00713, Wf0=0.28813, Wf1=1.00000, Wf2=0.07910
tree_Mou	-11155.7	-11157.5	0.0617757	0.175967	NO	P0=0.39578, P1=0.13712, P2=0.46710, Wb0=0.00617, Wb1=1.00000, Wb2=0.27589, Wf0=0.00617, Wf1=1.00000, Wf2=0.66082
tree_Nmr	-11156.9	-11157.5	0.263163	0.400551	NO	P0=0.40582, P1=0.13581, P2=0.45838, Wb0=0.00827, Wb1=1.00000, Wb2=0.28927, Wf0=0.00827, Wf1=1.00000, Wf2=0.13517
tree_Opo	-11155	-11157.5	0.0253461	0.100468	NO	P0=0.38603, P1=0.13643, P2=0.47753, Wb0=0.00406, Wb1=1.00000, Wb2=0.28911, Wf0=0.00406, Wf1=1.00000, Wf2=0.14965
tree_Ora	-11156.5	-11157.5	0.165267	0.310259	NO	P0=0.46653, P1=0.13477, P2=0.39870, Wb0=0.28402, Wb1=1.00000, Wb2=0.00604, Wf0=0.28402, Wf1=1.00000, Wf2=0.19700
tree_Pig	-11156.5	-11157.5	0.151433	0.29814	NO	P0=0.39964, P1=0.13428, P2=0.46608, Wb0=0.00683, Wb1=1.00000, Wb2=0.28830, Wf0=0.00683, Wf1=1.00000, Wf2=0.13651
tree_Pik	-11156.5	-11157.5	0.153929	0.300256	NO	P0=0.40024, P1=0.13430, P2=0.46546, Wb0=0.00701, Wb1=1.00000, Wb2=0.28869, Wf0=0.00701, Wf1=1.00000, Wf2=0.15629
tree_Pla	-11155.6	-11157.5	0.0540608	0.160047	NO	P0=0.41472, P1=0.12917, P2=0.45611, Wb0=0.00975, Wb1=1.00000, Wb2=0.30562, Wf0=0.00975, Wf1=1.00000, Wf2=0.17001
tree_Rab	-11155.9	-11157.5	0.0745566	0.196626	NO	P0=0.39056, P1=0.13946, P2=0.46998, Wb0=0.00533, Wb1=1.00000, Wb2=0.28523, Wf0=0.00533, Wf1=1.00000, Wf2=0.12272
tree_Rat	-11156.7	-11157.5	0.199663	0.342952	NO	P0=0.46963, P1=0.13503, P2=0.39534, Wb0=0.28267, Wb1=1.00000, Wb2=0.00477, Wf0=0.28267, Wf1=1.00000, Wf2=0.04869
tree_Shr	-11155.8	-11157.5	0.0635726	0.178764	NO	P0=0.39430, P1=0.13914, P2=0.46656, Wb0=0.00605, Wb1=1.00000, Wb2=0.26988, Wf0=0.00605, Wf1=1.00000, Wf2=0.41740
tree_Squ	-11154.3	-11157.5	0.0112896	0.0607504	NO	P0=0.38316, P1=0.14526, P2=0.47158, Wb0=0.00411, Wb1=1.00000, Wb2=0.28275, Wf0=0.00411, Wf1=1.00000, Wf2=0.08674
MLH1
tree_Alp	-19984.4	-19988.6	0.00393342	0.0281325	NO	P0=0.53606, P1=0.11589, P2=0.34804, Wb0=0.01163, Wb1=1.00000, Wb2=0.15891, Wf0=0.01163, Wf1=1.00000, Wf2=0.40432
tree_Cat	-19987.7	-19988.6	0.198052	0.341147	NO	P0=0.33977, P1=0.11426, P2=0.54597, Wb0=0.16799, Wb1=1.00000, Wb2=0.01272, Wf0=0.16799, Wf1=1.00000, Wf2=0.00000
tree_Chi	-19987.6	-19988.6	0.156678	0.30044	NO	P0=0.54326, P1=0.11484, P2=0.34191, Wb0=0.01232, Wb1=1.00000, Wb2=0.16614, Wf0=0.01232, Wf1=1.00000, Wf2=1.48578
tree_Chk	-19985.2	-19988.6	0.00917912	0.0516227	NO	P0=0.34380, P1=0.11482, P2=0.54139, Wb0=0.16507, Wb1=1.00000, Wb2=0.01121, Wf0=0.16507, Wf1=1.00000, Wf2=0.06318
tree_Cow	-19988.3	-19988.6	0.507519	0.585939	NO	P0=0.34104, P1=0.11446, P2=0.54450, Wb0=0.16726, Wb1=1.00000, Wb2=0.01259, Wf0=0.16726, Wf1=1.00000, Wf2=0.00410
tree_Dog	-19987.9	-19988.6	0.254788	0.393545	NO	P0=0.54498, P1=0.11397, P2=0.34106, Wb0=0.01250, Wb1=1.00000, Wb2=0.16893, Wf0=0.01250, Wf1=1.00000, Wf2=0.09451
tree_Dol	-19985.6	-19988.6	0.0154475	0.0740709	NO	P0=0.34114, P1=0.11448, P2=0.54438, Wb0=0.16680, Wb1=1.00000, Wb2=0.01189, Wf0=0.16680, Wf1=1.00000, Wf2=0.08751
tree_Ele	-19983.8	-19988.6	0.00204101	0.0180267	NO	P0=0.54366, P1=0.11648, P2=0.33986, Wb0=0.01228, Wb1=1.00000, Wb2=0.15865, Wf0=0.01228, Wf1=1.00000, Wf2=0.32648
tree_Gui	-19987.6	-19988.6	0.168114	0.310728	NO	P0=0.33696, P1=0.11390, P2=0.54913, Wb0=0.16940, Wb1=1.00000, Wb2=0.01310, Wf0=0.16940, Wf1=1.00000, Wf2=0.00000
tree_Hor	-19988.4	-19988.6	0.540453	0.610504	NO	P0=0.34096, P1=0.11450, P2=0.54455, Wb0=0.16702, Wb1=1.00000, Wb2=0.01228, Wf0=0.16702, Wf1=1.00000, Wf2=0.02432
tree_Hum	-19986.6	-19988.6	0.0469589	0.148013	NO	P0=0.54262, P1=0.11511, P2=0.34227, Wb0=0.01226, Wb1=1.00000, Wb2=0.16540, Wf0=0.01226, Wf1=1.00000, Wf2=1.48628
tree_Meg	-19987.6	-19988.6	0.165987	0.310438	NO	P0=0.33563, P1=0.11380, P2=0.55057, Wb0=0.16981, Wb1=1.00000, Wb2=0.01313, Wf0=0.16981, Wf1=1.00000, Wf2=0.00000
tree_Mic	-19988.5	-19988.6	0.652406	0.700871	NO	P0=0.54482, P1=0.11421, P2=0.34096, Wb0=0.01247, Wb1=1.00000, Wb2=0.16823, Wf0=0.01247, Wf1=1.00000, Wf2=0.14356
tree_Mou	-19988.5	-19988.6	0.780411	0.80236	NO	P0=0.54427, P1=0.11433, P2=0.34140, Wb0=0.01239, Wb1=1.00000, Wb2=0.16677, Wf0=0.01239, Wf1=1.00000, Wf2=0.18908
tree_Nmr	-19987.2	-19988.6	0.102024	0.234409	NO	P0=0.54027, P1=0.11529, P2=0.34444, Wb0=0.01201, Wb1=1.00000, Wb2=0.16327, Wf0=0.01201, Wf1=1.00000, Wf2=0.33250
tree_Opo	-19984.4	-19988.6	0.00403308	0.0286894	NO	P0=0.53829, P1=0.11421, P2=0.34750, Wb0=0.01166, Wb1=1.00000, Wb2=0.17461, Wf0=0.01166, Wf1=1.00000, Wf2=0.09762
tree_Ora	-19987.9	-19988.6	0.241867	0.38349	NO	P0=0.54189, P1=0.11462, P2=0.34349, Wb0=0.01218, Wb1=1.00000, Wb2=0.16546, Wf0=0.01218, Wf1=1.00000, Wf2=0.39802
tree_Pan	-19987.5	-19988.6	0.155141	0.300256	NO	P0=0.54103, P1=0.11475, P2=0.34421, Wb0=0.01215, Wb1=1.00000, Wb2=0.16711, Wf0=0.01215, Wf1=1.00000, Wf2=0.06458
tree_Pig	-19983.2	-19988.6	0.00108726	0.0112664	NO	P0=0.52910, P1=0.11758, P2=0.35332, Wb0=0.01105, Wb1=1.00000, Wb2=0.15401, Wf0=0.01105, Wf1=1.00000, Wf2=0.38432
tree_Pik	-19985.9	-19988.6	0.0201282	0.0868483	NO	P0=0.32962, P1=0.11295, P2=0.55743, Wb0=0.17319, Wb1=1.00000, Wb2=0.01420, Wf0=0.17319, Wf1=1.00000, Wf2=0.00000
tree_Pla	-19984.2	-19988.6	0.00314358	0.023913	NO	P0=0.50645, P1=0.12447, P2=0.36908, Wb0=0.01059, Wb1=1.00000, Wb2=0.14131, Wf0=0.01059, Wf1=1.00000, Wf2=0.30638
tree_Rab	-19987.3	-19988.6	0.113956	0.249528	NO	P0=0.33757, P1=0.11401, P2=0.54842, Wb0=0.16900, Wb1=1.00000, Wb2=0.01302, Wf0=0.16900, Wf1=1.00000, Wf2=0.00000
tree_Rat	-19987.8	-19988.6	0.227724	0.373207	NO	P0=0.33876, P1=0.11413, P2=0.54711, Wb0=0.16850, Wb1=1.00000, Wb2=0.01290, Wf0=0.16850, Wf1=1.00000, Wf2=0.00000
tree_Squ	-19986.5	-19988.6	0.0423821	0.140491	NO	P0=0.54162, P1=0.11549, P2=0.34289, Wb0=0.01229, Wb1=1.00000, Wb2=0.16844, Wf0=0.01229, Wf1=1.00000, Wf2=0.06504
tree_Zeb	-19986.3	-19988.6	0.0340694	0.122501	NO	P0=0.33439, P1=0.11420, P2=0.55141, Wb0=0.16870, Wb1=1.00000, Wb2=0.01223, Wf0=0.16870, Wf1=1.00000, Wf2=0.05385
ATRX
tree_Chk7843	-42691.8	-42693.7	0.0474969	0.148694	NO	P0=0.63890, P1=0.11605, P2=0.24505, Wb0=0.01961, Wb1=1.00000, Wb2=0.30224, Wf0=0.01961, Wf1=1.00000, Wf2=0.17790
tree_Cow38434	-42693.7	-42693.7	0.814746	0.827958	NO	P0=0.63665, P1=0.11815, P2=0.24520, Wb0=0.01937, Wb1=1.00000, Wb2=0.29131, Wf0=0.01937, Wf1=1.00000, Wf2=0.27835
tree_Ele20570	-42690.2	-42693.7	0.00755641	0.045424	NO	P0=0.24274, P1=0.11746, P2=0.63980, Wb0=0.29345, Wb1=1.00000, Wb2=0.01886, Wf0=0.29345, Wf1=1.00000, Wf2=0.04920
tree_Gui7873	-42693.6	-42693.7	0.58833	0.650077	NO	P0=0.63723, P1=0.11765, P2=0.24512, Wb0=0.01942, Wb1=1.00000, Wb2=0.29037, Wf0=0.01942, Wf1=1.00000, Wf2=0.32559
tree_Hum85224	-42693.1	-42693.7	0.260488	0.399519	NO	P0=0.24489, P1=0.11786, P2=0.63725, Wb0=0.29158, Wb1=1.00000, Wb2=0.01949, Wf0=0.29158, Wf1=1.00000, Wf2=0.00000
tree_Mac22574	-42692.2	-42693.7	0.0802407	0.206256	NO	P0=0.63569, P1=0.11850, P2=0.24581, Wb0=0.01925, Wb1=1.00000, Wb2=0.29101, Wf0=0.01925, Wf1=1.00000, Wf2=0.09299
tree_Mou31229	-42690.5	-42693.7	0.0114902	0.0612191	NO	P0=0.24559, P1=0.11810, P2=0.63631, Wb0=0.29029, Wb1=1.00000, Wb2=0.01864, Wf0=0.29029, Wf1=1.00000, Wf2=0.04503
tree_Nmr362441	-42693.5	-42693.7	0.522498	0.596881	NO	P0=0.63691, P1=0.11802, P2=0.24507, Wb0=0.01940, Wb1=1.00000, Wb2=0.29208, Wf0=0.01940, Wf1=1.00000, Wf2=0.23746
tree_Opo3920	-42685.2	-42693.7	3.78545e-05	0.000630589	YES	P0=0.63951, P1=0.11742, P2=0.24307, Wb0=0.01981, Wb1=1.00000, Wb2=0.27641, Wf0=0.01981, Wf1=1.00000, Wf2=0.48789
tree_Ora20491	-42693.7	-42693.7	0.746097	0.775564	NO	P0=0.24520, P1=0.11799, P2=0.63680, Wb0=0.29098, Wb1=1.00000, Wb2=0.01936, Wf0=0.29098, Wf1=1.00000, Wf2=0.02899
tree_Pla2389	-42687.4	-42693.7	0.000372154	0.00470918	YES	P0=0.63019, P1=0.11929, P2=0.25052, Wb0=0.01846, Wb1=1.00000, Wb2=0.30081, Wf0=0.01846, Wf1=1.00000, Wf2=0.17235
tree_Rab7579	-42693.5	-42693.7	0.53888	0.609431	NO	P0=0.24525, P1=0.11796, P2=0.63678, Wb0=0.29107, Wb1=1.00000, Wb2=0.01956, Wf0=0.29107, Wf1=1.00000, Wf2=0.01505
tree_Rat2550	-42693.5	-42693.7	0.469225	0.556307	NO	P0=0.63724, P1=0.11782, P2=0.24494, Wb0=0.01945, Wb1=1.00000, Wb2=0.29324, Wf0=0.01945, Wf1=1.00000, Wf2=0.24691
tree_Squ27917	-42693.5	-42693.7	0.522376	0.596881	NO	P0=0.63707, P1=0.11781, P2=0.24511, Wb0=0.01942, Wb1=1.00000, Wb2=0.29285, Wf0=0.01942, Wf1=1.00000, Wf2=0.25441
tree_Zeb5896	-42693.2	-42693.7	0.296879	0.422718	NO	P0=0.63507, P1=0.11919, P2=0.24574, Wb0=0.01920, Wb1=1.00000, Wb2=0.28413, Wf0=0.01920, Wf1=1.00000, Wf2=0.33840
MSH3
tree_Alp9414	-26486.4	-26499	4.93096e-07	1.15878e-05	YES	P0=0.42460, P1=0.15458, P2=0.42082, Wb0=0.01880, Wb1=1.00000, Wb2=0.24647, Wf0=0.01880, Wf1=1.00000, Wf2=0.66290
tree_Chi17043	-26498.4	-26499	0.261988	0.400437	NO	P0=0.43786, P1=0.15118, P2=0.41096, Wb0=0.02091, Wb1=1.00000, Wb2=0.26627, Wf0=0.02091, Wf1=1.00000, Wf2=0.00000
tree_Cow7684	-26497.9	-26499	0.139146	0.285672	NO	P0=0.44392, P1=0.14916, P2=0.40693, Wb0=0.02187, Wb1=1.00000, Wb2=0.27258, Wf0=0.02187, Wf1=1.00000, Wf2=0.17740
tree_Dog8788	-26497.5	-26499	0.0815589	0.208007	NO	P0=0.44288, P1=0.14987, P2=0.40725, Wb0=0.02175, Wb1=1.00000, Wb2=0.26618, Wf0=0.02175, Wf1=1.00000, Wf2=0.43945
tree_Dol16443	-26498.8	-26499	0.471953	0.559037	NO	P0=0.44009, P1=0.15002, P2=0.40989, Wb0=0.02124, Wb1=1.00000, Wb2=0.26856, Wf0=0.02124, Wf1=1.00000, Wf2=0.20848
tree_Gui11122	-26496.2	-26499	0.0168179	0.0780889	NO	P0=0.43601, P1=0.15273, P2=0.41126, Wb0=0.02062, Wb1=1.00000, Wb2=0.25626, Wf0=0.02062, Wf1=1.00000, Wf2=0.39041
tree_Hor9962	-26494.3	-26499	0.0020134	0.0180247	NO	P0=0.43158, P1=0.15285, P2=0.41558, Wb0=0.01983, Wb1=1.00000, Wb2=0.26799, Wf0=0.01983, Wf1=1.00000, Wf2=0.10845
tree_Hum113318	-26498.9	-26499	0.576138	0.640516	NO	P0=0.43987, P1=0.15013, P2=0.41000, Wb0=0.02123, Wb1=1.00000, Wb2=0.26750, Wf0=0.02123, Wf1=1.00000, Wf2=0.14378
tree_Kag5509	-26498	-26499	0.147639	0.295223	NO	P0=0.40871, P1=0.14973, P2=0.44156, Wb0=0.26837, Wb1=1.00000, Wb2=0.02234, Wf0=0.26837, Wf1=1.00000, Wf2=0.00064
tree_Mac18284	-26498.8	-26499	0.493006	0.575173	NO	P0=0.43653, P1=0.15190, P2=0.41157, Wb0=0.02071, Wb1=1.00000, Wb2=0.26542, Wf0=0.02071, Wf1=1.00000, Wf2=0.16923
tree_Mic1865	-26497.6	-26499	0.0872043	0.215311	NO	P0=0.44214, P1=0.14857, P2=0.40929, Wb0=0.02152, Wb1=1.00000, Wb2=0.26529, Wf0=0.02152, Wf1=1.00000, Wf2=0.37857
tree_Mou14850	-26495.8	-26499	0.0114124	0.0610518	NO	P0=0.40764, P1=0.14943, P2=0.44293, Wb0=0.26901, Wb1=1.00000, Wb2=0.02030, Wf0=0.26901, Wf1=1.00000, Wf2=0.09876
tree_Nmr265081	-26495.5	-26499	0.00810937	0.047572	NO	P0=0.44188, P1=0.15033, P2=0.40779, Wb0=0.02157, Wb1=1.00000, Wb2=0.26058, Wf0=0.02157, Wf1=1.00000, Wf2=0.47450
tree_Opo20264	-26498.9	-26499	0.56819	0.634214	NO	P0=0.40887, P1=0.14983, P2=0.44131, Wb0=0.26815, Wb1=1.00000, Wb2=0.02205, Wf0=0.26815, Wf1=1.00000, Wf2=0.01387
tree_Ora15601	-26495.5	-26499	0.00842185	0.0488244	NO	P0=0.44460, P1=0.14810, P2=0.40731, Wb0=0.02197, Wb1=1.00000, Wb2=0.26888, Wf0=0.02197, Wf1=1.00000, Wf2=1.61890
tree_Pan15754	-26498.6	-26499	0.380589	0.493453	NO	P0=0.43704, P1=0.15156, P2=0.41140, Wb0=0.02078, Wb1=1.00000, Wb2=0.26662, Wf0=0.02078, Wf1=1.00000, Wf2=0.18787
tree_Pig14126	-26480.8	-26499	1.51229e-09	4.6283e-08	YES	P0=0.39553, P1=0.15232, P2=0.45215, Wb0=0.26620, Wb1=1.00000, Wb2=0.01827, Wf0=0.26620, Wf1=1.00000, Wf2=0.27818
tree_Pla1605	-26496.3	-26499	0.020699	0.0882166	NO	P0=0.44412, P1=0.14746, P2=0.40843, Wb0=0.02180, Wb1=1.00000, Wb2=0.27913, Wf0=0.02180, Wf1=1.00000, Wf2=0.18204
tree_Rab16921	-26496	-26499	0.0132656	0.0676649	NO	P0=0.43502, P1=0.15069, P2=0.41430, Wb0=0.02035, Wb1=1.00000, Wb2=0.27271, Wf0=0.02035, Wf1=1.00000, Wf2=0.18138
tree_Rat13673	-26498.9	-26499	0.622823	0.676825	NO	P0=0.40789, P1=0.14969, P2=0.44242, Wb0=0.26867, Wb1=1.00000, Wb2=0.02190, Wf0=0.26867, Wf1=1.00000, Wf2=0.01340
tree_Squ25220	-26490.3	-26499	3.02294e-05	0.000532596	YES	P0=0.38962, P1=0.14812, P2=0.46226, Wb0=0.27664, Wb1=1.00000, Wb2=0.02069, Wf0=0.27664, Wf1=1.00000, Wf2=0.15528
WRN
tree_Alp11004	-44000.6	-44001.7	0.138104	0.284866	NO	P0=0.35597, P1=0.26169, P2=0.38234, Wb0=0.34666, Wb1=1.00000, Wb2=0.03575, Wf0=0.34666, Wf1=1.00000, Wf2=0.07493
tree_Chi20145	-44000.8	-44001.7	0.18128	0.325908	NO	P0=0.38071, P1=0.26147, P2=0.35783, Wb0=0.03613, Wb1=1.00000, Wb2=0.34484, Wf0=0.03613, Wf1=1.00000, Wf2=0.82588
tree_Chk10281	-44000.1	-44001.7	0.0687055	0.187116	NO	P0=0.37825, P1=0.26172, P2=0.36002, Wb0=0.03528, Wb1=1.00000, Wb2=0.35140, Wf0=0.03528, Wf1=1.00000, Wf2=0.26862
tree_Cow21592	-43998.1	-44001.7	0.00726959	0.0444966	NO	P0=0.38206, P1=0.25937, P2=0.35857, Wb0=0.03629, Wb1=1.00000, Wb2=0.34191, Wf0=0.03629, Wf1=1.00000, Wf2=0.55248
tree_Dog6410	-44000.1	-44001.7	0.0744554	0.196626	NO	P0=0.38033, P1=0.26185, P2=0.35781, Wb0=0.03603, Wb1=1.00000, Wb2=0.34091, Wf0=0.03603, Wf1=1.00000, Wf2=0.46571
tree_Dol12302	-44000	-44001.7	0.0644914	0.180409	NO	P0=0.35709, P1=0.26234, P2=0.38056, Wb0=0.34505, Wb1=1.00000, Wb2=0.03532, Wf0=0.34505, Wf1=1.00000, Wf2=0.09490
tree_Ele4434	-44000.7	-44001.7	0.1586	0.30249	NO	P0=0.38084, P1=0.26148, P2=0.35767, Wb0=0.03616, Wb1=1.00000, Wb2=0.34914, Wf0=0.03616, Wf1=1.00000, Wf2=0.26901
tree_Gui2943	-43998.2	-44001.7	0.00756805	0.045424	NO	P0=0.35833, P1=0.26392, P2=0.37775, Wb0=0.34197, Wb1=1.00000, Wb2=0.03371, Wf0=0.34197, Wf1=1.00000, Wf2=0.09394
tree_Hor110	-43999.4	-44001.7	0.0309232	0.114634	NO	P0=0.38600, P1=0.25668, P2=0.35732, Wb0=0.03726, Wb1=1.00000, Wb2=0.34734, Wf0=0.03726, Wf1=1.00000, Wf2=0.53546
tree_Hum165392	-43998.7	-44001.7	0.0133742	0.0679556	NO	P0=0.37852, P1=0.26403, P2=0.35745, Wb0=0.03572, Wb1=1.00000, Wb2=0.34134, Wf0=0.03572, Wf1=1.00000, Wf2=2.32547
tree_Kag2696	-43999.4	-44001.7	0.0299148	0.111209	NO	P0=0.37748, P1=0.26372, P2=0.35880, Wb0=0.03543, Wb1=1.00000, Wb2=0.34744, Wf0=0.03543, Wf1=1.00000, Wf2=0.22673
tree_Mac22655	-44000.9	-44001.7	0.202132	0.345463	NO	P0=0.35678, P1=0.26229, P2=0.38092, Wb0=0.34531, Wb1=1.00000, Wb2=0.03592, Wf0=0.34531, Wf1=1.00000, Wf2=0.11162
tree_Mar12511	-44000.9	-44001.7	0.211206	0.356906	NO	P0=0.37936, P1=0.26235, P2=0.35829, Wb0=0.03579, Wb1=1.00000, Wb2=0.34224, Wf0=0.03579, Wf1=1.00000, Wf2=0.48120
tree_Meg12909	-44001.2	-44001.7	0.284868	0.413561	NO	P0=0.35713, P1=0.26227, P2=0.38060, Wb0=0.34529, Wb1=1.00000, Wb2=0.03652, Wf0=0.34529, Wf1=1.00000, Wf2=0.01443
tree_Mic5863	-44001.5	-44001.7	0.481679	0.566478	NO	P0=0.38005, P1=0.26296, P2=0.35699, Wb0=0.03603, Wb1=1.00000, Wb2=0.34572, Wf0=0.03603, Wf1=1.00000, Wf2=0.29404
tree_Mou31583	-44001.4	-44001.7	0.425746	0.526086	NO	P0=0.37936, P1=0.26351, P2=0.35713, Wb0=0.03584, Wb1=1.00000, Wb2=0.34208, Wf0=0.03584, Wf1=1.00000, Wf2=0.42224
tree_Nmr298139	-43999.3	-44001.7	0.0281761	0.10779	NO	P0=0.35597, P1=0.26206, P2=0.38198, Wb0=0.34597, Wb1=1.00000, Wb2=0.03567, Wf0=0.34597, Wf1=1.00000, Wf2=0.12158
tree_Opo18997	-43999.6	-44001.7	0.039323	0.134836	NO	P0=0.38556, P1=0.25446, P2=0.35998, Wb0=0.03701, Wb1=1.00000, Wb2=0.36107, Wf0=0.03701, Wf1=1.00000, Wf2=0.25935
tree_Ora18494	-44000.7	-44001.7	0.154064	0.300256	NO	P0=0.37933, P1=0.26369, P2=0.35698, Wb0=0.03585, Wb1=1.00000, Wb2=0.34222, Wf0=0.03585, Wf1=1.00000, Wf2=0.62399
tree_Pig15840	-44001.5	-44001.7	0.486229	0.569317	NO	P0=0.35728, P1=0.26265, P2=0.38007, Wb0=0.34452, Wb1=1.00000, Wb2=0.03568, Wf0=0.34452, Wf1=1.00000, Wf2=0.05208
tree_Pik1480	-44000.4	-44001.7	0.100554	0.23326	NO	P0=0.38066, P1=0.26169, P2=0.35765, Wb0=0.03610, Wb1=1.00000, Wb2=0.34903, Wf0=0.03610, Wf1=1.00000, Wf2=0.24414
tree_Pla5952	-43999.3	-44001.7	0.0266507	0.104072	NO	P0=0.38163, P1=0.26044, P2=0.35793, Wb0=0.03624, Wb1=1.00000, Wb2=0.35483, Wf0=0.03624, Wf1=1.00000, Wf2=0.22552
tree_Rab12620	-43997.8	-44001.7	0.0051966	0.034539	NO	P0=0.37820, P1=0.26455, P2=0.35725, Wb0=0.03563, Wb1=1.00000, Wb2=0.34769, Wf0=0.03563, Wf1=1.00000, Wf2=0.13538
tree_Rat15440	-44000.9	-44001.7	0.201231	0.344369	NO	P0=0.37945, P1=0.26341, P2=0.35714, Wb0=0.03586, Wb1=1.00000, Wb2=0.34036, Wf0=0.03586, Wf1=1.00000, Wf2=0.44200
tree_Shr6157	-44000.8	-44001.7	0.163099	0.307504	NO	P0=0.35600, P1=0.26162, P2=0.38238, Wb0=0.34683, Wb1=1.00000, Wb2=0.03552, Wf0=0.34683, Wf1=1.00000, Wf2=0.06273
tree_Squ13599	-44001	-44001.7	0.222043	0.368021	NO	P0=0.37833, P1=0.26347, P2=0.35820, Wb0=0.03558, Wb1=1.00000, Wb2=0.34043, Wf0=0.03558, Wf1=1.00000, Wf2=0.43951
FANCA
tree_Cat	-54210.9	-54213.3	0.0294763	0.110515	NO	P0=0.27912, P1=0.24249, P2=0.47839, Wb0=0.03740, Wb1=1.00000, Wb2=0.33749, Wf0=0.03740, Wf1=1.00000, Wf2=0.21666
tree_Chi	-54212.2	-54213.3	0.14517	0.293012	NO	P0=0.28212, P1=0.23875, P2=0.47913, Wb0=0.03817, Wb1=1.00000, Wb2=0.33794, Wf0=0.03817, Wf1=1.00000, Wf2=0.12580
tree_Chk	-54209	-54213.3	0.00337235	0.0247934	NO	P0=0.47762, P1=0.23994, P2=0.28245, Wb0=0.33781, Wb1=1.00000, Wb2=0.03415, Wf0=0.33781, Wf1=1.00000, Wf2=0.07198
tree_Cow	-54209.2	-54213.3	0.00441964	0.0307738	NO	P0=0.27876, P1=0.24307, P2=0.47817, Wb0=0.03725, Wb1=1.00000, Wb2=0.32902, Wf0=0.03725, Wf1=1.00000, Wf2=0.49098
tree_Dog	-54211.9	-54213.3	0.0999689	0.232457	NO	P0=0.47821, P1=0.24012, P2=0.28167, Wb0=0.33680, Wb1=1.00000, Wb2=0.03902, Wf0=0.33680, Wf1=1.00000, Wf2=0.00487
tree_Dol	-54213.1	-54213.3	0.608531	0.665051	NO	P0=0.28013, P1=0.24090, P2=0.47898, Wb0=0.03763, Wb1=1.00000, Wb2=0.33492, Wf0=0.03763, Wf1=1.00000, Wf2=0.37377
tree_Ele	-54211.8	-54213.3	0.082636	0.209133	NO	P0=0.47775, P1=0.23983, P2=0.28242, Wb0=0.33717, Wb1=1.00000, Wb2=0.03968, Wf0=0.33717, Wf1=1.00000, Wf2=0.01658
tree_Gui	-54211.2	-54213.3	0.0391737	0.134836	NO	P0=0.27894, P1=0.24181, P2=0.47925, Wb0=0.03728, Wb1=1.00000, Wb2=0.33123, Wf0=0.03728, Wf1=1.00000, Wf2=0.47226
tree_Hor	-54212.9	-54213.3	0.400802	0.508929	NO	P0=0.47864, P1=0.24031, P2=0.28105, Wb0=0.33640, Wb1=1.00000, Wb2=0.03844, Wf0=0.33640, Wf1=1.00000, Wf2=0.01796
tree_Hum	-54212.9	-54213.3	0.383817	0.495969	NO	P0=0.47924, P1=0.24076, P2=0.28000, Wb0=0.33564, Wb1=1.00000, Wb2=0.03745, Wf0=0.33564, Wf1=1.00000, Wf2=0.13209
tree_Meg	-54212.4	-54213.3	0.194935	0.33799	NO	P0=0.28084, P1=0.24047, P2=0.47868, Wb0=0.03785, Wb1=1.00000, Wb2=0.33855, Wf0=0.03785, Wf1=1.00000, Wf2=0.27894
tree_Mic	-54211.2	-54213.3	0.0406789	0.136712	NO	P0=0.27842, P1=0.24207, P2=0.47951, Wb0=0.03716, Wb1=1.00000, Wb2=0.33782, Wf0=0.03716, Wf1=1.00000, Wf2=0.24387
tree_Mou	-54213.1	-54213.3	0.605838	0.663297	NO	P0=0.47888, P1=0.24059, P2=0.28053, Wb0=0.33597, Wb1=1.00000, Wb2=0.03799, Wf0=0.33597, Wf1=1.00000, Wf2=0.02418
tree_Nmr	-54212.7	-54213.3	0.281756	0.411533	NO	P0=0.48057, P1=0.24157, P2=0.27787, Wb0=0.33426, Wb1=1.00000, Wb2=0.03632, Wf0=0.33426, Wf1=1.00000, Wf2=0.06525
tree_Opo	-54207.6	-54213.3	0.000712329	0.00777245	YES	P0=0.47489, P1=0.23863, P2=0.28648, Wb0=0.33952, Wb1=1.00000, Wb2=0.03646, Wf0=0.33952, Wf1=1.00000, Wf2=0.11773
tree_Ora	-54211.2	-54213.3	0.0397782	0.135485	NO	P0=0.28173, P1=0.24010, P2=0.47817, Wb0=0.03810, Wb1=1.00000, Wb2=0.33536, Wf0=0.03810, Wf1=1.00000, Wf2=0.67843
tree_Pan	-54213.2	-54213.3	0.776405	0.799491	NO	P0=0.28019, P1=0.24079, P2=0.47902, Wb0=0.03765, Wb1=1.00000, Wb2=0.33618, Wf0=0.03765, Wf1=1.00000, Wf2=0.31813
tree_Pig	-54212.3	-54213.3	0.167859	0.310693	NO	P0=0.48256, P1=0.24257, P2=0.27487, Wb0=0.33257, Wb1=1.00000, Wb2=0.03704, Wf0=0.33257, Wf1=1.00000, Wf2=0.01185
tree_Pla	-54209.3	-54213.3	0.00472646	0.0317348	NO	P0=0.47978, P1=0.24115, P2=0.27907, Wb0=0.33501, Wb1=1.00000, Wb2=0.03503, Wf0=0.33501, Wf1=1.00000, Wf2=0.10039
tree_Rab	-54211.3	-54213.3	0.046375	0.148013	NO	P0=0.47397, P1=0.23764, P2=0.28839, Wb0=0.34104, Wb1=1.00000, Wb2=0.03780, Wf0=0.34104, Wf1=1.00000, Wf2=0.07761
tree_Rat	-54213.2	-54213.3	0.647694	0.698427	NO	P0=0.47911, P1=0.24061, P2=0.28027, Wb0=0.33585, Wb1=1.00000, Wb2=0.03749, Wf0=0.33585, Wf1=1.00000, Wf2=0.05236
tree_Squ	-54212.5	-54213.3	0.215585	0.359361	NO	P0=0.47845, P1=0.24032, P2=0.28122, Wb0=0.33642, Wb1=1.00000, Wb2=0.03888, Wf0=0.33642, Wf1=1.00000, Wf2=0.01901
SLX4
tree_Chi	-45931.1	-45931.2	0.664268	0.708984	NO	P0=0.28773, P1=0.35377, P2=0.35850, Wb0=0.03963, Wb1=1.00000, Wb2=0.37259, Wf0=0.03963, Wf1=1.00000, Wf2=0.22569
tree_Cow	-45930.9	-45931.2	0.474775	0.560866	NO	P0=0.28874, P1=0.35255, P2=0.35871, Wb0=0.03988, Wb1=1.00000, Wb2=0.37080, Wf0=0.03988, Wf1=1.00000, Wf2=0.42029
tree_Dog	-45931.1	-45931.2	0.692605	0.730343	NO	P0=0.35929, P1=0.35300, P2=0.28771, Wb0=0.37280, Wb1=1.00000, Wb2=0.03916, Wf0=0.37280, Wf1=1.00000, Wf2=0.04993
tree_Ele	-45928.8	-45931.2	0.028724	0.109525	NO	P0=0.35319, P1=0.34997, P2=0.29683, Wb0=0.38198, Wb1=1.00000, Wb2=0.03916, Wf0=0.38198, Wf1=1.00000, Wf2=0.08049
tree_Gui	-45930.8	-45931.2	0.394665	0.503275	NO	P0=0.28857, P1=0.35197, P2=0.35947, Wb0=0.03982, Wb1=1.00000, Wb2=0.37136, Wf0=0.03982, Wf1=1.00000, Wf2=0.44508
tree_Hum	-45929.8	-45931.2	0.0966205	0.227464	NO	P0=0.28580, P1=0.35582, P2=0.35839, Wb0=0.03910, Wb1=1.00000, Wb2=0.36789, Wf0=0.03910, Wf1=1.00000, Wf2=0.95011
tree_Meg	-45931	-45931.2	0.494972	0.575936	NO	P0=0.28915, P1=0.35150, P2=0.35935, Wb0=0.03998, Wb1=1.00000, Wb2=0.37692, Wf0=0.03998, Wf1=1.00000, Wf2=0.32288
tree_Mic	-45929.9	-45931.2	0.102728	0.234409	NO	P0=0.29176, P1=0.34999, P2=0.35825, Wb0=0.04081, Wb1=1.00000, Wb2=0.38330, Wf0=0.04081, Wf1=1.00000, Wf2=0.26556
tree_Mou	-45930.2	-45931.2	0.163916	0.308604	NO	P0=0.35859, P1=0.35299, P2=0.28842, Wb0=0.37309, Wb1=1.00000, Wb2=0.03847, Wf0=0.37309, Wf1=1.00000, Wf2=0.09329
tree_Nmr	-45926.6	-45931.2	0.00255724	0.0209027	NO	P0=0.28320, P1=0.35630, P2=0.36050, Wb0=0.03823, Wb1=1.00000, Wb2=0.35780, Wf0=0.03823, Wf1=1.00000, Wf2=0.74993
tree_Ora	-45929.1	-45931.2	0.0431637	0.141302	NO	P0=0.35994, P1=0.35320, P2=0.28686, Wb0=0.37216, Wb1=1.00000, Wb2=0.03834, Wf0=0.37216, Wf1=1.00000, Wf2=0.18501
tree_Pan	-45931.2	-45931.2	0.826261	0.837719	NO	P0=0.28845, P1=0.35251, P2=0.35904, Wb0=0.03980, Wb1=1.00000, Wb2=0.37430, Wf0=0.03980, Wf1=1.00000, Wf2=0.35373
tree_Pig	-45931	-45931.2	0.51472	0.590559	NO	P0=0.35883, P1=0.35271, P2=0.28847, Wb0=0.37364, Wb1=1.00000, Wb2=0.03906, Wf0=0.37364, Wf1=1.00000, Wf2=0.05285
tree_Rab	-45929	-45931.2	0.0351676	0.125762	NO	P0=0.35787, P1=0.35226, P2=0.28987, Wb0=0.37458, Wb1=1.00000, Wb2=0.04352, Wf0=0.37458, Wf1=1.00000, Wf2=0.01291
tree_Rat	-45929.1	-45931.2	0.0399888	0.135632	NO	P0=0.28351, P1=0.35709, P2=0.35940, Wb0=0.03842, Wb1=1.00000, Wb2=0.36097, Wf0=0.03842, Wf1=1.00000, Wf2=0.58250
tree_Squ	-45930.2	-45931.2	0.151562	0.29814	NO	P0=0.35827, P1=0.35241, P2=0.28931, Wb0=0.37482, Wb1=1.00000, Wb2=0.04205, Wf0=0.37482, Wf1=1.00000, Wf2=0.01389
FANCB
tree_Alp10178	-31805.8	-31809.2	0.00896292	0.0508414	NO	P0=0.11672, P1=0.39972, P2=0.48356, Wb0=0.03939, Wb1=1.00000, Wb2=0.36987, Wf0=0.03939, Wf1=1.00000, Wf2=0.13359
tree_Chi21680	-31808.3	-31809.2	0.173851	0.318203	NO	P0=0.12395, P1=0.38782, P2=0.48823, Wb0=0.04429, Wb1=1.00000, Wb2=0.37323, Wf0=0.04429, Wf1=1.00000, Wf2=0.00000
tree_Chk16569	-31807	-31809.2	0.0367901	0.13015	NO	P0=0.11647, P1=0.40140, P2=0.48213, Wb0=0.03910, Wb1=1.00000, Wb2=0.35670, Wf0=0.03910, Wf1=1.00000, Wf2=0.58171
tree_Cow16433	-31808.5	-31809.2	0.238054	0.381924	NO	P0=0.48781, P1=0.38886, P2=0.12332, Wb0=0.37219, Wb1=1.00000, Wb2=0.04169, Wf0=0.37219, Wf1=1.00000, Wf2=0.13473
tree_Dog11861	-31804.6	-31809.2	0.0024131	0.0198478	NO	P0=0.46156, P1=0.36703, P2=0.17140, Wb0=0.40536, Wb1=1.00000, Wb2=0.07373, Wf0=0.40536, Wf1=1.00000, Wf2=0.72414
tree_Dol12161	-31809.1	-31809.2	0.610836	0.665998	NO	P0=0.12355, P1=0.38894, P2=0.48751, Wb0=0.04405, Wb1=1.00000, Wb2=0.37148, Wf0=0.04405, Wf1=1.00000, Wf2=0.43790
tree_Ele10051	-31809.1	-31809.2	0.680201	0.721309	NO	P0=0.48631, P1=0.38616, P2=0.12753, Wb0=0.37569, Wb1=1.00000, Wb2=0.04605, Wf0=0.37569, Wf1=1.00000, Wf2=0.07679
tree_Gui7563	-31808.5	-31809.2	0.228188	0.373502	NO	P0=0.48577, P1=0.38482, P2=0.12941, Wb0=0.37741, Wb1=1.00000, Wb2=0.04935, Wf0=0.37741, Wf1=1.00000, Wf2=0.00000
tree_Hor17194	-31809.1	-31809.2	0.713181	0.747251	NO	P0=0.12399, P1=0.38858, P2=0.48743, Wb0=0.04435, Wb1=1.00000, Wb2=0.37352, Wf0=0.04435, Wf1=1.00000, Wf2=0.33782
tree_Hum181544	-31808.8	-31809.2	0.392987	0.501621	NO	P0=0.48600, P1=0.38634, P2=0.12766, Wb0=0.37562, Wb1=1.00000, Wb2=0.04675, Wf0=0.37562, Wf1=1.00000, Wf2=0.78213
tree_Kag11228	-31807.5	-31809.2	0.0661219	0.182593	NO	P0=0.12614, P1=0.38618, P2=0.48769, Wb0=0.04591, Wb1=1.00000, Wb2=0.36891, Wf0=0.04591, Wf1=1.00000, Wf2=0.51581
tree_Mac17839	-31809.1	-31809.2	0.667213	0.710973	NO	P0=0.12358, P1=0.38929, P2=0.48712, Wb0=0.04410, Wb1=1.00000, Wb2=0.37170, Wf0=0.04410, Wf1=1.00000, Wf2=0.45514
tree_Mar4079	-31808.7	-31809.2	0.32461	0.448179	NO	P0=0.48632, P1=0.38588, P2=0.12780, Wb0=0.37605, Wb1=1.00000, Wb2=0.04775, Wf0=0.37605, Wf1=1.00000, Wf2=0.00000
tree_Meg827	-31809	-31809.2	0.51384	0.590064	NO	P0=0.48868, P1=0.39016, P2=0.12116, Wb0=0.37049, Wb1=1.00000, Wb2=0.04125, Wf0=0.37049, Wf1=1.00000, Wf2=0.09125
tree_Mic15275	-31809	-31809.2	0.574932	0.64011	NO	P0=0.48692, P1=0.38720, P2=0.12588, Wb0=0.37437, Wb1=1.00000, Wb2=0.04595, Wf0=0.37437, Wf1=1.00000, Wf2=0.00000
tree_Mic2501	-31809	-31809.2	0.499838	0.580059	NO	P0=0.12477, P1=0.38769, P2=0.48754, Wb0=0.04493, Wb1=1.00000, Wb2=0.37284, Wf0=0.04493, Wf1=1.00000, Wf2=0.55599
tree_Mou47757	-31805.6	-31809.2	0.00767904	0.0457267	NO	P0=0.48983, P1=0.39108, P2=0.11909, Wb0=0.36908, Wb1=1.00000, Wb2=0.03632, Wf0=0.36908, Wf1=1.00000, Wf2=0.32428
tree_Nmr326819	-31807.9	-31809.2	0.111802	0.247599	NO	P0=0.12616, P1=0.38491, P2=0.48893, Wb0=0.04587, Wb1=1.00000, Wb2=0.37255, Wf0=0.04587, Wf1=1.00000, Wf2=0.64294
tree_Opo17276	-31808.5	-31809.2	0.239234	0.382542	NO	P0=0.48577, P1=0.38520, P2=0.12903, Wb0=0.37702, Wb1=1.00000, Wb2=0.04483, Wf0=0.37702, Wf1=1.00000, Wf2=0.11187
tree_Ora20138	-31807.8	-31809.2	0.0929006	0.222101	NO	P0=0.12524, P1=0.38484, P2=0.48991, Wb0=0.04502, Wb1=1.00000, Wb2=0.37614, Wf0=0.04502, Wf1=1.00000, Wf2=0.08708
tree_Pan6335	-31806.4	-31809.2	0.0178214	0.0808723	NO	P0=0.12231, P1=0.38843, P2=0.48926, Wb0=0.04291, Wb1=1.00000, Wb2=0.37600, Wf0=0.04291, Wf1=1.00000, Wf2=0.10353
tree_Pig12130	-31808.9	-31809.2	0.433046	0.531117	NO	P0=0.48809, P1=0.38828, P2=0.12363, Wb0=0.37283, Wb1=1.00000, Wb2=0.04492, Wf0=0.37283, Wf1=1.00000, Wf2=0.00000
tree_Pla2602	-31807.9	-31809.2	0.109344	0.244306	NO	P0=0.12531, P1=0.38722, P2=0.48747, Wb0=0.04553, Wb1=1.00000, Wb2=0.38045, Wf0=0.04553, Wf1=1.00000, Wf2=0.27292
tree_Rab10776	-31808.3	-31809.2	0.191375	0.334462	NO	P0=0.12664, P1=0.38507, P2=0.48829, Wb0=0.04628, Wb1=1.00000, Wb2=0.37158, Wf0=0.04628, Wf1=1.00000, Wf2=0.47216
tree_Rat3346	-31807.9	-31809.2	0.113457	0.249038	NO	P0=0.48635, P1=0.38661, P2=0.12704, Wb0=0.37509, Wb1=1.00000, Wb2=0.04453, Wf0=0.37509, Wf1=1.00000, Wf2=0.27764
tree_Shr9769	-31808.1	-31809.2	0.142864	0.289244	NO	P0=0.12031, P1=0.39321, P2=0.48648, Wb0=0.04173, Wb1=1.00000, Wb2=0.37480, Wf0=0.04173, Wf1=1.00000, Wf2=0.29835
tree_Squ3829	-31808.5	-31809.2	0.25692	0.395446	NO	P0=0.12597, P1=0.38712, P2=0.48691, Wb0=0.04584, Wb1=1.00000, Wb2=0.37717, Wf0=0.04584, Wf1=1.00000, Wf2=0.28294
tree_Zeb8144	-31808.9	-31809.2	0.493595	0.575351	NO	P0=0.12388, P1=0.38991, P2=0.48622, Wb0=0.04439, Wb1=1.00000, Wb2=0.37001, Wf0=0.04439, Wf1=1.00000, Wf2=0.44325
XRCC5
tree_Alp	-19102.4	-19103.4	0.155604	0.300256	NO	P0=0.52374, P1=0.13201, P2=0.34424, Wb0=0.04362, Wb1=1.00000, Wb2=0.32766, Wf0=0.04362, Wf1=1.00000, Wf2=0.50181
tree_Chi	-19103.2	-19103.4	0.545985	0.613592	NO	P0=0.52184, P1=0.13220, P2=0.34596, Wb0=0.04325, Wb1=1.00000, Wb2=0.33044, Wf0=0.04325, Wf1=1.00000, Wf2=1.06024
tree_Chk	-19103.1	-19103.4	0.479193	0.564234	NO	P0=0.51978, P1=0.13301, P2=0.34721, Wb0=0.04289, Wb1=1.00000, Wb2=0.32601, Wf0=0.04289, Wf1=1.00000, Wf2=0.42732
tree_Cow	-19087.9	-19103.4	2.55884e-08	6.47583e-07	YES	P0=0.31483, P1=0.13050, P2=0.55467, Wb0=0.34596, Wb1=1.00000, Wb2=0.04222, Wf0=0.34596, Wf1=1.00000, Wf2=0.30983
tree_Dog	-19102.5	-19103.4	0.186891	0.329689	NO	P0=0.35112, P1=0.13386, P2=0.51502, Wb0=0.32570, Wb1=1.00000, Wb2=0.04299, Wf0=0.32570, Wf1=1.00000, Wf2=0.00258
tree_Dol	-19102.3	-19103.4	0.133257	0.280139	NO	P0=0.52181, P1=0.13215, P2=0.34604, Wb0=0.04320, Wb1=1.00000, Wb2=0.32768, Wf0=0.04320, Wf1=1.00000, Wf2=0.61656
tree_Ele	-19102	-19103.4	0.0920771	0.221119	NO	P0=0.51792, P1=0.13251, P2=0.34957, Wb0=0.04254, Wb1=1.00000, Wb2=0.32226, Wf0=0.04254, Wf1=1.00000, Wf2=0.50764
tree_Gui	-19103	-19103.4	0.402193	0.508929	NO	P0=0.52257, P1=0.13308, P2=0.34435, Wb0=0.04346, Wb1=1.00000, Wb2=0.32779, Wf0=0.04346, Wf1=1.00000, Wf2=0.42091
tree_Hor	-19103.3	-19103.4	0.7845	0.805421	NO	P0=0.51980, P1=0.13331, P2=0.34689, Wb0=0.04294, Wb1=1.00000, Wb2=0.32975, Wf0=0.04294, Wf1=1.00000, Wf2=0.30150
tree_Hum	-19103.3	-19103.4	0.649556	0.69895	NO	P0=0.34577, P1=0.13264, P2=0.52159, Wb0=0.33037, Wb1=1.00000, Wb2=0.04326, Wf0=0.33037, Wf1=1.00000, Wf2=0.00000
tree_Kag	-19102.9	-19103.4	0.334655	0.453982	NO	P0=0.52054, P1=0.13240, P2=0.34706, Wb0=0.04301, Wb1=1.00000, Wb2=0.32612, Wf0=0.04301, Wf1=1.00000, Wf2=0.42834
tree_Meg	-19103.3	-19103.4	0.649034	0.69895	NO	P0=0.52196, P1=0.13203, P2=0.34602, Wb0=0.04326, Wb1=1.00000, Wb2=0.32975, Wf0=0.04326, Wf1=1.00000, Wf2=0.38770
tree_Mic	-19101.9	-19103.4	0.0860116	0.213568	NO	P0=0.35292, P1=0.13418, P2=0.51290, Wb0=0.32409, Wb1=1.00000, Wb2=0.04267, Wf0=0.32409, Wf1=1.00000, Wf2=0.00000
tree_Mou	-19102.3	-19103.4	0.146408	0.294607	NO	P0=0.52677, P1=0.13042, P2=0.34281, Wb0=0.04418, Wb1=1.00000, Wb2=0.33875, Wf0=0.04418, Wf1=1.00000, Wf2=0.16522
tree_Nmr	-19102.1	-19103.4	0.102513	0.234409	NO	P0=0.34638, P1=0.13280, P2=0.52081, Wb0=0.32968, Wb1=1.00000, Wb2=0.04192, Wf0=0.32968, Wf1=1.00000, Wf2=0.11106
tree_Opo	-19100.7	-19103.4	0.0211562	0.0889506	NO	P0=0.52012, P1=0.13177, P2=0.34811, Wb0=0.04292, Wb1=1.00000, Wb2=0.34008, Wf0=0.04292, Wf1=1.00000, Wf2=0.15438
tree_Ora	-19100.6	-19103.4	0.0181156	0.0812469	NO	P0=0.52049, P1=0.13045, P2=0.34906, Wb0=0.04284, Wb1=1.00000, Wb2=0.33274, Wf0=0.04284, Wf1=1.00000, Wf2=0.00000
tree_Pan	-19102.7	-19103.4	0.244368	0.385597	NO	P0=0.52360, P1=0.13113, P2=0.34527, Wb0=0.04345, Wb1=1.00000, Wb2=0.32959, Wf0=0.04345, Wf1=1.00000, Wf2=0.51302
tree_Pig	-19103.3	-19103.4	0.642089	0.694455	NO	P0=0.52010, P1=0.13314, P2=0.34676, Wb0=0.04300, Wb1=1.00000, Wb2=0.33039, Wf0=0.04300, Wf1=1.00000, Wf2=0.28202
tree_Pik	-19102.3	-19103.4	0.137048	0.283131	NO	P0=0.52945, P1=0.12817, P2=0.34238, Wb0=0.04448, Wb1=1.00000, Wb2=0.34313, Wf0=0.04448, Wf1=1.00000, Wf2=0.21187
tree_Rab	-19100.9	-19103.4	0.0270224	0.105211	NO	P0=0.51172, P1=0.13639, P2=0.35189, Wb0=0.04160, Wb1=1.00000, Wb2=0.32890, Wf0=0.04160, Wf1=1.00000, Wf2=0.09869
tree_Rat	-19102.9	-19103.4	0.33162	0.45234	NO	P0=0.34840, P1=0.13311, P2=0.51848, Wb0=0.32829, Wb1=1.00000, Wb2=0.04326, Wf0=0.32829, Wf1=1.00000, Wf2=0.00833
tree_Shr	-19101.9	-19103.4	0.0849856	0.212537	NO	P0=0.34732, P1=0.13296, P2=0.51972, Wb0=0.32910, Wb1=1.00000, Wb2=0.04444, Wf0=0.32910, Wf1=1.00000, Wf2=0.01253
tree_Squ	-19103.3	-19103.4	0.7003	0.737866	NO	P0=0.52051, P1=0.13320, P2=0.34629, Wb0=0.04307, Wb1=1.00000, Wb2=0.33050, Wf0=0.04307, Wf1=1.00000, Wf2=0.29314
tree_Zeb	-19101	-19103.4	0.0277229	0.106676	NO	P0=0.34746, P1=0.13270, P2=0.51984, Wb0=0.32954, Wb1=1.00000, Wb2=0.04037, Wf0=0.32954, Wf1=1.00000, Wf2=0.09896
BRCA1
tree_Alp	-70448.6	-70449.8	0.119979	0.258839	NO	P0=0.17064, P1=0.37326, P2=0.45610, Wb0=0.05789, Wb1=1.00000, Wb2=0.42459, Wf0=0.05789, Wf1=1.00000, Wf2=0.30302
tree_Cat	-70449.7	-70449.8	0.687907	0.728052	NO	P0=0.17060, P1=0.37401, P2=0.45539, Wb0=0.05786, Wb1=1.00000, Wb2=0.42142, Wf0=0.05786, Wf1=1.00000, Wf2=0.45898
tree_Chi	-70447.5	-70449.8	0.0314322	0.115754	NO	P0=0.45470, P1=0.37227, P2=0.17303, Wb0=0.42436, Wb1=1.00000, Wb2=0.05881, Wf0=0.42436, Wf1=1.00000, Wf2=1.08108
tree_Chk	-70445.5	-70449.8	0.00326584	0.0244196	NO	P0=0.16898, P1=0.37752, P2=0.45350, Wb0=0.05714, Wb1=1.00000, Wb2=0.41072, Wf0=0.05714, Wf1=1.00000, Wf2=0.65903
tree_Cow	-70447.3	-70449.8	0.0242842	0.0971368	NO	P0=0.45431, P1=0.37202, P2=0.17366, Wb0=0.42490, Wb1=1.00000, Wb2=0.06108, Wf0=0.42490, Wf1=1.00000, Wf2=0.00105
tree_Dog	-70449.8	-70449.8	0.77253	0.797372	NO	P0=0.17069, P1=0.37377, P2=0.45554, Wb0=0.05792, Wb1=1.00000, Wb2=0.42267, Wf0=0.05792, Wf1=1.00000, Wf2=0.39972
tree_Dol	-70448.7	-70449.8	0.141538	0.2878	NO	P0=0.17135, P1=0.37224, P2=0.45641, Wb0=0.05825, Wb1=1.00000, Wb2=0.42121, Wf0=0.05825, Wf1=1.00000, Wf2=0.59541
tree_Ele	-70449.1	-70449.8	0.240019	0.382867	NO	P0=0.16971, P1=0.37757, P2=0.45271, Wb0=0.05755, Wb1=1.00000, Wb2=0.42250, Wf0=0.05755, Wf1=1.00000, Wf2=0.33813
tree_Gui	-70448.8	-70449.8	0.157355	0.300551	NO	P0=0.45524, P1=0.37261, P2=0.17215, Wb0=0.42370, Wb1=1.00000, Wb2=0.05668, Wf0=0.42370, Wf1=1.00000, Wf2=0.08794
tree_Hed	-70449.5	-70449.8	0.45426	0.545531	NO	P0=0.45523, P1=0.37284, P2=0.17193, Wb0=0.42348, Wb1=1.00000, Wb2=0.05937, Wf0=0.42348, Wf1=1.00000, Wf2=0.03820
tree_Hor	-70449.8	-70449.8	0.730471	0.764149	NO	P0=0.45544, P1=0.37364, P2=0.17092, Wb0=0.42243, Wb1=1.00000, Wb2=0.05825, Wf0=0.42243, Wf1=1.00000, Wf2=0.04457
tree_Hum	-70445	-70449.8	0.00196961	0.0178345	NO	P0=0.45597, P1=0.37397, P2=0.17006, Wb0=0.42172, Wb1=1.00000, Wb2=0.05640, Wf0=0.42172, Wf1=1.00000, Wf2=0.91446
tree_Mac	-70449.3	-70449.8	0.32807	0.450796	NO	P0=0.45482, P1=0.37244, P2=0.17275, Wb0=0.42411, Wb1=1.00000, Wb2=0.05879, Wf0=0.42411, Wf1=1.00000, Wf2=0.16469
tree_Meg	-70449.5	-70449.8	0.443356	0.537748	NO	P0=0.17073, P1=0.37393, P2=0.45534, Wb0=0.05797, Wb1=1.00000, Wb2=0.42351, Wf0=0.05797, Wf1=1.00000, Wf2=0.36042
tree_Mic	-70447.3	-70449.8	0.0257382	0.101109	NO	P0=0.17062, P1=0.37366, P2=0.45572, Wb0=0.05786, Wb1=1.00000, Wb2=0.41818, Wf0=0.05786, Wf1=1.00000, Wf2=0.59900
tree_Mou	-70449	-70449.8	0.194126	0.33756	NO	P0=0.45576, P1=0.37394, P2=0.17029, Wb0=0.42191, Wb1=1.00000, Wb2=0.05662, Wf0=0.42191, Wf1=1.00000, Wf2=0.11353
tree_Nmr	-70446.4	-70449.8	0.00894508	0.0508414	NO	P0=0.16702, P1=0.37979, P2=0.45319, Wb0=0.05589, Wb1=1.00000, Wb2=0.41045, Wf0=0.05589, Wf1=1.00000, Wf2=0.64453
tree_Opo	-70448.9	-70449.8	0.177879	0.322435	NO	P0=0.17084, P1=0.37281, P2=0.45635, Wb0=0.05788, Wb1=1.00000, Wb2=0.42699, Wf0=0.05788, Wf1=1.00000, Wf2=0.33268
tree_Ora	-70449.8	-70449.8	0.740897	0.773212	NO	P0=0.17058, P1=0.37402, P2=0.45541, Wb0=0.05785, Wb1=1.00000, Wb2=0.42182, Wf0=0.05785, Wf1=1.00000, Wf2=0.49213
tree_Pan	-70446.8	-70449.8	0.0140531	0.0699553	NO	P0=0.17136, P1=0.37150, P2=0.45715, Wb0=0.05831, Wb1=1.00000, Wb2=0.42704, Wf0=0.05831, Wf1=1.00000, Wf2=0.23837
tree_Pig	-70449	-70449.8	0.199594	0.342952	NO	P0=0.17173, P1=0.37203, P2=0.45624, Wb0=0.05857, Wb1=1.00000, Wb2=0.42575, Wf0=0.05857, Wf1=1.00000, Wf2=0.33881
tree_Pik	-70449.7	-70449.8	0.558229	0.625749	NO	P0=0.17083, P1=0.37371, P2=0.45546, Wb0=0.05801, Wb1=1.00000, Wb2=0.42091, Wf0=0.05801, Wf1=1.00000, Wf2=0.45539
tree_Rab	-70447.3	-70449.8	0.0259099	0.101481	NO	P0=0.45563, P1=0.37340, P2=0.17097, Wb0=0.42272, Wb1=1.00000, Wb2=0.05887, Wf0=0.42272, Wf1=1.00000, Wf2=0.00000
tree_Rat	-70449.7	-70449.8	0.646172	0.697591	NO	P0=0.45543, P1=0.37379, P2=0.17078, Wb0=0.42222, Wb1=1.00000, Wb2=0.05767, Wf0=0.42222, Wf1=1.00000, Wf2=0.07871
tree_Shr	-70449.5	-70449.8	0.391338	0.500001	NO	P0=0.17099, P1=0.37410, P2=0.45491, Wb0=0.05812, Wb1=1.00000, Wb2=0.42453, Wf0=0.05812, Wf1=1.00000, Wf2=0.37468
tree_Squ	-70449.6	-70449.8	0.512107	0.588587	NO	P0=0.45525, P1=0.37373, P2=0.17102, Wb0=0.42235, Wb1=1.00000, Wb2=0.05757, Wf0=0.42235, Wf1=1.00000, Wf2=0.08635
tree_Zeb	-70443.7	-70449.8	0.000474872	0.0057864	YES	P0=0.45459, P1=0.37549, P2=0.16993, Wb0=0.42056, Wb1=1.00000, Wb2=0.05262, Wf0=0.42056, Wf1=1.00000, Wf2=0.19751
BRIP1
tree_Alp5058	-29737.4	-29740.5	0.0125521	0.0647789	NO	P0=0.34766, P1=0.21876, P2=0.43358, Wb0=0.03043, Wb1=1.00000, Wb2=0.33129, Wf0=0.03043, Wf1=1.00000, Wf2=0.15824
tree_Chi9493	-29740.3	-29740.5	0.525185	0.597358	NO	P0=0.34516, P1=0.22060, P2=0.43424, Wb0=0.02983, Wb1=1.00000, Wb2=0.32439, Wf0=0.02983, Wf1=1.00000, Wf2=0.11538
tree_Chk5279	-29738.9	-29740.5	0.0756048	0.198199	NO	P0=0.42595, P1=0.21687, P2=0.35718, Wb0=0.33128, Wb1=1.00000, Wb2=0.03703, Wf0=0.33128, Wf1=1.00000, Wf2=0.01856
tree_Cow12068	-29740.4	-29740.5	0.618898	0.673115	NO	P0=0.34868, P1=0.21781, P2=0.43351, Wb0=0.03062, Wb1=1.00000, Wb2=0.32598, Wf0=0.03062, Wf1=1.00000, Wf2=0.36625
tree_Dog17737	-29740.2	-29740.5	0.413352	0.516101	NO	P0=0.34460, P1=0.22061, P2=0.43479, Wb0=0.02968, Wb1=1.00000, Wb2=0.32537, Wf0=0.02968, Wf1=1.00000, Wf2=0.25730
tree_Dol4555	-29740.3	-29740.5	0.545489	0.613559	NO	P0=0.34586, P1=0.21991, P2=0.43423, Wb0=0.02997, Wb1=1.00000, Wb2=0.32581, Wf0=0.02997, Wf1=1.00000, Wf2=0.26076
tree_Ele14884	-29734	-29740.5	0.000303651	0.00391769	YES	P0=0.34095, P1=0.22258, P2=0.43647, Wb0=0.02877, Wb1=1.00000, Wb2=0.30899, Wf0=0.02877, Wf1=1.00000, Wf2=0.59365
tree_Hum136492	-29738.7	-29740.5	0.0544066	0.160177	NO	P0=0.34679, P1=0.21792, P2=0.43529, Wb0=0.03010, Wb1=1.00000, Wb2=0.32670, Wf0=0.03010, Wf1=1.00000, Wf2=0.00000
tree_Mac9027	-29522.6	-29740.5	9.01015e-97	5.92868e-94	YES	P0=0.55761, P1=0.37721, P2=0.06518, Wb0=0.10524, Wb1=1.00000, Wb2=0.15614, Wf0=0.10524, Wf1=1.00000, Wf2=999.00000
tree_Mar1292	-29738.5	-29740.5	0.0425835	0.140804	NO	P0=0.34796, P1=0.21825, P2=0.43378, Wb0=0.03046, Wb1=1.00000, Wb2=0.33058, Wf0=0.03046, Wf1=1.00000, Wf2=0.17208
tree_Meg7069	-29738.9	-29740.5	0.0688176	0.187116	NO	P0=0.34438, P1=0.22034, P2=0.43528, Wb0=0.02962, Wb1=1.00000, Wb2=0.32788, Wf0=0.02962, Wf1=1.00000, Wf2=0.20885
tree_Mic3866	-29735.4	-29740.5	0.0014233	0.0139781	NO	P0=0.33315, P1=0.22789, P2=0.43896, Wb0=0.02712, Wb1=1.00000, Wb2=0.32215, Wf0=0.02712, Wf1=1.00000, Wf2=0.13873
tree_Mou34329	-29738.6	-29740.5	0.0495347	0.152664	NO	P0=0.42863, P1=0.21695, P2=0.35442, Wb0=0.33121, Wb1=1.00000, Wb2=0.03284, Wf0=0.33121, Wf1=1.00000, Wf2=0.00000
tree_Opo14258	-29740.5	-29740.5	0.799977	0.814837	NO	P0=0.43374, P1=0.21973, P2=0.34653, Wb0=0.32516, Wb1=1.00000, Wb2=0.02978, Wf0=0.32516, Wf1=1.00000, Wf2=0.03460
tree_Ora8802	-29740	-29740.5	0.330775	0.45234	NO	P0=0.34629, P1=0.21884, P2=0.43487, Wb0=0.03002, Wb1=1.00000, Wb2=0.32639, Wf0=0.03002, Wf1=1.00000, Wf2=0.18385
tree_Pan8785	-29739.4	-29740.5	0.128614	0.272115	NO	P0=0.42954, P1=0.21760, P2=0.35286, Wb0=0.32977, Wb1=1.00000, Wb2=0.03206, Wf0=0.32977, Wf1=1.00000, Wf2=0.00000
tree_Pla11526	-29735.1	-29740.5	0.000987488	0.0103138	NO	P0=0.34139, P1=0.22444, P2=0.43416, Wb0=0.02899, Wb1=1.00000, Wb2=0.33642, Wf0=0.02899, Wf1=1.00000, Wf2=0.16540
tree_Rab6683	-29739.2	-29740.5	0.100677	0.23326	NO	P0=0.34284, P1=0.22245, P2=0.43471, Wb0=0.02934, Wb1=1.00000, Wb2=0.32671, Wf0=0.02934, Wf1=1.00000, Wf2=0.22290
tree_Rat27475	-29739.3	-29740.5	0.118047	0.255931	NO	P0=0.42891, P1=0.21776, P2=0.35333, Wb0=0.32978, Wb1=1.00000, Wb2=0.03274, Wf0=0.32978, Wf1=1.00000, Wf2=0.00130
tree_Squ11086	-29645.6	-29740.5	3.4978e-43	6.57587e-41	YES	P0=0.55841, P1=0.37133, P2=0.07026, Wb0=0.10868, Wb1=1.00000, Wb2=0.13156, Wf0=0.10868, Wf1=1.00000, Wf2=610.25363
PALB2
tree_Alp6454	-39814.9	-39815.2	0.449973	0.542219	NO	P0=0.24581, P1=0.33552, P2=0.41867, Wb0=0.08114, Wb1=1.00000, Wb2=0.41255, Wf0=0.08114, Wf1=1.00000, Wf2=0.34774
tree_Cat12942	-39813.3	-39815.2	0.0519655	0.156134	NO	P0=0.42114, P1=0.33976, P2=0.23910, Wb0=0.40418, Wb1=1.00000, Wb2=0.07632, Wf0=0.40418, Wf1=1.00000, Wf2=0.20491
tree_Chi7890	-39815	-39815.2	0.49965	0.580059	NO	P0=0.24377, P1=0.33885, P2=0.41737, Wb0=0.08039, Wb1=1.00000, Wb2=0.40792, Wf0=0.08039, Wf1=1.00000, Wf2=0.09245
tree_Cow6405	-39815	-39815.2	0.536396	0.608532	NO	P0=0.41698, P1=0.33715, P2=0.24587, Wb0=0.40961, Wb1=1.00000, Wb2=0.08035, Wf0=0.40961, Wf1=1.00000, Wf2=0.11426
tree_Dol5260	-39815.1	-39815.2	0.642213	0.694455	NO	P0=0.24473, P1=0.33680, P2=0.41847, Wb0=0.08075, Wb1=1.00000, Wb2=0.41005, Wf0=0.08075, Wf1=1.00000, Wf2=0.35476
tree_Ele1034	-39814.8	-39815.2	0.340454	0.459641	NO	P0=0.24788, P1=0.33516, P2=0.41696, Wb0=0.08204, Wb1=1.00000, Wb2=0.41497, Wf0=0.08204, Wf1=1.00000, Wf2=0.33814
tree_Gui6889	-39815	-39815.2	0.473163	0.559463	NO	P0=0.24680, P1=0.33508, P2=0.41812, Wb0=0.08148, Wb1=1.00000, Wb2=0.40916, Wf0=0.08148, Wf1=1.00000, Wf2=0.48568
tree_Hed15423	-39813.2	-39815.2	0.0435604	0.142247	NO	P0=0.42258, P1=0.34106, P2=0.23636, Wb0=0.40177, Wb1=1.00000, Wb2=0.08162, Wf0=0.40177, Wf1=1.00000, Wf2=0.03192
tree_Hor8391	-39813.1	-39815.2	0.0391179	0.134836	NO	P0=0.41214, P1=0.33460, P2=0.25326, Wb0=0.41536, Wb1=1.00000, Wb2=0.08656, Wf0=0.41536, Wf1=1.00000, Wf2=0.01271
tree_Hum83093	-39814.6	-39815.2	0.26561	0.402235	NO	P0=0.42092, P1=0.33962, P2=0.23946, Wb0=0.40451, Wb1=1.00000, Wb2=0.07824, Wf0=0.40451, Wf1=1.00000, Wf2=0.40432
tree_Mac17304	-39809.7	-39815.2	0.000908311	0.00979785	YES	P0=0.42123, P1=0.34251, P2=0.23626, Wb0=0.40012, Wb1=1.00000, Wb2=0.07402, Wf0=0.40012, Wf1=1.00000, Wf2=0.50297
tree_Mar20619	-39814.5	-39815.2	0.213617	0.358504	NO	P0=0.41878, P1=0.33796, P2=0.24326, Wb0=0.40770, Wb1=1.00000, Wb2=0.07890, Wf0=0.40770, Wf1=1.00000, Wf2=0.16131
tree_Meg8440	-39815.2	-39815.2	0.867438	0.875421	NO	P0=0.24295, P1=0.33851, P2=0.41854, Wb0=0.08007, Wb1=1.00000, Wb2=0.40653, Wf0=0.08007, Wf1=1.00000, Wf2=0.41696
tree_Mic10471	-39815.1	-39815.2	0.601953	0.660142	NO	P0=0.41795, P1=0.33758, P2=0.24447, Wb0=0.40866, Wb1=1.00000, Wb2=0.08132, Wf0=0.40866, Wf1=1.00000, Wf2=0.05921
tree_Mou44702	-39815.1	-39815.2	0.632519	0.685486	NO	P0=0.24296, P1=0.33848, P2=0.41857, Wb0=0.08003, Wb1=1.00000, Wb2=0.40533, Wf0=0.08003, Wf1=1.00000, Wf2=0.43573
tree_Nmr261584	-39815.2	-39815.2	0.690282	0.729545	NO	P0=0.41911, P1=0.33841, P2=0.24248, Wb0=0.40702, Wb1=1.00000, Wb2=0.08029, Wf0=0.40702, Wf1=1.00000, Wf2=0.06071
tree_Opo6654	-39814.8	-39815.2	0.332175	0.45234	NO	P0=0.42155, P1=0.34024, P2=0.23821, Wb0=0.40345, Wb1=1.00000, Wb2=0.07555, Wf0=0.40345, Wf1=1.00000, Wf2=0.10734
tree_Ora7193	-39814.8	-39815.2	0.365865	0.480918	NO	P0=0.41834, P1=0.33793, P2=0.24373, Wb0=0.40798, Wb1=1.00000, Wb2=0.08055, Wf0=0.40798, Wf1=1.00000, Wf2=0.00000
tree_Pan14287	-39814.6	-39815.2	0.257231	0.395462	NO	P0=0.41823, P1=0.33806, P2=0.24372, Wb0=0.40790, Wb1=1.00000, Wb2=0.08172, Wf0=0.40790, Wf1=1.00000, Wf2=0.02483
tree_Pig10794	-39813.7	-39815.2	0.082131	0.208657	NO	P0=0.23600, P1=0.34398, P2=0.42002, Wb0=0.07738, Wb1=1.00000, Wb2=0.39495, Wf0=0.07738, Wf1=1.00000, Wf2=0.54820
tree_Pla7671	-39812.4	-39815.2	0.0163844	0.0770069	NO	P0=0.22642, P1=0.35281, P2=0.42077, Wb0=0.07436, Wb1=1.00000, Wb2=0.37806, Wf0=0.07436, Wf1=1.00000, Wf2=0.55204
tree_Rab8461	-39815.2	-39815.2	0.882247	0.889683	NO	P0=0.41844, P1=0.33803, P2=0.24353, Wb0=0.40781, Wb1=1.00000, Wb2=0.08051, Wf0=0.40781, Wf1=1.00000, Wf2=0.07517
tree_Squ10936	-39815	-39815.2	0.503515	0.582272	NO	P0=0.41513, P1=0.33592, P2=0.24896, Wb0=0.41220, Wb1=1.00000, Wb2=0.08340, Wf0=0.41220, Wf1=1.00000, Wf2=0.05964
RB1
tree_Alp	-19148.1	-19148.7	0.287554	0.413574	NO	P0=0.60675, P1=0.04927, P2=0.34398, Wb0=0.02060, Wb1=1.00000, Wb2=0.25856, Wf0=0.02060, Wf1=1.00000, Wf2=0.16436
tree_Chi	-19148.3	-19148.7	0.354905	0.473905	NO	P0=0.61118, P1=0.04771, P2=0.34111, Wb0=0.02108, Wb1=1.00000, Wb2=0.26052, Wf0=0.02108, Wf1=1.00000, Wf2=0.00000
tree_Chk	-19144.1	-19148.7	0.00238417	0.0197332	NO	P0=0.59155, P1=0.05113, P2=0.35732, Wb0=0.01866, Wb1=1.00000, Wb2=0.23723, Wf0=0.01866, Wf1=1.00000, Wf2=0.72586
tree_Cow	-19148.7	-19148.7	0.744791	0.775432	NO	P0=0.34123, P1=0.04793, P2=0.61085, Wb0=0.25999, Wb1=1.00000, Wb2=0.02093, Wf0=0.25999, Wf1=1.00000, Wf2=0.02803
tree_Dog	-19147.8	-19148.7	0.183669	0.327287	NO	P0=0.33863, P1=0.04756, P2=0.61381, Wb0=0.26179, Wb1=1.00000, Wb2=0.02163, Wf0=0.26179, Wf1=1.00000, Wf2=0.00000
tree_Dol	-19148.4	-19148.7	0.43478	0.531456	NO	P0=0.61286, P1=0.04757, P2=0.33957, Wb0=0.02130, Wb1=1.00000, Wb2=0.26242, Wf0=0.02130, Wf1=1.00000, Wf2=0.17686
tree_Ele	-19148.6	-19148.7	0.60763	0.664706	NO	P0=0.33975, P1=0.04767, P2=0.61258, Wb0=0.26106, Wb1=1.00000, Wb2=0.02100, Wf0=0.26106, Wf1=1.00000, Wf2=0.03071
tree_Gui	-19145.1	-19148.7	0.0069784	0.0435241	NO	P0=0.61891, P1=0.04512, P2=0.33597, Wb0=0.02203, Wb1=1.00000, Wb2=0.27178, Wf0=0.02203, Wf1=1.00000, Wf2=0.08977
tree_Hed	-19142.5	-19148.7	0.00041708	0.0052274	YES	P0=0.61733, P1=0.04628, P2=0.33639, Wb0=0.02183, Wb1=1.00000, Wb2=0.25355, Wf0=0.02183, Wf1=1.00000, Wf2=0.53465
tree_Hor	-19148.6	-19148.7	0.669182	0.711344	NO	P0=0.61097, P1=0.04815, P2=0.34088, Wb0=0.02108, Wb1=1.00000, Wb2=0.26057, Wf0=0.02108, Wf1=1.00000, Wf2=0.21704
tree_Hum	-19148.3	-19148.7	0.340539	0.459641	NO	P0=0.61104, P1=0.04819, P2=0.34078, Wb0=0.02109, Wb1=1.00000, Wb2=0.25954, Wf0=0.02109, Wf1=1.00000, Wf2=1.07320
tree_Kag	-19145.3	-19148.7	0.00910211	0.0514094	NO	P0=0.32651, P1=0.04570, P2=0.62779, Wb0=0.27077, Wb1=1.00000, Wb2=0.02411, Wf0=0.27077, Wf1=1.00000, Wf2=0.00000
tree_Mac	-19145.8	-19148.7	0.0155346	0.0740709	NO	P0=0.60997, P1=0.04658, P2=0.34345, Wb0=0.02084, Wb1=1.00000, Wb2=0.26302, Wf0=0.02084, Wf1=1.00000, Wf2=0.03407
tree_Meg	-19147.9	-19148.7	0.200801	0.344081	NO	P0=0.61727, P1=0.04637, P2=0.33636, Wb0=0.02182, Wb1=1.00000, Wb2=0.26688, Wf0=0.02182, Wf1=1.00000, Wf2=0.15839
tree_Mic	-19147.3	-19148.7	0.0978109	0.228631	NO	P0=0.60206, P1=0.05180, P2=0.34613, Wb0=0.02017, Wb1=1.00000, Wb2=0.25578, Wf0=0.02017, Wf1=1.00000, Wf2=0.11419
tree_Mou	-19148.5	-19148.7	0.545303	0.613559	NO	P0=0.34223, P1=0.04809, P2=0.60968, Wb0=0.25920, Wb1=1.00000, Wb2=0.02067, Wf0=0.25920, Wf1=1.00000, Wf2=0.03562
tree_Nmr	-19147.2	-19148.7	0.0869874	0.215294	NO	P0=0.34510, P1=0.04844, P2=0.60646, Wb0=0.25742, Wb1=1.00000, Wb2=0.01984, Wf0=0.25742, Wf1=1.00000, Wf2=0.06496
tree_Opo	-19148.4	-19148.7	0.431479	0.52978	NO	P0=0.34177, P1=0.04803, P2=0.61020, Wb0=0.25949, Wb1=1.00000, Wb2=0.02035, Wf0=0.25949, Wf1=1.00000, Wf2=0.03093
tree_Ora	-19147.9	-19148.7	0.212602	0.357581	NO	P0=0.62028, P1=0.04583, P2=0.33388, Wb0=0.02222, Wb1=1.00000, Wb2=0.26750, Wf0=0.02222, Wf1=1.00000, Wf2=0.06238
tree_Pan	-19148.1	-19148.7	0.25568	0.39446	NO	P0=0.60531, P1=0.04947, P2=0.34522, Wb0=0.02042, Wb1=1.00000, Wb2=0.25687, Wf0=0.02042, Wf1=1.00000, Wf2=0.08959
tree_Pig	-19148	-19148.7	0.241602	0.38349	NO	P0=0.60694, P1=0.04866, P2=0.34441, Wb0=0.02058, Wb1=1.00000, Wb2=0.25972, Wf0=0.02058, Wf1=1.00000, Wf2=0.17098
tree_Pik	-19148.3	-19148.7	0.34238	0.461306	NO	P0=0.34279, P1=0.04817, P2=0.60903, Wb0=0.25888, Wb1=1.00000, Wb2=0.02036, Wf0=0.25888, Wf1=1.00000, Wf2=0.03644
tree_Rab	-19145.7	-19148.7	0.0139016	0.0695607	NO	P0=0.61061, P1=0.04807, P2=0.34132, Wb0=0.02100, Wb1=1.00000, Wb2=0.26405, Wf0=0.02100, Wf1=1.00000, Wf2=0.07058
tree_Rat	-19146.6	-19148.7	0.0402798	0.136268	NO	P0=0.34018, P1=0.04778, P2=0.61205, Wb0=0.26060, Wb1=1.00000, Wb2=0.02026, Wf0=0.26060, Wf1=1.00000, Wf2=0.07056
tree_Shr	-19145.9	-19148.7	0.0169734	0.0783755	NO	P0=0.61175, P1=0.04741, P2=0.34083, Wb0=0.02120, Wb1=1.00000, Wb2=0.26682, Wf0=0.02120, Wf1=1.00000, Wf2=0.13235
tree_Squ	-19147.8	-19148.7	0.167703	0.310693	NO	P0=0.33752, P1=0.04752, P2=0.61496, Wb0=0.26227, Wb1=1.00000, Wb2=0.02206, Wf0=0.26227, Wf1=1.00000, Wf2=0.00137
tree_Zeb	-19142.5	-19148.7	0.00042507	0.00527728	YES	P0=0.31908, P1=0.04513, P2=0.63579, Wb0=0.27402, Wb1=1.00000, Wb2=0.02154, Wf0=0.27402, Wf1=1.00000, Wf2=0.09720
CBX1
tree_Cat6056	-3670.79	-3671.36	0.285692	0.413561	NO	P0=0.76157, P1=0.00260, P2=0.23583, Wb0=0.00590, Wb1=1.00000, Wb2=0.05715, Wf0=0.00590, Wf1=1.00000, Wf2=0.00000
tree_Chi38999	-3671.14	-3671.36	0.511159	0.588011	NO	P0=0.78686, P1=0.00209, P2=0.21105, Wb0=0.00653, Wb1=1.00000, Wb2=0.06090, Wf0=0.00653, Wf1=1.00000, Wf2=0.00000
tree_Chk230	-3670.98	-3671.36	0.38474	0.49639	NO	P0=0.18512, P1=0.00122, P2=0.81366, Wb0=0.06642, Wb1=1.00000, Wb2=0.00793, Wf0=0.06642, Wf1=1.00000, Wf2=0.00297
tree_Cow2949	-3670.35	-3671.36	0.155193	0.300256	NO	P0=0.72338, P1=0.00322, P2=0.27341, Wb0=0.00501, Wb1=1.00000, Wb2=0.05247, Wf0=0.00501, Wf1=1.00000, Wf2=0.00000
tree_Dog16832	-3670.65	-3671.36	0.233628	0.379574	NO	P0=0.75050, P1=0.00280, P2=0.24671, Wb0=0.00564, Wb1=1.00000, Wb2=0.05569, Wf0=0.00564, Wf1=1.00000, Wf2=0.00000
tree_Ele18526	-3670.85	-3671.36	0.313388	0.437812	NO	P0=0.76536, P1=0.00254, P2=0.23209, Wb0=0.00600, Wb1=1.00000, Wb2=0.05767, Wf0=0.00600, Wf1=1.00000, Wf2=0.00000
tree_Gui8408	-3633.79	-3671.36	4.41808e-18	2.52791e-16	YES	P0=0.90936, P1=0.01038, P2=0.08027, Wb0=0.01290, Wb1=1.00000, Wb2=0.00305, Wf0=0.01290, Wf1=1.00000, Wf2=57.59026
tree_Hed4874	-3670.98	-3671.36	0.386663	0.496922	NO	P0=0.84648, P1=0.00000, P2=0.15352, Wb0=0.00812, Wb1=1.00000, Wb2=0.07676, Wf0=0.00812, Wf1=1.00000, Wf2=0.00000
tree_Hor8048	-3670.59	-3671.36	0.214447	0.358515	NO	P0=0.74436, P1=0.00291, P2=0.25273, Wb0=0.00549, Wb1=1.00000, Wb2=0.05490, Wf0=0.00549, Wf1=1.00000, Wf2=0.00000
tree_Hum108468	-3671.14	-3671.36	0.511159	0.588011	NO	P0=0.78685, P1=0.00209, P2=0.21106, Wb0=0.00653, Wb1=1.00000, Wb2=0.06090, Wf0=0.00653, Wf1=1.00000, Wf2=0.00000
tree_Kag716	-3670.35	-3671.36	0.155242	0.300256	NO	P0=0.72354, P1=0.00323, P2=0.27323, Wb0=0.00502, Wb1=1.00000, Wb2=0.05252, Wf0=0.00502, Wf1=1.00000, Wf2=0.00000
tree_Mac16472	-3669.31	-3671.36	0.0431058	0.141302	NO	P0=0.15456, P1=0.00000, P2=0.84544, Wb0=0.07292, Wb1=1.00000, Wb2=0.00769, Wf0=0.07292, Wf1=1.00000, Wf2=0.14075
tree_Mar23449	-3669.44	-3671.36	0.0501271	0.15377	NO	P0=0.74584, P1=0.00395, P2=0.25021, Wb0=0.00568, Wb1=1.00000, Wb2=0.05005, Wf0=0.00568, Wf1=1.00000, Wf2=0.29152
tree_Mar7532	-3670.8	-3671.36	0.293379	0.419659	NO	P0=0.76255, P1=0.00259, P2=0.23486, Wb0=0.00593, Wb1=1.00000, Wb2=0.05730, Wf0=0.00593, Wf1=1.00000, Wf2=0.00000
tree_Meg2567	-3670.74	-3671.36	0.268563	0.402466	NO	P0=0.75791, P1=0.00267, P2=0.23943, Wb0=0.00581, Wb1=1.00000, Wb2=0.05664, Wf0=0.00581, Wf1=1.00000, Wf2=0.00000
tree_Mic5030	-3671.31	-3671.36	0.767679	0.794234	NO	P0=0.83575, P1=0.00000, P2=0.16425, Wb0=0.00777, Wb1=1.00000, Wb2=0.07295, Wf0=0.00777, Wf1=1.00000, Wf2=0.03237
tree_Mou18666	-3670.26	-3671.36	0.138384	0.284998	NO	P0=0.71636, P1=0.00332, P2=0.28032, Wb0=0.00485, Wb1=1.00000, Wb2=0.05174, Wf0=0.00485, Wf1=1.00000, Wf2=0.00000
tree_Nmr391494	-3667.84	-3671.36	0.0079761	0.0470697	NO	P0=0.76575, P1=0.00003, P2=0.23422, Wb0=0.00566, Wb1=1.00000, Wb2=0.06558, Wf0=0.00566, Wf1=1.00000, Wf2=0.00000
tree_Opo12368	-3671.01	-3671.36	0.4087	0.513654	NO	P0=0.14833, P1=0.00000, P2=0.85167, Wb0=0.07657, Wb1=1.00000, Wb2=0.00876, Wf0=0.07657, Wf1=1.00000, Wf2=0.00305
tree_Ora8891	-3671.02	-3671.36	0.411909	0.515174	NO	P0=0.77831, P1=0.00228, P2=0.21941, Wb0=0.00631, Wb1=1.00000, Wb2=0.05956, Wf0=0.00631, Wf1=1.00000, Wf2=0.00000
tree_Pan4890	-3670.74	-3671.36	0.267836	0.402466	NO	P0=0.83149, P1=0.00000, P2=0.16851, Wb0=0.00757, Wb1=1.00000, Wb2=0.07364, Wf0=0.00757, Wf1=1.00000, Wf2=0.00000
tree_Pig17529	-3670.57	-3671.36	0.210198	0.356135	NO	P0=0.74266, P1=0.00295, P2=0.25439, Wb0=0.00546, Wb1=1.00000, Wb2=0.05471, Wf0=0.00546, Wf1=1.00000, Wf2=0.00000
tree_Pik3699	-3670.03	-3671.36	0.102776	0.234409	NO	P0=0.68992, P1=0.00367, P2=0.30641, Wb0=0.00425, Wb1=1.00000, Wb2=0.04912, Wf0=0.00425, Wf1=1.00000, Wf2=0.00000
tree_Pla4199	-3669.8	-3671.36	0.0776307	0.200318	NO	P0=0.61168, P1=0.00522, P2=0.38311, Wb0=0.00249, Wb1=1.00000, Wb2=0.04512, Wf0=0.00249, Wf1=1.00000, Wf2=0.01466
tree_Rab23111	-3652.74	-3671.36	1.05191e-09	3.29599e-08	YES	P0=0.94438, P1=0.00913, P2=0.04650, Wb0=0.01350, Wb1=1.00000, Wb2=0.01042, Wf0=0.01350, Wf1=1.00000, Wf2=7.38690
tree_Rab8021	-3670.48	-3671.36	0.185292	0.327749	NO	P0=0.73504, P1=0.00307, P2=0.26189, Wb0=0.00528, Wb1=1.00000, Wb2=0.05381, Wf0=0.00528, Wf1=1.00000, Wf2=0.00000
tree_Rat8689	-3670.2	-3671.36	0.127658	0.270965	NO	P0=0.81933, P1=0.00000, P2=0.18067, Wb0=0.00719, Wb1=1.00000, Wb2=0.07194, Wf0=0.00719, Wf1=1.00000, Wf2=0.00000
tree_Shr4860	-3670.19	-3671.36	0.127153	0.270766	NO	P0=0.25624, P1=0.00308, P2=0.74067, Wb0=0.05297, Wb1=1.00000, Wb2=0.00461, Wf0=0.05297, Wf1=1.00000, Wf2=0.02451
tree_Squ23986	-3670.24	-3671.36	0.135109	0.280778	NO	P0=0.71174, P1=0.00340, P2=0.28486, Wb0=0.00475, Wb1=1.00000, Wb2=0.05124, Wf0=0.00475, Wf1=1.00000, Wf2=0.00000
MUTYH
tree_Cat	-14620.1	-14619.5	0.277613	0.40871	NO	P0=0.45666, P1=0.21284, P2=0.33049, Wb0=0.02616, Wb1=1.00000, Wb2=0.32767, Wf0=0.02616, Wf1=1.00000, Wf2=0.33956
tree_Chi	-14620.4	-14619.5	0.184762	0.327749	NO	P0=0.45683, P1=0.21200, P2=0.33118, Wb0=0.02617, Wb1=1.00000, Wb2=0.32906, Wf0=0.02617, Wf1=1.00000, Wf2=0.00000
tree_Chk	-14618.1	-14619.5	0.0917739	0.221119	NO	P0=0.32951, P1=0.21305, P2=0.45744, Wb0=0.32748, Wb1=1.00000, Wb2=0.02754, Wf0=0.32748, Wf1=1.00000, Wf2=0.02164
tree_Cow	-14618.9	-14619.5	0.261084	0.399519	NO	P0=0.45459, P1=0.21222, P2=0.33318, Wb0=0.02570, Wb1=1.00000, Wb2=0.32098, Wf0=0.02570, Wf1=1.00000, Wf2=0.49935
tree_Dog	-14618	-14619.5	0.0761768	0.198512	NO	P0=0.33120, P1=0.21291, P2=0.45589, Wb0=0.32771, Wb1=1.00000, Wb2=0.02649, Wf0=0.32771, Wf1=1.00000, Wf2=0.00000
tree_Dol	-14620.1	-14619.5	0.286363	0.413561	NO	P0=0.45119, P1=0.21574, P2=0.33308, Wb0=0.02515, Wb1=1.00000, Wb2=0.31745, Wf0=0.02515, Wf1=1.00000, Wf2=0.66717
tree_Ele	-14620.4	-14619.5	0.177831	0.322435	NO	P0=0.45495, P1=0.21281, P2=0.33223, Wb0=0.02584, Wb1=1.00000, Wb2=0.33133, Wf0=0.02584, Wf1=1.00000, Wf2=0.21425
tree_Gui	-14617.1	-14619.5	0.0288792	0.109525	NO	P0=0.45650, P1=0.21300, P2=0.33050, Wb0=0.02611, Wb1=1.00000, Wb2=0.32614, Wf0=0.02611, Wf1=1.00000, Wf2=0.36427
tree_Hor	-14619.8	-14619.5	0.447278	0.540058	NO	P0=0.61160, P1=0.36789, P2=0.02051, Wb0=0.07690, Wb1=1.00000, Wb2=3.12452, Wf0=0.07690, Wf1=1.00000, Wf2=4.73775
tree_Hum	-14620.5	-14619.5	0.152653	0.299576	NO	P0=0.45674, P1=0.21173, P2=0.33154, Wb0=0.02615, Wb1=1.00000, Wb2=0.32933, Wf0=0.02615, Wf1=1.00000, Wf2=0.00000
tree_Kag	-14619	-14619.5	0.320369	0.444731	NO	P0=0.45656, P1=0.21358, P2=0.32986, Wb0=0.02619, Wb1=1.00000, Wb2=0.32952, Wf0=0.02619, Wf1=1.00000, Wf2=0.29060
tree_Mac	-14620.6	-14619.5	0.143194	0.289467	NO	P0=0.61140, P1=0.36764, P2=0.02095, Wb0=0.07689, Wb1=1.00000, Wb2=3.29435, Wf0=0.07689, Wf1=1.00000, Wf2=0.00000
tree_Mic	-14620.4	-14619.5	0.178439	0.323006	NO	P0=0.33043, P1=0.21292, P2=0.45665, Wb0=0.32791, Wb1=1.00000, Wb2=0.02613, Wf0=0.32791, Wf1=1.00000, Wf2=0.02753
tree_Mou	-14619.4	-14619.5	0.589235	0.650158	NO	P0=0.45603, P1=0.21313, P2=0.33084, Wb0=0.02606, Wb1=1.00000, Wb2=0.32921, Wf0=0.02606, Wf1=1.00000, Wf2=0.24944
tree_Nmr	-14619	-14619.5	0.290976	0.417129	NO	P0=0.33135, P1=0.21372, P2=0.45494, Wb0=0.32546, Wb1=1.00000, Wb2=0.02481, Wf0=0.32546, Wf1=1.00000, Wf2=0.08589
tree_Ora	-14615.6	-14619.5	0.00515587	0.0344422	NO	P0=0.45691, P1=0.21263, P2=0.33046, Wb0=0.02620, Wb1=1.00000, Wb2=0.32870, Wf0=0.02620, Wf1=1.00000, Wf2=0.29511
tree_Pan	-14620.1	-14619.5	0.283604	0.413448	NO	P0=0.33098, P1=0.21296, P2=0.45606, Wb0=0.32749, Wb1=1.00000, Wb2=0.02546, Wf0=0.32749, Wf1=1.00000, Wf2=0.05364
tree_Pig	-14619.7	-14619.5	0.542514	0.612306	NO	P0=0.45732, P1=0.21247, P2=0.33021, Wb0=0.02629, Wb1=1.00000, Wb2=0.33040, Wf0=0.02629, Wf1=1.00000, Wf2=0.29969
tree_Pik	-14618.9	-14619.5	0.280472	0.410569	NO	P0=0.45487, P1=0.21457, P2=0.33056, Wb0=0.02589, Wb1=1.00000, Wb2=0.32770, Wf0=0.02589, Wf1=1.00000, Wf2=0.27997
tree_Pla	-14619.8	-14619.5	0.485915	0.569317	NO	P0=0.33059, P1=0.21297, P2=0.45645, Wb0=0.32774, Wb1=1.00000, Wb2=0.02608, Wf0=0.32774, Wf1=1.00000, Wf2=0.02646
tree_Rab	-14619.8	-14619.5	0.485913	0.569317	NO	P0=0.32400, P1=0.21124, P2=0.46476, Wb0=0.33432, Wb1=1.00000, Wb2=0.02647, Wf0=0.33432, Wf1=1.00000, Wf2=0.10995
tree_Rat	-14619.6	-14619.5	0.769873	0.795878	NO	P0=0.32400, P1=0.21124, P2=0.46476, Wb0=0.33432, Wb1=1.00000, Wb2=0.02647, Wf0=0.33432, Wf1=1.00000, Wf2=0.10995
tree_Squ	-14619.8	-14619.5	0.441979	0.536572	NO	P0=0.61169, P1=0.36856, P2=0.01975, Wb0=0.07688, Wb1=1.00000, Wb2=3.23437, Wf0=0.07688, Wf1=1.00000, Wf2=3.84367
TDG
tree_Chk12722	-10517.8	-10519.9	0.0408063	0.136712	NO	P0=0.28352, P1=0.08881, P2=0.62767, Wb0=0.27559, Wb1=1.00000, Wb2=0.01440, Wf0=0.27559, Wf1=1.00000, Wf2=0.05847
tree_Cow21633	-10519.1	-10519.9	0.215726	0.359361	NO	P0=0.27754, P1=0.08667, P2=0.63579, Wb0=0.28253, Wb1=1.00000, Wb2=0.01682, Wf0=0.28253, Wf1=1.00000, Wf2=0.00000
tree_Dog7442	-10518.1	-10519.9	0.0579753	0.167682	NO	P0=0.64264, P1=0.08284, P2=0.27452, Wb0=0.01725, Wb1=1.00000, Wb2=0.29767, Wf0=0.01725, Wf1=1.00000, Wf2=0.14189
tree_Ele3813	-10519.5	-10519.9	0.416934	0.518117	NO	P0=0.63461, P1=0.08797, P2=0.27742, Wb0=0.01632, Wb1=1.00000, Wb2=0.28398, Wf0=0.01632, Wf1=1.00000, Wf2=0.20420
tree_Gui144	-10504	-10519.9	1.8385e-08	4.93769e-07	YES	P0=0.65208, P1=0.08886, P2=0.25905, Wb0=0.01850, Wb1=1.00000, Wb2=0.26009, Wf0=0.01850, Wf1=1.00000, Wf2=1.01860
tree_Hor2072	-10517.1	-10519.9	0.0195204	0.0850492	NO	P0=0.27986, P1=0.08716, P2=0.63298, Wb0=0.28021, Wb1=1.00000, Wb2=0.01493, Wf0=0.28021, Wf1=1.00000, Wf2=0.08517
tree_Hum139372	-10519.4	-10519.9	0.358124	0.475572	NO	P0=0.64496, P1=0.08055, P2=0.27449, Wb0=0.01747, Wb1=1.00000, Wb2=0.29377, Wf0=0.01747, Wf1=1.00000, Wf2=0.97558
tree_Mac21291	-10519.4	-10519.9	0.329353	0.451165	NO	P0=0.27852, P1=0.08670, P2=0.63478, Wb0=0.28210, Wb1=1.00000, Wb2=0.01606, Wf0=0.28210, Wf1=1.00000, Wf2=0.06362
tree_Mar14510	-10518.6	-10519.9	0.107342	0.241062	NO	P0=0.63609, P1=0.08864, P2=0.27528, Wb0=0.01651, Wb1=1.00000, Wb2=0.28499, Wf0=0.01651, Wf1=1.00000, Wf2=0.06614
tree_Meg7280	-10519.5	-10519.9	0.415798	0.518035	NO	P0=0.27519, P1=0.08556, P2=0.63925, Wb0=0.28585, Wb1=1.00000, Wb2=0.01639, Wf0=0.28585, Wf1=1.00000, Wf2=0.03750
tree_Mic369	-10517.8	-10519.9	0.0427627	0.141042	NO	P0=0.26910, P1=0.08243, P2=0.64847, Wb0=0.29577, Wb1=1.00000, Wb2=0.01871, Wf0=0.29577, Wf1=1.00000, Wf2=0.00000
tree_Mou34674	-10519.1	-10519.9	0.204211	0.348562	NO	P0=0.63622, P1=0.08612, P2=0.27765, Wb0=0.01647, Wb1=1.00000, Wb2=0.28420, Wf0=0.01647, Wf1=1.00000, Wf2=0.00000
tree_Mou47347	-10516.5	-10519.9	0.00935503	0.0523882	NO	P0=0.28547, P1=0.08971, P2=0.62483, Wb0=0.27299, Wb1=1.00000, Wb2=0.01449, Wf0=0.27299, Wf1=1.00000, Wf2=0.27299
tree_Nmr376611	-10517.6	-10519.9	0.032402	0.118243	NO	P0=0.62893, P1=0.09009, P2=0.28098, Wb0=0.01569, Wb1=1.00000, Wb2=0.26631, Wf0=0.01569, Wf1=1.00000, Wf2=1.14549
tree_Opo2206	-10519.7	-10519.9	0.523741	0.597358	NO	P0=0.27684, P1=0.08603, P2=0.63714, Wb0=0.28419, Wb1=1.00000, Wb2=0.01707, Wf0=0.28419, Wf1=1.00000, Wf2=0.01081
tree_Ora4890	-10519.4	-10519.9	0.346787	0.464737	NO	P0=0.27770, P1=0.08641, P2=0.63589, Wb0=0.28304, Wb1=1.00000, Wb2=0.01620, Wf0=0.28304, Wf1=1.00000, Wf2=0.06765
tree_Pan6606	-10518.5	-10519.9	0.0999776	0.232457	NO	P0=0.27296, P1=0.08390, P2=0.64314, Wb0=0.29076, Wb1=1.00000, Wb2=0.01811, Wf0=0.29076, Wf1=1.00000, Wf2=0.00000
tree_Pig847	-10519.2	-10519.9	0.269184	0.402466	NO	P0=0.63530, P1=0.08646, P2=0.27824, Wb0=0.01635, Wb1=1.00000, Wb2=0.28550, Wf0=0.01635, Wf1=1.00000, Wf2=0.16737
tree_Pik8069	-10518.3	-10519.9	0.0743916	0.196626	NO	P0=0.27065, P1=0.08319, P2=0.64615, Wb0=0.29331, Wb1=1.00000, Wb2=0.01822, Wf0=0.29331, Wf1=1.00000, Wf2=0.00000
tree_Pla5552	-10515.9	-10519.9	0.0046529	0.0314011	NO	P0=0.27615, P1=0.08530, P2=0.63855, Wb0=0.28597, Wb1=1.00000, Wb2=0.01449, Wf0=0.28597, Wf1=1.00000, Wf2=0.06096
tree_Rab16313	-10518.9	-10519.9	0.174895	0.319277	NO	P0=0.27373, P1=0.08463, P2=0.64165, Wb0=0.28877, Wb1=1.00000, Wb2=0.01743, Wf0=0.28877, Wf1=1.00000, Wf2=0.00000
tree_Rat27124	-10519.7	-10519.9	0.517546	0.592769	NO	P0=0.27867, P1=0.08681, P2=0.63452, Wb0=0.28173, Wb1=1.00000, Wb2=0.01591, Wf0=0.28173, Wf1=1.00000, Wf2=0.02573
tree_Squ1330	-10519.2	-10519.9	0.235838	0.381596	NO	P0=0.27220, P1=0.08397, P2=0.64382, Wb0=0.29077, Wb1=1.00000, Wb2=0.01802, Wf0=0.29077, Wf1=1.00000, Wf2=0.00412
tree_Zeb11175	-10518.4	-10519.9	0.0852171	0.212537	NO	P0=0.27456, P1=0.08468, P2=0.64076, Wb0=0.28822, Wb1=1.00000, Wb2=0.01758, Wf0=0.28822, Wf1=1.00000, Wf2=0.00000
PARP2
tree_Cat	-10887.4	-10887.5	0.801139	0.81539	NO	P0=0.47045, P1=0.13682, P2=0.39273, Wb0=0.00000, Wb1=1.00000, Wb2=0.18950, Wf0=0.00000, Wf1=1.00000, Wf2=0.17015
tree_Chi	-10887	-10887.5	0.36109	0.478062	NO	P0=0.47064, P1=0.13658, P2=0.39278, Wb0=0.00000, Wb1=1.00000, Wb2=0.18947, Wf0=0.00000, Wf1=1.00000, Wf2=0.00000
tree_Cow	-10885.6	-10887.5	0.0547968	0.160607	NO	P0=0.50458, P1=0.13412, P2=0.36130, Wb0=0.00441, Wb1=1.00000, Wb2=0.20884, Wf0=0.00441, Wf1=1.00000, Wf2=0.06570
tree_Dog	-10887	-10887.5	0.332381	0.45234	NO	P0=0.47866, P1=0.13647, P2=0.38487, Wb0=0.00109, Wb1=1.00000, Wb2=0.19528, Wf0=0.00109, Wf1=1.00000, Wf2=0.13711
tree_Dol	-10886.1	-10887.5	0.0971401	0.228279	NO	P0=0.38542, P1=0.13642, P2=0.47816, Wb0=0.19209, Wb1=1.00000, Wb2=0.00000, Wf0=0.19209, Wf1=1.00000, Wf2=0.06602
tree_Ele	-10887.5	-10887.5	0.96276	0.967908	NO	P0=0.39248, P1=0.13687, P2=0.47065, Wb0=0.18896, Wb1=1.00000, Wb2=0.00000, Wf0=0.18896, Wf1=1.00000, Wf2=0.00121
tree_Gui	-10887.2	-10887.5	0.503258	0.582272	NO	P0=0.46949, P1=0.13764, P2=0.39286, Wb0=0.00000, Wb1=1.00000, Wb2=0.19014, Wf0=0.00000, Wf1=1.00000, Wf2=0.15066
tree_Hed	-10885.3	-10887.5	0.0372812	0.131182	NO	P0=0.52380, P1=0.13418, P2=0.34202, Wb0=0.00701, Wb1=1.00000, Wb2=0.22008, Wf0=0.00701, Wf1=1.00000, Wf2=0.07730
tree_Hor	-10886.7	-10887.5	0.224728	0.370034	NO	P0=0.46998, P1=0.13731, P2=0.39271, Wb0=0.00000, Wb1=1.00000, Wb2=0.18526, Wf0=0.00000, Wf1=1.00000, Wf2=0.28902
tree_Hum	-10887	-10887.5	0.360268	0.477936	NO	P0=0.47064, P1=0.13658, P2=0.39278, Wb0=0.00000, Wb1=1.00000, Wb2=0.18947, Wf0=0.00000, Wf1=1.00000, Wf2=0.00000
tree_Mac	-10884.6	-10887.5	0.0166405	0.0776556	NO	P0=0.49055, P1=0.13238, P2=0.37706, Wb0=0.00236, Wb1=1.00000, Wb2=0.19563, Wf0=0.00236, Wf1=1.00000, Wf2=0.89758
tree_Meg	-10887.2	-10887.5	0.468793	0.556295	NO	P0=0.38810, P1=0.13665, P2=0.47525, Wb0=0.19055, Wb1=1.00000, Wb2=0.00000, Wf0=0.19055, Wf1=1.00000, Wf2=0.01620
tree_Mou	-10887.2	-10887.5	0.507577	0.585939	NO	P0=0.47085, P1=0.13715, P2=0.39199, Wb0=0.00011, Wb1=1.00000, Wb2=0.18736, Wf0=0.00011, Wf1=1.00000, Wf2=0.25816
tree_Opo	-10886.9	-10887.5	0.30478	0.430355	NO	P0=0.35270, P1=0.13445, P2=0.51285, Wb0=0.20647, Wb1=1.00000, Wb2=0.00695, Wf0=0.20647, Wf1=1.00000, Wf2=0.00000
tree_Ora	-10886.9	-10887.5	0.305636	0.43075	NO	P0=0.48020, P1=0.13563, P2=0.38417, Wb0=0.00121, Wb1=1.00000, Wb2=0.19449, Wf0=0.00121, Wf1=1.00000, Wf2=0.06648
tree_Pan	-10887.4	-10887.5	0.852184	0.862009	NO	P0=0.47019, P1=0.13711, P2=0.39269, Wb0=0.00000, Wb1=1.00000, Wb2=0.18821, Wf0=0.00000, Wf1=1.00000, Wf2=0.20518
tree_Pig	-10887.2	-10887.5	0.476015	0.561825	NO	P0=0.38887, P1=0.13667, P2=0.47447, Wb0=0.19049, Wb1=1.00000, Wb2=0.00000, Wf0=0.19049, Wf1=1.00000, Wf2=0.01782
tree_Rab	-10887	-10887.5	0.321641	0.446028	NO	P0=0.34183, P1=0.13374, P2=0.52442, Wb0=0.21217, Wb1=1.00000, Wb2=0.00758, Wf0=0.21217, Wf1=1.00000, Wf2=0.00000
tree_Rat	-10887.1	-10887.5	0.435746	0.531456	NO	P0=0.47489, P1=0.13712, P2=0.38799, Wb0=0.00063, Wb1=1.00000, Wb2=0.18852, Wf0=0.00063, Wf1=1.00000, Wf2=0.26428
tree_Shr	-10886	-10887.5	0.0902841	0.220026	NO	P0=0.46956, P1=0.13907, P2=0.39137, Wb0=0.00000, Wb1=1.00000, Wb2=0.19306, Wf0=0.00000, Wf1=1.00000, Wf2=0.10565
tree_Squ	-10887.2	-10887.5	0.466472	0.554542	NO	P0=0.47082, P1=0.13645, P2=0.39273, Wb0=0.00000, Wb1=1.00000, Wb2=0.18720, Wf0=0.00000, Wf1=1.00000, Wf2=0.23980
PCNA
tree_Alp	-3974.83	-3975.31	0.324896	0.448179	NO	P0=0.92576, P1=0.00000, P2=0.07424, Wb0=0.00630, Wb1=1.00000, Wb2=0.13546, Wf0=0.00630, Wf1=1.00000, Wf2=0.00000
tree_Chi	-3975.22	-3975.31	0.66091	0.707695	NO	P0=0.93256, P1=0.00000, P2=0.06744, Wb0=0.00666, Wb1=1.00000, Wb2=0.14093, Wf0=0.00666, Wf1=1.00000, Wf2=0.00000
tree_Chk	-3974.88	-3975.31	0.351636	0.470278	NO	P0=0.93864, P1=0.00000, P2=0.06136, Wb0=0.00691, Wb1=1.00000, Wb2=0.14144, Wf0=0.00691, Wf1=1.00000, Wf2=2.27518
tree_Cow	-3975	-3975.31	0.430524	0.529504	NO	P0=0.06068, P1=0.00000, P2=0.93932, Wb0=0.14966, Wb1=1.00000, Wb2=0.00716, Wf0=0.14966, Wf1=1.00000, Wf2=0.00000
tree_Dog	-3974.96	-3975.31	0.404454	0.511069	NO	P0=0.92847, P1=0.00000, P2=0.07153, Wb0=0.00644, Wb1=1.00000, Wb2=0.13766, Wf0=0.00644, Wf1=1.00000, Wf2=0.00000
tree_Ele	-3973.93	-3975.31	0.0964451	0.227458	NO	P0=0.93755, P1=0.00000, P2=0.06245, Wb0=0.00692, Wb1=1.00000, Wb2=0.13282, Wf0=0.00692, Wf1=1.00000, Wf2=0.61471
tree_Gui	-3974.93	-3975.31	0.381143	0.493685	NO	P0=0.94123, P1=0.00000, P2=0.05877, Wb0=0.00711, Wb1=1.00000, Wb2=0.15845, Wf0=0.00711, Wf1=1.00000, Wf2=0.00000
tree_Hor	-3973.09	-3975.31	0.0350172	0.125566	NO	P0=0.95180, P1=0.00000, P2=0.04820, Wb0=0.00779, Wb1=1.00000, Wb2=0.15469, Wf0=0.00779, Wf1=1.00000, Wf2=1.38699
tree_Hum	-3975.24	-3975.31	0.706919	0.74187	NO	P0=0.93295, P1=0.00000, P2=0.06705, Wb0=0.00668, Wb1=1.00000, Wb2=0.14125, Wf0=0.00668, Wf1=1.00000, Wf2=0.00000
tree_Mac	-3975.1	-3975.31	0.517241	0.592769	NO	P0=0.93074, P1=0.00000, P2=0.06926, Wb0=0.00656, Wb1=1.00000, Wb2=0.13943, Wf0=0.00656, Wf1=1.00000, Wf2=0.00000
tree_Meg	-3974.8	-3975.31	0.312446	0.43696	NO	P0=0.92658, P1=0.00000, P2=0.07342, Wb0=0.00633, Wb1=1.00000, Wb2=0.13666, Wf0=0.00633, Wf1=1.00000, Wf2=0.00000
tree_Mic	-3974.93	-3975.31	0.379142	0.492062	NO	P0=0.05959, P1=0.00000, P2=0.94041, Wb0=0.15131, Wb1=1.00000, Wb2=0.00726, Wf0=0.15131, Wf1=1.00000, Wf2=0.00000
tree_Mou	-3970.9	-3975.31	0.0029786	0.0228763	NO	P0=0.87347, P1=0.00000, P2=0.12653, Wb0=0.00398, Wb1=1.00000, Wb2=0.08086, Wf0=0.00398, Wf1=1.00000, Wf2=0.84079
tree_Nmr	-3974.96	-3975.31	0.402027	0.508929	NO	P0=0.92839, P1=0.00000, P2=0.07161, Wb0=0.00643, Wb1=1.00000, Wb2=0.13759, Wf0=0.00643, Wf1=1.00000, Wf2=0.00000
tree_Opo	-3971.55	-3975.31	0.00606873	0.0394318	NO	P0=0.07365, P1=0.00000, P2=0.92635, Wb0=0.13519, Wb1=1.00000, Wb2=0.00427, Wf0=0.13519, Wf1=1.00000, Wf2=0.03396
tree_Ora	-3975.24	-3975.31	0.706613	0.74187	NO	P0=0.93295, P1=0.00000, P2=0.06705, Wb0=0.00668, Wb1=1.00000, Wb2=0.14125, Wf0=0.00668, Wf1=1.00000, Wf2=0.00000
tree_Pan	-3974.83	-3975.31	0.328223	0.450796	NO	P0=0.92597, P1=0.00000, P2=0.07403, Wb0=0.00631, Wb1=1.00000, Wb2=0.13565, Wf0=0.00631, Wf1=1.00000, Wf2=0.00000
tree_Pig	-3974.82	-3975.31	0.323211	0.447261	NO	P0=0.92568, P1=0.00000, P2=0.07432, Wb0=0.00629, Wb1=1.00000, Wb2=0.13539, Wf0=0.00629, Wf1=1.00000, Wf2=0.00000
tree_Rab	-3974.36	-3975.31	0.167029	0.310693	NO	P0=0.91295, P1=0.00000, P2=0.08705, Wb0=0.00566, Wb1=1.00000, Wb2=0.12560, Wf0=0.00566, Wf1=1.00000, Wf2=0.00000
tree_Rat	-3974.94	-3975.31	0.386653	0.496922	NO	P0=0.05977, P1=0.00000, P2=0.94023, Wb0=0.15104, Wb1=1.00000, Wb2=0.00724, Wf0=0.15104, Wf1=1.00000, Wf2=0.00000
tree_Squ	-3974.66	-3975.31	0.254271	0.393208	NO	P0=0.92203, P1=0.00000, P2=0.07797, Wb0=0.00611, Wb1=1.00000, Wb2=0.13248, Wf0=0.00611, Wf1=1.00000, Wf2=0.00000
tree_Zeb	-3972.09	-3975.31	0.0111692	0.0604881	NO	P0=0.76818, P1=0.00000, P2=0.23182, Wb0=0.00000, Wb1=1.00000, Wb2=0.08077, Wf0=0.00000, Wf1=1.00000, Wf2=0.01432
FANCL
tree_Alp	-9974.31	-9974.72	0.363925	0.479636	NO	P0=0.47325, P1=0.09584, P2=0.43091, Wb0=0.03592, Wb1=1.00000, Wb2=0.28236, Wf0=0.03592, Wf1=1.00000, Wf2=0.15140
tree_Chi	-9973.08	-9974.72	0.0695148	0.188234	NO	P0=0.43388, P1=0.09720, P2=0.46892, Wb0=0.27807, Wb1=1.00000, Wb2=0.03424, Wf0=0.27807, Wf1=1.00000, Wf2=0.49167
tree_Chk	-9973.09	-9974.72	0.0708748	0.189722	NO	P0=0.49047, P1=0.08943, P2=0.42010, Wb0=0.03868, Wb1=1.00000, Wb2=0.30108, Wf0=0.03868, Wf1=1.00000, Wf2=0.13711
tree_Cow	-9972.87	-9974.72	0.0542937	0.160177	NO	P0=0.50978, P1=0.08843, P2=0.40178, Wb0=0.04203, Wb1=1.00000, Wb2=0.29374, Wf0=0.04203, Wf1=1.00000, Wf2=0.62170
tree_Dog	-9974.69	-9974.72	0.78648	0.806697	NO	P0=0.46348, P1=0.09803, P2=0.43849, Wb0=0.03431, Wb1=1.00000, Wb2=0.27621, Wf0=0.03431, Wf1=1.00000, Wf2=0.24015
tree_Dol	-9974.44	-9974.72	0.45401	0.545531	NO	P0=0.44617, P1=0.09893, P2=0.45490, Wb0=0.27194, Wb1=1.00000, Wb2=0.03308, Wf0=0.27194, Wf1=1.00000, Wf2=0.00000
tree_Gui	-9973.86	-9974.72	0.187307	0.329947	NO	P0=0.48787, P1=0.09326, P2=0.41888, Wb0=0.03845, Wb1=1.00000, Wb2=0.29257, Wf0=0.03845, Wf1=1.00000, Wf2=0.16381
tree_Hed	-9973.84	-9974.72	0.184005	0.327287	NO	P0=0.44255, P1=0.09866, P2=0.45879, Wb0=0.27323, Wb1=1.00000, Wb2=0.03439, Wf0=0.27323, Wf1=1.00000, Wf2=0.00000
tree_Hor	-9973.82	-9974.72	0.179364	0.32379	NO	P0=0.42890, P1=0.09625, P2=0.47485, Wb0=0.28140, Wb1=1.00000, Wb2=0.03507, Wf0=0.28140, Wf1=1.00000, Wf2=0.13112
tree_Hum	-9974.22	-9974.72	0.316482	0.440731	NO	P0=0.46254, P1=0.09758, P2=0.43988, Wb0=0.03409, Wb1=1.00000, Wb2=0.27582, Wf0=0.03409, Wf1=1.00000, Wf2=0.00000
tree_Kag	-9974.38	-9974.72	0.405307	0.511069	NO	P0=0.46875, P1=0.09667, P2=0.43458, Wb0=0.03516, Wb1=1.00000, Wb2=0.27567, Wf0=0.03516, Wf1=1.00000, Wf2=0.36529
tree_Mac	-9972.46	-9974.72	0.0334905	0.121415	NO	P0=0.43499, P1=0.09765, P2=0.46736, Wb0=0.27691, Wb1=1.00000, Wb2=0.03341, Wf0=0.27691, Wf1=1.00000, Wf2=0.30714
tree_Meg	-9974.26	-9974.72	0.332961	0.452662	NO	P0=0.43478, P1=0.09784, P2=0.46739, Wb0=0.27638, Wb1=1.00000, Wb2=0.03376, Wf0=0.27638, Wf1=1.00000, Wf2=0.10807
tree_Mic	-9973.39	-9974.72	0.102645	0.234409	NO	P0=0.42642, P1=0.09601, P2=0.47757, Wb0=0.28247, Wb1=1.00000, Wb2=0.03770, Wf0=0.28247, Wf1=1.00000, Wf2=0.00000
tree_Mou	-9973.03	-9974.72	0.0655334	0.181945	NO	P0=0.45485, P1=0.10020, P2=0.44495, Wb0=0.26713, Wb1=1.00000, Wb2=0.02906, Wf0=0.26713, Wf1=1.00000, Wf2=0.13929
tree_Nmr	-9974.11	-9974.72	0.26697	0.402466	NO	P0=0.46124, P1=0.09940, P2=0.43936, Wb0=0.03409, Wb1=1.00000, Wb2=0.27102, Wf0=0.03409, Wf1=1.00000, Wf2=0.45472
tree_Opo	-9973.38	-9974.72	0.101649	0.234273	NO	P0=0.47122, P1=0.09534, P2=0.43345, Wb0=0.03557, Wb1=1.00000, Wb2=0.28790, Wf0=0.03557, Wf1=1.00000, Wf2=0.17096
tree_Ora	-9974.51	-9974.72	0.508435	0.586416	NO	P0=0.46624, P1=0.09722, P2=0.43654, Wb0=0.03473, Wb1=1.00000, Wb2=0.27645, Wf0=0.03473, Wf1=1.00000, Wf2=0.57077
tree_Pan	-9974.63	-9974.72	0.655583	0.703135	NO	P0=0.43922, P1=0.09798, P2=0.46280, Wb0=0.27538, Wb1=1.00000, Wb2=0.03385, Wf0=0.27538, Wf1=1.00000, Wf2=0.06169
tree_Pig	-9973.64	-9974.72	0.141006	0.2878	NO	P0=0.46877, P1=0.09651, P2=0.43471, Wb0=0.03523, Wb1=1.00000, Wb2=0.27368, Wf0=0.03523, Wf1=1.00000, Wf2=0.48212
tree_Pik	-9974.63	-9974.72	0.667802	0.711025	NO	P0=0.46271, P1=0.09804, P2=0.43924, Wb0=0.03416, Wb1=1.00000, Wb2=0.27401, Wf0=0.03416, Wf1=1.00000, Wf2=0.33111
tree_Pla	-9974.07	-9974.72	0.251416	0.391092	NO	P0=0.46803, P1=0.09580, P2=0.43617, Wb0=0.03478, Wb1=1.00000, Wb2=0.28531, Wf0=0.03478, Wf1=1.00000, Wf2=0.20511
tree_Rab	-9973.95	-9974.72	0.214673	0.358515	NO	P0=0.44981, P1=0.09982, P2=0.45037, Wb0=0.26901, Wb1=1.00000, Wb2=0.03078, Wf0=0.26901, Wf1=1.00000, Wf2=0.17485
tree_Rat	-9974.13	-9974.72	0.277002	0.40871	NO	P0=0.43843, P1=0.09773, P2=0.46384, Wb0=0.27625, Wb1=1.00000, Wb2=0.03505, Wf0=0.27625, Wf1=1.00000, Wf2=0.00000
tree_Shr	-9974.06	-9974.72	0.249119	0.388437	NO	P0=0.48005, P1=0.09385, P2=0.42610, Wb0=0.03696, Wb1=1.00000, Wb2=0.27935, Wf0=0.03696, Wf1=1.00000, Wf2=0.39282
tree_Squ	-9974.52	-9974.72	0.521729	0.596881	NO	P0=0.47025, P1=0.09621, P2=0.43355, Wb0=0.03541, Wb1=1.00000, Wb2=0.27730, Wf0=0.03541, Wf1=1.00000, Wf2=0.36354
tree_Zeb	-9972.08	-9974.72	0.0213369	0.0894248	NO	P0=0.47405, P1=0.09213, P2=0.43383, Wb0=0.03571, Wb1=1.00000, Wb2=0.29435, Wf0=0.03571, Wf1=1.00000, Wf2=0.11777
PMS1
tree_Alp	-26414.2	-26415.7	0.0820267	0.208657	NO	P0=0.37471, P1=0.15039, P2=0.47490, Wb0=0.40622, Wb1=1.00000, Wb2=0.06890, Wf0=0.40622, Wf1=1.00000, Wf2=0.01129
tree_Chi	-26415.4	-26415.7	0.42007	0.520937	NO	P0=0.36718, P1=0.14758, P2=0.48523, Wb0=0.41457, Wb1=1.00000, Wb2=0.06998, Wf0=0.41457, Wf1=1.00000, Wf2=0.41513
tree_Chk	-26414.3	-26415.7	0.0980008	0.228669	NO	P0=0.36646, P1=0.14739, P2=0.48614, Wb0=0.41501, Wb1=1.00000, Wb2=0.06852, Wf0=0.41501, Wf1=1.00000, Wf2=0.12708
tree_Cow	-26414	-26415.7	0.069366	0.188218	NO	P0=0.36672, P1=0.14730, P2=0.48598, Wb0=0.41528, Wb1=1.00000, Wb2=0.07154, Wf0=0.41528, Wf1=1.00000, Wf2=0.02347
tree_Dog	-26415.6	-26415.7	0.632877	0.685486	NO	P0=0.48445, P1=0.14790, P2=0.36766, Wb0=0.06995, Wb1=1.00000, Wb2=0.41526, Wf0=0.06995, Wf1=1.00000, Wf2=0.35332
tree_Dol	-26414.4	-26415.7	0.110202	0.245807	NO	P0=0.48242, P1=0.15149, P2=0.36608, Wb0=0.06983, Wb1=1.00000, Wb2=0.41456, Wf0=0.06983, Wf1=1.00000, Wf2=0.21631
tree_Ele	-26414.3	-26415.7	0.0953374	0.225655	NO	P0=0.36561, P1=0.14643, P2=0.48796, Wb0=0.41783, Wb1=1.00000, Wb2=0.07199, Wf0=0.41783, Wf1=1.00000, Wf2=0.02708
tree_Gui	-26414.2	-26415.7	0.0814133	0.208007	NO	P0=0.36003, P1=0.14485, P2=0.49511, Wb0=0.42298, Wb1=1.00000, Wb2=0.07405, Wf0=0.42298, Wf1=1.00000, Wf2=0.03575
tree_Hor	-26414.7	-26415.7	0.154737	0.300256	NO	P0=0.36880, P1=0.14843, P2=0.48277, Wb0=0.41226, Wb1=1.00000, Wb2=0.07048, Wf0=0.41226, Wf1=1.00000, Wf2=0.02537
tree_Hum	-26414.7	-26415.7	0.150332	0.297747	NO	P0=0.36954, P1=0.14853, P2=0.48193, Wb0=0.41180, Wb1=1.00000, Wb2=0.06919, Wf0=0.41180, Wf1=1.00000, Wf2=0.61517
tree_Kag	-26415.3	-26415.7	0.364013	0.479636	NO	P0=0.48527, P1=0.14620, P2=0.36852, Wb0=0.07010, Wb1=1.00000, Wb2=0.41912, Wf0=0.07010, Wf1=1.00000, Wf2=0.34394
tree_Mac	-26327.7	-26415.7	3.60036e-40	4.73808e-38	YES	P0=0.63359, P1=0.27879, P2=0.08763, Wb0=0.13056, Wb1=1.00000, Wb2=0.40992, Wf0=0.13056, Wf1=1.00000, Wf2=999.00000
tree_Meg	-26415.6	-26415.7	0.648009	0.698427	NO	P0=0.36794, P1=0.14788, P2=0.48418, Wb0=0.41378, Wb1=1.00000, Wb2=0.07017, Wf0=0.41378, Wf1=1.00000, Wf2=0.05345
tree_Mic	-26414.2	-26415.7	0.0826023	0.209133	NO	P0=0.36483, P1=0.14656, P2=0.48861, Wb0=0.41771, Wb1=1.00000, Wb2=0.07211, Wf0=0.41771, Wf1=1.00000, Wf2=0.03053
tree_Mou	-26415	-26415.7	0.224571	0.370034	NO	P0=0.48473, P1=0.14781, P2=0.36746, Wb0=0.07006, Wb1=1.00000, Wb2=0.41783, Wf0=0.07006, Wf1=1.00000, Wf2=0.24026
tree_Opo	-26413.7	-26415.7	0.0450326	0.145252	NO	P0=0.36518, P1=0.14697, P2=0.48785, Wb0=0.41636, Wb1=1.00000, Wb2=0.07332, Wf0=0.41636, Wf1=1.00000, Wf2=0.03364
tree_Ora	-26242.9	-26415.7	3.94302e-77	1.72967e-74	YES	P0=0.61025, P1=0.33890, P2=0.05086, Wb0=0.13110, Wb1=1.00000, Wb2=0.05816, Wf0=0.13110, Wf1=1.00000, Wf2=999.00000
tree_Pan	-26412.8	-26415.7	0.0164513	0.0770462	NO	P0=0.36675, P1=0.14735, P2=0.48590, Wb0=0.41527, Wb1=1.00000, Wb2=0.07112, Wf0=0.41527, Wf1=1.00000, Wf2=0.00000
tree_Pig	-26415.3	-26415.7	0.360756	0.478062	NO	P0=0.37026, P1=0.14882, P2=0.48092, Wb0=0.41097, Wb1=1.00000, Wb2=0.06977, Wf0=0.41097, Wf1=1.00000, Wf2=0.04028
tree_Pik	-26412.4	-26415.7	0.00984527	0.0542108	NO	P0=0.36199, P1=0.14522, P2=0.49279, Wb0=0.42160, Wb1=1.00000, Wb2=0.07368, Wf0=0.42160, Wf1=1.00000, Wf2=0.01739
tree_Rab	-26413	-26415.7	0.0205342	0.0882166	NO	P0=0.36152, P1=0.14485, P2=0.49363, Wb0=0.42253, Wb1=1.00000, Wb2=0.07334, Wf0=0.42253, Wf1=1.00000, Wf2=0.00873
tree_Rat	-26370.7	-26415.7	2.39427e-21	1.50041e-19	YES	P0=0.37823, P1=0.15814, P2=0.46362, Wb0=0.38882, Wb1=1.00000, Wb2=0.05468, Wf0=0.38882, Wf1=1.00000, Wf2=0.63350
tree_Shr	-26413.9	-26415.7	0.0613777	0.175213	NO	P0=0.48375, P1=0.14717, P2=0.36908, Wb0=0.06977, Wb1=1.00000, Wb2=0.42210, Wf0=0.06977, Wf1=1.00000, Wf2=0.29809
tree_Squ	-26414.1	-26415.7	0.0736536	0.195814	NO	P0=0.47493, P1=0.15423, P2=0.37084, Wb0=0.06814, Wb1=1.00000, Wb2=0.40987, Wf0=0.06814, Wf1=1.00000, Wf2=0.23339
tree_Zeb	-26409.3	-26415.7	0.00036199	0.00462504	YES	P0=0.36725, P1=0.14783, P2=0.48492, Wb0=0.41399, Wb1=1.00000, Wb2=0.06564, Wf0=0.41399, Wf1=1.00000, Wf2=0.17855
ERCC1
tree_Cat	-7999.89	-8000.89	0.156923	0.30044	NO	P0=0.60087, P1=0.05667, P2=0.34246, Wb0=0.04705, Wb1=1.00000, Wb2=0.26991, Wf0=0.04705, Wf1=1.00000, Wf2=0.08555
tree_Chi	-8000.48	-8000.89	0.367949	0.482773	NO	P0=0.61359, P1=0.05356, P2=0.33285, Wb0=0.04831, Wb1=1.00000, Wb2=0.27448, Wf0=0.04831, Wf1=1.00000, Wf2=0.00000
tree_Cow	-8000.09	-8000.89	0.207205	0.352281	NO	P0=0.63204, P1=0.04960, P2=0.31836, Wb0=0.05027, Wb1=1.00000, Wb2=0.28145, Wf0=0.05027, Wf1=1.00000, Wf2=0.52456
tree_Dog	-8000.01	-8000.89	0.185816	0.328234	NO	P0=0.31859, P1=0.05229, P2=0.62912, Wb0=0.28310, Wb1=1.00000, Wb2=0.05103, Wf0=0.28310, Wf1=1.00000, Wf2=0.01370
tree_Dol	-8000.85	-8000.89	0.778349	0.800866	NO	P0=0.32809, P1=0.05339, P2=0.61853, Wb0=0.27662, Wb1=1.00000, Wb2=0.04911, Wf0=0.27662, Wf1=1.00000, Wf2=0.03874
tree_Ele	-7999.71	-8000.89	0.124202	0.265773	NO	P0=0.32297, P1=0.05257, P2=0.62446, Wb0=0.28102, Wb1=1.00000, Wb2=0.05067, Wf0=0.28102, Wf1=1.00000, Wf2=0.01350
tree_Gui	-7999.7	-8000.89	0.123158	0.26455	NO	P0=0.32674, P1=0.05330, P2=0.61996, Wb0=0.27746, Wb1=1.00000, Wb2=0.05064, Wf0=0.27746, Wf1=1.00000, Wf2=0.01400
tree_Hed	-7999.14	-8000.89	0.0612726	0.175213	NO	P0=0.33727, P1=0.05436, P2=0.60837, Wb0=0.27174, Wb1=1.00000, Wb2=0.04909, Wf0=0.27174, Wf1=1.00000, Wf2=0.00000
tree_Hor	-7998.7	-8000.89	0.0364024	0.129126	NO	P0=0.31564, P1=0.05188, P2=0.63247, Wb0=0.28554, Wb1=1.00000, Wb2=0.05146, Wf0=0.28554, Wf1=1.00000, Wf2=0.00000
tree_Hum	-8000.2	-8000.89	0.241705	0.38349	NO	P0=0.32238, P1=0.05273, P2=0.62489, Wb0=0.28034, Wb1=1.00000, Wb2=0.04996, Wf0=0.28034, Wf1=1.00000, Wf2=0.00000
tree_Kag	-7998.81	-8000.89	0.0415962	0.138936	NO	P0=0.36003, P1=0.05696, P2=0.58301, Wb0=0.25857, Wb1=1.00000, Wb2=0.04717, Wf0=0.25857, Wf1=1.00000, Wf2=0.00000
tree_Mac	-8000.73	-8000.89	0.57198	0.637364	NO	P0=0.33274, P1=0.05385, P2=0.61341, Wb0=0.27376, Wb1=1.00000, Wb2=0.04811, Wf0=0.27376, Wf1=1.00000, Wf2=0.09763
tree_Meg	-7996.58	-8000.89	0.00334058	0.0246978	NO	P0=0.29268, P1=0.04953, P2=0.65779, Wb0=0.30158, Wb1=1.00000, Wb2=0.05547, Wf0=0.30158, Wf1=1.00000, Wf2=0.00000
tree_Mic	-7999.81	-8000.89	0.141354	0.2878	NO	P0=0.31251, P1=0.05188, P2=0.63560, Wb0=0.28647, Wb1=1.00000, Wb2=0.05197, Wf0=0.28647, Wf1=1.00000, Wf2=0.01225
tree_Mou	-8000.01	-8000.89	0.185087	0.327749	NO	P0=0.62692, P1=0.05149, P2=0.32159, Wb0=0.04972, Wb1=1.00000, Wb2=0.27742, Wf0=0.04972, Wf1=1.00000, Wf2=0.67699
tree_Opo	-7999.03	-8000.89	0.0538448	0.160047	NO	P0=0.32951, P1=0.05391, P2=0.61658, Wb0=0.27417, Wb1=1.00000, Wb2=0.05281, Wf0=0.27417, Wf1=1.00000, Wf2=0.01162
tree_Ora	-8000.46	-8000.89	0.357792	0.475572	NO	P0=0.32711, P1=0.05320, P2=0.61969, Wb0=0.27756, Wb1=1.00000, Wb2=0.04922, Wf0=0.27756, Wf1=1.00000, Wf2=0.00000
tree_Pan	-7999.07	-8000.89	0.0563998	0.163846	NO	P0=0.31013, P1=0.05141, P2=0.63845, Wb0=0.28865, Wb1=1.00000, Wb2=0.05210, Wf0=0.28865, Wf1=1.00000, Wf2=0.00000
tree_Pik	-8000.32	-8000.89	0.28682	0.413561	NO	P0=0.32730, P1=0.05364, P2=0.61906, Wb0=0.27638, Wb1=1.00000, Wb2=0.05017, Wf0=0.27638, Wf1=1.00000, Wf2=0.02611
tree_Pla	-7998.93	-8000.89	0.0480203	0.148694	NO	P0=0.33048, P1=0.05442, P2=0.61510, Wb0=0.26995, Wb1=1.00000, Wb2=0.05281, Wf0=0.26995, Wf1=1.00000, Wf2=0.02264
tree_Rab	-7908.38	-8000.89	3.90861e-42	6.42967e-40	YES	P0=0.64865, P1=0.16667, P2=0.18468, Wb0=0.08892, Wb1=1.00000, Wb2=0.03198, Wf0=0.08892, Wf1=1.00000, Wf2=999.00000
tree_Rat	-7998.07	-8000.89	0.0176866	0.0805383	NO	P0=0.60967, P1=0.05164, P2=0.33869, Wb0=0.04736, Wb1=1.00000, Wb2=0.26440, Wf0=0.04736, Wf1=1.00000, Wf2=0.84523
tree_Squ	-7997.96	-8000.89	0.0155242	0.0740709	NO	P0=0.31276, P1=0.05145, P2=0.63579, Wb0=0.28776, Wb1=1.00000, Wb2=0.05266, Wf0=0.28776, Wf1=1.00000, Wf2=0.00000
CBX5
tree_Alp	-2246.55	-2262.31	1.97514e-08	5.19857e-07	YES	P0=0.92133, P1=0.02990, P2=0.04877, Wb0=0.00534, Wb1=1.00000, Wb2=0.00000, Wf0=0.00534, Wf1=1.00000, Wf2=11.72732
tree_Chi	-2262.19	-2262.31	0.628712	0.682098	NO	P0=0.94388, P1=0.00000, P2=0.05612, Wb0=0.00841, Wb1=1.00000, Wb2=0.40253, Wf0=0.00841, Wf1=1.00000, Wf2=0.00000
tree_Cow	-2261.94	-2262.31	0.388375	0.49736	NO	P0=0.94304, P1=0.00000, P2=0.05696, Wb0=0.00829, Wb1=1.00000, Wb2=0.40443, Wf0=0.00829, Wf1=1.00000, Wf2=0.00000
tree_Dog	-2262.15	-2262.31	0.577146	0.640797	NO	P0=0.94384, P1=0.00000, P2=0.05616, Wb0=0.00840, Wb1=1.00000, Wb2=0.40330, Wf0=0.00840, Wf1=1.00000, Wf2=0.00000
tree_Dol	-2261.25	-2262.31	0.145898	0.29403	NO	P0=0.94718, P1=0.00000, P2=0.05282, Wb0=0.00889, Wb1=1.00000, Wb2=0.39495, Wf0=0.00889, Wf1=1.00000, Wf2=3.40824
tree_Ele	-2262.25	-2262.31	0.728168	0.762347	NO	P0=0.94270, P1=0.00000, P2=0.05730, Wb0=0.00827, Wb1=1.00000, Wb2=0.38411, Wf0=0.00827, Wf1=1.00000, Wf2=0.58562
tree_Gui	-2261.93	-2262.31	0.38526	0.496574	NO	P0=0.93903, P1=0.00000, P2=0.06097, Wb0=0.00785, Wb1=1.00000, Wb2=0.38438, Wf0=0.00785, Wf1=1.00000, Wf2=0.00000
tree_Hor	-2261.32	-2262.31	0.160099	0.303904	NO	P0=0.94076, P1=0.00000, P2=0.05924, Wb0=0.00797, Wb1=1.00000, Wb2=0.40760, Wf0=0.00797, Wf1=1.00000, Wf2=0.00000
tree_Hum	-2262.31	-2262.31	0.996432	0.997236	NO	P0=0.94430, P1=0.00000, P2=0.05570, Wb0=0.00847, Wb1=1.00000, Wb2=0.40184, Wf0=0.00847, Wf1=1.00000, Wf2=1.28675
tree_Kag	-2262.27	-2262.31	0.790115	0.806697	NO	P0=0.94381, P1=0.00000, P2=0.05619, Wb0=0.00839, Wb1=1.00000, Wb2=0.39328, Wf0=0.00839, Wf1=1.00000, Wf2=0.51813
tree_Mac	-2261.97	-2262.31	0.410095	0.514476	NO	P0=0.94305, P1=0.00000, P2=0.05695, Wb0=0.00829, Wb1=1.00000, Wb2=0.40369, Wf0=0.00829, Wf1=1.00000, Wf2=0.00000
tree_Meg	-2261.83	-2262.31	0.328358	0.450796	NO	P0=0.94203, P1=0.00000, P2=0.05797, Wb0=0.00816, Wb1=1.00000, Wb2=0.40180, Wf0=0.00816, Wf1=1.00000, Wf2=0.00000
tree_Mic	-2260.71	-2262.31	0.0742949	0.196626	NO	P0=0.95097, P1=0.00000, P2=0.04903, Wb0=0.00937, Wb1=1.00000, Wb2=0.39615, Wf0=0.00937, Wf1=1.00000, Wf2=2.50650
tree_Mou	-2261.35	-2262.31	0.166414	0.310438	NO	P0=0.93913, P1=0.00000, P2=0.06087, Wb0=0.00779, Wb1=1.00000, Wb2=0.39874, Wf0=0.00779, Wf1=1.00000, Wf2=0.00000
tree_Nmr	-2261.65	-2262.31	0.252141	0.391756	NO	P0=0.94136, P1=0.00000, P2=0.05864, Wb0=0.00807, Wb1=1.00000, Wb2=0.40247, Wf0=0.00807, Wf1=1.00000, Wf2=0.00000
tree_Ora	-2260.98	-2262.31	0.103753	0.235008	NO	P0=0.94782, P1=0.00000, P2=0.05218, Wb0=0.00897, Wb1=1.00000, Wb2=0.39712, Wf0=0.00897, Wf1=1.00000, Wf2=5.23684
tree_Pan	-2260.48	-2262.31	0.0561299	0.163785	NO	P0=0.97137, P1=0.02286, P2=0.00577, Wb0=0.01367, Wb1=1.00000, Wb2=0.00000, Wf0=0.01367, Wf1=1.00000, Wf2=43.58614
tree_Pig	-2261.86	-2262.31	0.342699	0.461306	NO	P0=0.94277, P1=0.00000, P2=0.05723, Wb0=0.00825, Wb1=1.00000, Wb2=0.40496, Wf0=0.00825, Wf1=1.00000, Wf2=0.00000
tree_Pik	-2262.06	-2262.31	0.486255	0.569317	NO	P0=0.05364, P1=0.00000, P2=0.94636, Wb0=0.41185, Wb1=1.00000, Wb2=0.00902, Wf0=0.41185, Wf1=1.00000, Wf2=0.00000
tree_Rab	-2260.2	-2262.31	0.0398425	0.135485	NO	P0=0.94292, P1=0.00000, P2=0.05708, Wb0=0.00819, Wb1=1.00000, Wb2=0.45230, Wf0=0.00819, Wf1=1.00000, Wf2=0.00000
tree_Rat	-2261.53	-2262.31	0.212396	0.357581	NO	P0=0.94013, P1=0.00000, P2=0.05987, Wb0=0.00792, Wb1=1.00000, Wb2=0.39948, Wf0=0.00792, Wf1=1.00000, Wf2=0.00000
tree_Squ	-2261.86	-2262.31	0.34355	0.461338	NO	P0=0.94270, P1=0.00000, P2=0.05730, Wb0=0.00824, Wb1=1.00000, Wb2=0.40457, Wf0=0.00824, Wf1=1.00000, Wf2=0.00000
RAD51D
tree_Cat	-9819.74	-9820.98	0.114382	0.250045	NO	P0=0.73397, P1=0.25450, P2=0.01153, Wb0=0.11215, Wb1=1.00000, Wb2=3.05506, Wf0=0.11215, Wf1=1.00000, Wf2=4.35115
tree_Chi	-9820.85	-9820.98	0.609352	0.665051	NO	P0=0.48043, P1=0.11862, P2=0.40095, Wb0=0.03698, Wb1=1.00000, Wb2=0.32485, Wf0=0.03698, Wf1=1.00000, Wf2=0.48191
tree_Chk	-9818.32	-9820.98	0.0209146	0.0882166	NO	P0=0.50345, P1=0.11376, P2=0.38279, Wb0=0.04150, Wb1=1.00000, Wb2=0.35209, Wf0=0.04150, Wf1=1.00000, Wf2=0.19774
tree_Cow	-9819.11	-9820.98	0.0527063	0.157999	NO	P0=0.37086, P1=0.11084, P2=0.51830, Wb0=0.35285, Wb1=1.00000, Wb2=0.04606, Wf0=0.35285, Wf1=1.00000, Wf2=0.00000
tree_Dog	-9820.39	-9820.98	0.274808	0.40772	NO	P0=0.47448, P1=0.11935, P2=0.40618, Wb0=0.03577, Wb1=1.00000, Wb2=0.31714, Wf0=0.03577, Wf1=1.00000, Wf2=0.60568
tree_Dol	-9816.53	-9820.98	0.0028418	0.022321	NO	P0=0.46638, P1=0.12683, P2=0.40679, Wb0=0.03434, Wb1=1.00000, Wb2=0.30112, Wf0=0.03434, Wf1=1.00000, Wf2=1.57814
tree_Ele	-9820.23	-9820.98	0.220815	0.366735	NO	P0=0.48976, P1=0.11904, P2=0.39120, Wb0=0.03897, Wb1=1.00000, Wb2=0.32387, Wf0=0.03897, Wf1=1.00000, Wf2=0.60869
tree_Gui	-9820.48	-9820.98	0.314866	0.439411	NO	P0=0.48128, P1=0.11784, P2=0.40087, Wb0=0.03709, Wb1=1.00000, Wb2=0.32474, Wf0=0.03709, Wf1=1.00000, Wf2=0.37457
tree_Hed	-9820.25	-9820.98	0.224945	0.370034	NO	P0=0.40979, P1=0.12021, P2=0.47000, Wb0=0.31904, Wb1=1.00000, Wb2=0.03661, Wf0=0.31904, Wf1=1.00000, Wf2=0.00341
tree_Hor	-9818.82	-9820.98	0.0376444	0.13141	NO	P0=0.41101, P1=0.12018, P2=0.46881, Wb0=0.31811, Wb1=1.00000, Wb2=0.03203, Wf0=0.31811, Wf1=1.00000, Wf2=0.15337
tree_Hum	-9730.01	-9820.98	1.81731e-41	2.65732e-39	YES	P0=0.73396, P1=0.25461, P2=0.01144, Wb0=0.11216, Wb1=1.00000, Wb2=3.15633, Wf0=0.11216, Wf1=1.00000, Wf2=0.00000
tree_Meg	-9820	-9820.98	0.159983	0.303904	NO	P0=0.39590, P1=0.11654, P2=0.48755, Wb0=0.33110, Wb1=1.00000, Wb2=0.03939, Wf0=0.33110, Wf1=1.00000, Wf2=0.00000
tree_Mic	-9819.7	-9820.98	0.108896	0.244135	NO	P0=0.47146, P1=0.12355, P2=0.40499, Wb0=0.03550, Wb1=1.00000, Wb2=0.32200, Wf0=0.03550, Wf1=1.00000, Wf2=0.17041
tree_Mou	-9820.68	-9820.98	0.438558	0.533403	NO	P0=0.38347, P1=0.11380, P2=0.50273, Wb0=0.34094, Wb1=1.00000, Wb2=0.04045, Wf0=0.34094, Wf1=1.00000, Wf2=0.13831
tree_Nmr	-9813.5	-9820.98	0.000109989	0.00154981	YES	P0=0.73415, P1=0.25630, P2=0.00955, Wb0=0.11190, Wb1=1.00000, Wb2=3.02507, Wf0=0.11190, Wf1=1.00000, Wf2=12.17444
tree_Opo	-9817.55	-9820.98	0.00878147	0.050686	NO	P0=0.47724, P1=0.11551, P2=0.40725, Wb0=0.03582, Wb1=1.00000, Wb2=0.33720, Wf0=0.03582, Wf1=1.00000, Wf2=0.16734
tree_Ora	-9816.87	-9820.98	0.00411457	0.028956	NO	P0=0.40672, P1=0.11966, P2=0.47362, Wb0=0.32035, Wb1=1.00000, Wb2=0.03352, Wf0=0.32035, Wf1=1.00000, Wf2=0.92059
tree_Pan	-9820.6	-9820.98	0.378288	0.491438	NO	P0=0.40787, P1=0.11993, P2=0.47220, Wb0=0.32016, Wb1=1.00000, Wb2=0.03589, Wf0=0.32016, Wf1=1.00000, Wf2=0.00000
tree_Pig	-9809.75	-9820.98	2.128e-06	4.74651e-05	YES	P0=0.39338, P1=0.12002, P2=0.48661, Wb0=0.32324, Wb1=1.00000, Wb2=0.02908, Wf0=0.32324, Wf1=1.00000, Wf2=0.29070
tree_Pik	-9820.93	-9820.98	0.737989	0.770789	NO	P0=0.48604, P1=0.11670, P2=0.39726, Wb0=0.03807, Wb1=1.00000, Wb2=0.32360, Wf0=0.03807, Wf1=1.00000, Wf2=0.46976
tree_Rat	-9819.64	-9820.98	0.101366	0.234273	NO	P0=0.48723, P1=0.11637, P2=0.39640, Wb0=0.03829, Wb1=1.00000, Wb2=0.33462, Wf0=0.03829, Wf1=1.00000, Wf2=0.11298
tree_Squ	-9816.32	-9820.98	0.00225014	0.0190108	NO	P0=0.73395, P1=0.25540, P2=0.01065, Wb0=0.11208, Wb1=1.00000, Wb2=3.32339, Wf0=0.11208, Wf1=1.00000, Wf2=0.00000
tree_Zeb	-9813.43	-9820.98	0.000101353	0.00144979	YES	P0=0.52259, P1=0.10217, P2=0.37523, Wb0=0.04478, Wb1=1.00000, Wb2=0.37864, Wf0=0.04478, Wf1=1.00000, Wf2=0.06341
TINF2
tree_Cat5593	-12553.5	-12553.8	0.421453	0.521761	NO	P0=0.25139, P1=0.31874, P2=0.42987, Wb0=0.04463, Wb1=1.00000, Wb2=0.35566, Wf0=0.04463, Wf1=1.00000, Wf2=0.23428
tree_Chi6208	-12553.4	-12553.8	0.36617	0.480918	NO	P0=0.24981, P1=0.31848, P2=0.43171, Wb0=0.04396, Wb1=1.00000, Wb2=0.35039, Wf0=0.04396, Wf1=1.00000, Wf2=1.23328
tree_Cow2718	-12553.5	-12553.8	0.420392	0.520937	NO	P0=0.25502, P1=0.31502, P2=0.42996, Wb0=0.04580, Wb1=1.00000, Wb2=0.36086, Wf0=0.04580, Wf1=1.00000, Wf2=0.25333
tree_Dog25565	-12548.3	-12553.8	0.000938809	0.00996349	YES	P0=0.55172, P1=0.40884, P2=0.03945, Wb0=0.16688, Wb1=1.00000, Wb2=0.56873, Wf0=0.16688, Wf1=1.00000, Wf2=73.73077
tree_Dol8633	-12552.2	-12553.8	0.0747275	0.196683	NO	P0=0.25460, P1=0.31710, P2=0.42831, Wb0=0.04565, Wb1=1.00000, Wb2=0.36046, Wf0=0.04565, Wf1=1.00000, Wf2=0.05915
tree_Ele13816	-12550.2	-12553.8	0.00779899	0.0462319	NO	P0=0.43293, P1=0.32041, P2=0.24666, Wb0=0.34853, Wb1=1.00000, Wb2=0.03393, Wf0=0.34853, Wf1=1.00000, Wf2=0.23098
tree_Gui14800	-12552.5	-12553.8	0.114704	0.250333	NO	P0=0.25612, P1=0.31653, P2=0.42735, Wb0=0.04602, Wb1=1.00000, Wb2=0.34843, Wf0=0.04602, Wf1=1.00000, Wf2=0.57114
tree_Hor13791	-12553.7	-12553.8	0.617075	0.672244	NO	P0=0.24541, P1=0.32197, P2=0.43262, Wb0=0.04265, Wb1=1.00000, Wb2=0.34897, Wf0=0.04265, Wf1=1.00000, Wf2=0.27388
tree_Hum92330	-12553.7	-12553.8	0.756831	0.784244	NO	P0=0.43164, P1=0.32003, P2=0.24833, Wb0=0.34977, Wb1=1.00000, Wb2=0.04369, Wf0=0.34977, Wf1=1.00000, Wf2=0.00000
tree_Mac29407	-12553.6	-12553.8	0.579527	0.641968	NO	P0=0.42883, P1=0.31897, P2=0.25220, Wb0=0.35265, Wb1=1.00000, Wb2=0.04525, Wf0=0.35265, Wf1=1.00000, Wf2=0.00000
tree_Mar6774	-12551.5	-12553.8	0.0314538	0.115754	NO	P0=0.29797, P1=0.29125, P2=0.41078, Wb0=0.06004, Wb1=1.00000, Wb2=0.38839, Wf0=0.06004, Wf1=1.00000, Wf2=1.13312
tree_Mic11978	-12553.5	-12553.8	0.456729	0.546911	NO	P0=0.42758, P1=0.31913, P2=0.25329, Wb0=0.35285, Wb1=1.00000, Wb2=0.04713, Wf0=0.35285, Wf1=1.00000, Wf2=0.00603
tree_Mou7589	-12549.1	-12553.8	0.00222439	0.0190084	NO	P0=0.25692, P1=0.31925, P2=0.42383, Wb0=0.04706, Wb1=1.00000, Wb2=0.33730, Wf0=0.04706, Wf1=1.00000, Wf2=1.02916
tree_Opo3181	-12553.4	-12553.8	0.364101	0.479636	NO	P0=0.24532, P1=0.32305, P2=0.43163, Wb0=0.04257, Wb1=1.00000, Wb2=0.33735, Wf0=0.04257, Wf1=1.00000, Wf2=0.40840
tree_Ora5694	-12553.6	-12553.8	0.534833	0.607283	NO	P0=0.25024, P1=0.31757, P2=0.43219, Wb0=0.04416, Wb1=1.00000, Wb2=0.35311, Wf0=0.04416, Wf1=1.00000, Wf2=0.15918
tree_Pan16197	-12553.7	-12553.8	0.655286	0.703135	NO	P0=0.43773, P1=0.32236, P2=0.23991, Wb0=0.34361, Wb1=1.00000, Wb2=0.04147, Wf0=0.34361, Wf1=1.00000, Wf2=0.00575
tree_Pig1994	-12553.6	-12553.8	0.498541	0.579576	NO	P0=0.43123, P1=0.31972, P2=0.24905, Wb0=0.35042, Wb1=1.00000, Wb2=0.04251, Wf0=0.35042, Wf1=1.00000, Wf2=0.10546
tree_Pik16659	-12551.4	-12553.8	0.0293764	0.110455	NO	P0=0.22960, P1=0.32184, P2=0.44856, Wb0=0.03624, Wb1=1.00000, Wb2=0.35226, Wf0=0.03624, Wf1=1.00000, Wf2=0.16768
tree_Rab2919	-12553.1	-12553.8	0.260518	0.399519	NO	P0=0.43918, P1=0.32274, P2=0.23808, Wb0=0.34241, Wb1=1.00000, Wb2=0.03657, Wf0=0.34241, Wf1=1.00000, Wf2=0.14012
tree_Rat20189	-12553	-12553.8	0.206264	0.35161	NO	P0=0.23799, P1=0.32447, P2=0.43754, Wb0=0.04002, Wb1=1.00000, Wb2=0.33481, Wf0=0.04002, Wf1=1.00000, Wf2=0.59977
tree_Squ2345	-12551.8	-12553.8	0.0453633	0.145961	NO	P0=0.26703, P1=0.30774, P2=0.42523, Wb0=0.04954, Wb1=1.00000, Wb2=0.37898, Wf0=0.04954, Wf1=1.00000, Wf2=0.14590
SUV39H1
tree_Cat2566	-8377.58	-8379.94	0.0297575	0.110937	NO	P0=0.51071, P1=0.00901, P2=0.48028, Wb0=0.01416, Wb1=1.00000, Wb2=0.12752, Wf0=0.01416, Wf1=1.00000, Wf2=0.00000
tree_Chi21867	-8379.94	-8379.94	0.983151	0.986901	NO	P0=0.52008, P1=0.00906, P2=0.47086, Wb0=0.01473, Wb1=1.00000, Wb2=0.12770, Wf0=0.01473, Wf1=1.00000, Wf2=0.00000
tree_Cow4706	-8372.19	-8379.94	8.26772e-05	0.0012364	YES	P0=0.51656, P1=0.00835, P2=0.47509, Wb0=0.01467, Wb1=1.00000, Wb2=0.13283, Wf0=0.01467, Wf1=1.00000, Wf2=0.00000
tree_Dog15545	-8375.71	-8379.94	0.00365416	0.0264224	NO	P0=0.50818, P1=0.00885, P2=0.48297, Wb0=0.01401, Wb1=1.00000, Wb2=0.12839, Wf0=0.01401, Wf1=1.00000, Wf2=0.00000
tree_Dol4638	-8373.27	-8379.94	0.000259166	0.00337686	YES	P0=0.50196, P1=0.00883, P2=0.48921, Wb0=0.01364, Wb1=1.00000, Wb2=0.12868, Wf0=0.01364, Wf1=1.00000, Wf2=0.00000
tree_Ele5118	-8378.93	-8379.94	0.155471	0.300256	NO	P0=0.45530, P1=0.00883, P2=0.53587, Wb0=0.13125, Wb1=1.00000, Wb2=0.01636, Wf0=0.13125, Wf1=1.00000, Wf2=0.00000
tree_Gui13555	-8377.98	-8379.94	0.0479146	0.148694	NO	P0=0.53920, P1=0.00936, P2=0.45144, Wb0=0.01581, Wb1=1.00000, Wb2=0.12679, Wf0=0.01581, Wf1=1.00000, Wf2=0.25866
tree_Hor15438	-8374.15	-8379.94	0.000669326	0.00746468	YES	P0=0.50574, P1=0.00878, P2=0.48548, Wb0=0.01387, Wb1=1.00000, Wb2=0.12884, Wf0=0.01387, Wf1=1.00000, Wf2=0.00000
tree_Hum101945	-8379.33	-8379.94	0.269432	0.402466	NO	P0=0.51849, P1=0.00902, P2=0.47248, Wb0=0.01463, Wb1=1.00000, Wb2=0.12782, Wf0=0.01463, Wf1=1.00000, Wf2=0.00000
tree_Mac19768	-8378.49	-8379.94	0.0890723	0.219018	NO	P0=0.51606, P1=0.00898, P2=0.47496, Wb0=0.01449, Wb1=1.00000, Wb2=0.12801, Wf0=0.01449, Wf1=1.00000, Wf2=0.00000
tree_Mar2376	-8369.81	-8379.94	6.7793e-06	0.000135175	YES	P0=0.47350, P1=0.00951, P2=0.51699, Wb0=0.12290, Wb1=1.00000, Wb2=0.01205, Wf0=0.12290, Wf1=1.00000, Wf2=0.19857
tree_Mic16544	-8379.05	-8379.94	0.182306	0.326414	NO	P0=0.51900, P1=0.00984, P2=0.47116, Wb0=0.01474, Wb1=1.00000, Wb2=0.12987, Wf0=0.01474, Wf1=1.00000, Wf2=0.05801
tree_Mou39231	-8379.73	-8379.94	0.524251	0.597358	NO	P0=0.47278, P1=0.00909, P2=0.51813, Wb0=0.12741, Wb1=1.00000, Wb2=0.01472, Wf0=0.12741, Wf1=1.00000, Wf2=0.00000
tree_Nmr410043	-8379.22	-8379.94	0.230722	0.376245	NO	P0=0.52408, P1=0.00898, P2=0.46694, Wb0=0.01488, Wb1=1.00000, Wb2=0.12657, Wf0=0.01488, Wf1=1.00000, Wf2=0.22023
tree_Opo10324	-8379.42	-8379.94	0.308292	0.433453	NO	P0=0.51362, P1=0.00920, P2=0.47718, Wb0=0.01413, Wb1=1.00000, Wb2=0.12998, Wf0=0.01413, Wf1=1.00000, Wf2=0.09486
tree_Ora20317	-8378.82	-8379.94	0.134423	0.280778	NO	P0=0.54156, P1=0.00856, P2=0.44988, Wb0=0.01632, Wb1=1.00000, Wb2=0.13341, Wf0=0.01632, Wf1=1.00000, Wf2=0.00000
tree_Pan12595	-8379.01	-8379.94	0.173783	0.318203	NO	P0=0.45504, P1=0.00884, P2=0.53612, Wb0=0.13099, Wb1=1.00000, Wb2=0.01610, Wf0=0.13099, Wf1=1.00000, Wf2=0.00000
tree_Pig21717	-8295.44	-8379.94	1.22269e-38	1.46278e-36	YES	P0=0.76006, P1=0.03311, P2=0.20684, Wb0=0.04124, Wb1=1.00000, Wb2=0.06854, Wf0=0.04124, Wf1=1.00000, Wf2=409.97204
tree_Rab3807	-8375.59	-8379.94	0.00318202	0.0239509	NO	P0=0.43731, P1=0.00928, P2=0.55341, Wb0=0.12734, Wb1=1.00000, Wb2=0.01472, Wf0=0.12734, Wf1=1.00000, Wf2=0.12862
tree_Rat26213	-8366.44	-8379.94	2.04183e-07	4.97603e-06	YES	P0=0.41796, P1=0.00858, P2=0.57346, Wb0=0.13423, Wb1=1.00000, Wb2=0.01637, Wf0=0.13423, Wf1=1.00000, Wf2=0.43454
tree_Rat39576	-8379.78	-8379.94	0.570004	0.635699	NO	P0=0.51955, P1=0.00906, P2=0.47139, Wb0=0.01469, Wb1=1.00000, Wb2=0.12774, Wf0=0.01469, Wf1=1.00000, Wf2=0.00000
tree_Shr13678	-8375.53	-8379.94	0.00298992	0.0228763	NO	P0=0.50124, P1=0.00880, P2=0.48996, Wb0=0.01366, Wb1=1.00000, Wb2=0.13190, Wf0=0.01366, Wf1=1.00000, Wf2=0.04816
tree_Squ15328	-8379.94	-8379.94	0.984163	0.987164	NO	P0=0.52009, P1=0.00906, P2=0.47085, Wb0=0.01473, Wb1=1.00000, Wb2=0.12770, Wf0=0.01473, Wf1=1.00000, Wf2=0.00000
tree_Squ21593	-8352.64	-8379.94	1.48241e-13	6.29307e-12	YES	P0=0.45911, P1=0.00954, P2=0.53135, Wb0=0.11875, Wb1=1.00000, Wb2=0.01153, Wf0=0.11875, Wf1=1.00000, Wf2=0.53037
tree_Zeb16885	-8376.51	-8379.94	0.00885502	0.0508414	NO	P0=0.35286, P1=0.00915, P2=0.63799, Wb0=0.13291, Wb1=1.00000, Wb2=0.03173, Wf0=0.13291, Wf1=1.00000, Wf2=0.00628
TERT
tree_Cat9543	-39210.5	-39211.5	0.153339	0.300256	NO	P0=0.41943, P1=0.16982, P2=0.41075, Wb0=0.28234, Wb1=1.00000, Wb2=0.04060, Wf0=0.28234, Wf1=1.00000, Wf2=0.01575
tree_Chi16696	-39210.7	-39211.5	0.19628	0.339543	NO	P0=0.40721, P1=0.17079, P2=0.42200, Wb0=0.03944, Wb1=1.00000, Wb2=0.27989, Wf0=0.03944, Wf1=1.00000, Wf2=0.66430
tree_Chk13183	-39195.5	-39211.5	1.54173e-08	4.31683e-07	YES	P0=0.40317, P1=0.16914, P2=0.42769, Wb0=0.03852, Wb1=1.00000, Wb2=0.26845, Wf0=0.03852, Wf1=1.00000, Wf2=0.80991
tree_Cow12567	-39211.1	-39211.5	0.328506	0.450796	NO	P0=0.41911, P1=0.16969, P2=0.41120, Wb0=0.28263, Wb1=1.00000, Wb2=0.04060, Wf0=0.28263, Wf1=1.00000, Wf2=0.02683
tree_Dog10739	-39208.9	-39211.5	0.0218471	0.0906965	NO	P0=0.40115, P1=0.17355, P2=0.42530, Wb0=0.03850, Wb1=1.00000, Wb2=0.28040, Wf0=0.03850, Wf1=1.00000, Wf2=0.16817
tree_Dol3863	-39211.4	-39211.5	0.663	0.708204	NO	P0=0.42106, P1=0.17032, P2=0.40862, Wb0=0.28117, Wb1=1.00000, Wb2=0.03955, Wf0=0.28117, Wf1=1.00000, Wf2=0.05065
tree_Ele13077	-39211.1	-39211.5	0.368789	0.483393	NO	P0=0.40817, P1=0.17035, P2=0.42148, Wb0=0.03963, Wb1=1.00000, Wb2=0.28274, Wf0=0.03963, Wf1=1.00000, Wf2=0.22432
tree_Gui15559	-39207.7	-39211.5	0.00585603	0.038341	NO	P0=0.40837, P1=0.16969, P2=0.42193, Wb0=0.03960, Wb1=1.00000, Wb2=0.28750, Wf0=0.03960, Wf1=1.00000, Wf2=0.19198
tree_Hum164362	-39211.2	-39211.5	0.410774	0.514804	NO	P0=0.42152, P1=0.17045, P2=0.40803, Wb0=0.28090, Wb1=1.00000, Wb2=0.03952, Wf0=0.28090, Wf1=1.00000, Wf2=0.15392
tree_Mac10940	-39209.5	-39211.5	0.0428954	0.141126	NO	P0=0.41849, P1=0.16944, P2=0.41207, Wb0=0.28313, Wb1=1.00000, Wb2=0.04058, Wf0=0.28313, Wf1=1.00000, Wf2=0.00000
tree_Mar11276	-39191.8	-39211.5	3.3378e-10	1.12629e-08	YES	P0=0.43646, P1=0.17593, P2=0.38761, Wb0=0.27005, Wb1=1.00000, Wb2=0.03159, Wf0=0.27005, Wf1=1.00000, Wf2=0.15490
tree_Meg5	-39207.9	-39211.5	0.00683692	0.0430497	NO	P0=0.41526, P1=0.16844, P2=0.41630, Wb0=0.28530, Wb1=1.00000, Wb2=0.04213, Wf0=0.28530, Wf1=1.00000, Wf2=0.01078
tree_Mic12533	-39208.6	-39211.5	0.0156036	0.0741313	NO	P0=0.41834, P1=0.16959, P2=0.41207, Wb0=0.28270, Wb1=1.00000, Wb2=0.03893, Wf0=0.28270, Wf1=1.00000, Wf2=0.08900
tree_Mou21611	-39204.5	-39211.5	0.000174654	0.00234535	YES	P0=0.40318, P1=0.17008, P2=0.42673, Wb0=0.03853, Wb1=1.00000, Wb2=0.27297, Wf0=0.03853, Wf1=1.00000, Wf2=0.69636
tree_Opo966	-39210.1	-39211.5	0.0877986	0.216373	NO	P0=0.41621, P1=0.16917, P2=0.41462, Wb0=0.28423, Wb1=1.00000, Wb2=0.03953, Wf0=0.28423, Wf1=1.00000, Wf2=0.06483
tree_Ora15315	-39210.5	-39211.5	0.160265	0.303904	NO	P0=0.40725, P1=0.17097, P2=0.42178, Wb0=0.03950, Wb1=1.00000, Wb2=0.28144, Wf0=0.03950, Wf1=1.00000, Wf2=0.13719
tree_Pan10578	-39211.2	-39211.5	0.424509	0.52505	NO	P0=0.40899, P1=0.17013, P2=0.42087, Wb0=0.03982, Wb1=1.00000, Wb2=0.28286, Wf0=0.03982, Wf1=1.00000, Wf2=0.23866
tree_Pig17118	-39211.2	-39211.5	0.427553	0.527329	NO	P0=0.42036, P1=0.17010, P2=0.40954, Wb0=0.28174, Wb1=1.00000, Wb2=0.04023, Wf0=0.28174, Wf1=1.00000, Wf2=0.02834
tree_Pla14452	-39210.6	-39211.5	0.176423	0.321124	NO	P0=0.42220, P1=0.17059, P2=0.40721, Wb0=0.28069, Wb1=1.00000, Wb2=0.03821, Wf0=0.28069, Wf1=1.00000, Wf2=0.05336
tree_Rat25327	-39208.3	-39211.5	0.0108178	0.0588275	NO	P0=0.41982, P1=0.16973, P2=0.41045, Wb0=0.28202, Wb1=1.00000, Wb2=0.03902, Wf0=0.28202, Wf1=1.00000, Wf2=0.11708
tree_Squ23072	-39207.5	-39211.5	0.00464889	0.0314011	NO	P0=0.40172, P1=0.17185, P2=0.42643, Wb0=0.03851, Wb1=1.00000, Wb2=0.28342, Wf0=0.03851, Wf1=1.00000, Wf2=0.17398
tree_Zeb8383	-39185.7	-39211.5	6.63131e-13	2.64449e-11	YES	P0=0.38884, P1=0.17313, P2=0.43802, Wb0=0.03604, Wb1=1.00000, Wb2=0.25788, Wf0=0.03604, Wf1=1.00000, Wf2=1.31128
XRCC3
tree_Chi	-11777.5	-11778.4	0.178857	0.323318	NO	P0=0.49316, P1=0.11161, P2=0.39522, Wb0=0.02931, Wb1=1.00000, Wb2=0.30259, Wf0=0.02931, Wf1=1.00000, Wf2=0.00000
tree_Chk	-11778.1	-11778.4	0.388893	0.49736	NO	P0=0.49555, P1=0.11067, P2=0.39378, Wb0=0.02973, Wb1=1.00000, Wb2=0.30707, Wf0=0.02973, Wf1=1.00000, Wf2=0.21542
tree_Cow	-11776.9	-11778.4	0.0760844	0.198512	NO	P0=0.39993, P1=0.11431, P2=0.48576, Wb0=0.29668, Wb1=1.00000, Wb2=0.02927, Wf0=0.29668, Wf1=1.00000, Wf2=0.00149
tree_Dog	-11777.8	-11778.4	0.263866	0.400551	NO	P0=0.49436, P1=0.11057, P2=0.39507, Wb0=0.02944, Wb1=1.00000, Wb2=0.29976, Wf0=0.02944, Wf1=1.00000, Wf2=0.43631
tree_Ele	-11775.4	-11778.4	0.013641	0.0687799	NO	P0=0.40337, P1=0.11575, P2=0.48088, Wb0=0.29281, Wb1=1.00000, Wb2=0.02986, Wf0=0.29281, Wf1=1.00000, Wf2=0.00111
tree_Gui	-11778	-11778.4	0.378109	0.491438	NO	P0=0.39469, P1=0.11241, P2=0.49290, Wb0=0.30151, Wb1=1.00000, Wb2=0.02977, Wf0=0.30151, Wf1=1.00000, Wf2=0.01199
tree_Hor	-11778.2	-11778.4	0.467196	0.554901	NO	P0=0.49397, P1=0.11103, P2=0.39501, Wb0=0.02944, Wb1=1.00000, Wb2=0.30493, Wf0=0.02944, Wf1=1.00000, Wf2=0.23747
tree_Hum	-11778.2	-11778.4	0.464487	0.553181	NO	P0=0.49093, P1=0.11461, P2=0.39445, Wb0=0.02903, Wb1=1.00000, Wb2=0.29971, Wf0=0.02903, Wf1=1.00000, Wf2=0.00000
tree_Kag	-11776.9	-11778.4	0.0802456	0.206256	NO	P0=0.39820, P1=0.11338, P2=0.48842, Wb0=0.29911, Wb1=1.00000, Wb2=0.02975, Wf0=0.29911, Wf1=1.00000, Wf2=0.00000
tree_Mac	-11777.8	-11778.4	0.263889	0.400551	NO	P0=0.39309, P1=0.11191, P2=0.49499, Wb0=0.30293, Wb1=1.00000, Wb2=0.02984, Wf0=0.30293, Wf1=1.00000, Wf2=0.00000
tree_Meg	-11776.6	-11778.4	0.0563595	0.163846	NO	P0=0.49784, P1=0.10728, P2=0.39488, Wb0=0.02989, Wb1=1.00000, Wb2=0.30073, Wf0=0.02989, Wf1=1.00000, Wf2=0.54284
tree_Mou	-11777.9	-11778.4	0.310667	0.435907	NO	P0=0.39372, P1=0.11233, P2=0.49395, Wb0=0.30169, Wb1=1.00000, Wb2=0.02888, Wf0=0.30169, Wf1=1.00000, Wf2=0.06814
tree_Nmr	-11777.8	-11778.4	0.246295	0.385862	NO	P0=0.39112, P1=0.11138, P2=0.49750, Wb0=0.30448, Wb1=1.00000, Wb2=0.03060, Wf0=0.30448, Wf1=1.00000, Wf2=0.01061
tree_Opo	-11774.9	-11778.4	0.00754673	0.045424	NO	P0=0.38919, P1=0.11069, P2=0.50012, Wb0=0.30562, Wb1=1.00000, Wb2=0.02804, Wf0=0.30562, Wf1=1.00000, Wf2=0.10141
tree_Ora	-11777.7	-11778.4	0.232612	0.378389	NO	P0=0.39696, P1=0.11315, P2=0.48989, Wb0=0.29946, Wb1=1.00000, Wb2=0.02852, Wf0=0.29946, Wf1=1.00000, Wf2=0.13832
tree_Pan	-11778.2	-11778.4	0.510931	0.588011	NO	P0=0.49491, P1=0.11119, P2=0.39390, Wb0=0.02957, Wb1=1.00000, Wb2=0.30109, Wf0=0.02957, Wf1=1.00000, Wf2=0.37797
tree_Pig	-11775.6	-11778.4	0.017237	0.0793143	NO	P0=0.48596, P1=0.11752, P2=0.39652, Wb0=0.02817, Wb1=1.00000, Wb2=0.28703, Wf0=0.02817, Wf1=1.00000, Wf2=0.59193
tree_Pla	-11776.9	-11778.4	0.081074	0.207575	NO	P0=0.49056, P1=0.11230, P2=0.39714, Wb0=0.02867, Wb1=1.00000, Wb2=0.30800, Wf0=0.02867, Wf1=1.00000, Wf2=0.19360
tree_Rab	-11777.5	-11778.4	0.177237	0.32216	NO	P0=0.39896, P1=0.11393, P2=0.48711, Wb0=0.29759, Wb1=1.00000, Wb2=0.02709, Wf0=0.29759, Wf1=1.00000, Wf2=0.05087
tree_Rat	-11777.8	-11778.4	0.26665	0.402466	NO	P0=0.49208, P1=0.11259, P2=0.39533, Wb0=0.02916, Wb1=1.00000, Wb2=0.29752, Wf0=0.02916, Wf1=1.00000, Wf2=0.47417
tree_Squ	-11778.3	-11778.4	0.666132	0.710397	NO	P0=0.49255, P1=0.11274, P2=0.39471, Wb0=0.02925, Wb1=1.00000, Wb2=0.29981, Wf0=0.02925, Wf1=1.00000, Wf2=0.34585
tree_Zeb	-11772.6	-11778.4	0.000635474	0.00727204	YES	P0=0.48556, P1=0.11602, P2=0.39841, Wb0=0.02831, Wb1=1.00000, Wb2=0.28489, Wf0=0.02831, Wf1=1.00000, Wf2=1.22430
FANCF
tree_Cat6802	-10894.9	-10896.2	0.115581	0.251829	NO	P0=0.25615, P1=0.17570, P2=0.56815, Wb0=0.01975, Wb1=1.00000, Wb2=0.29969, Wf0=0.01975, Wf1=1.00000, Wf2=0.48421
tree_Chi3445	-10896.1	-10896.2	0.753589	0.781499	NO	P0=0.25620, P1=0.17410, P2=0.56970, Wb0=0.01985, Wb1=1.00000, Wb2=0.30584, Wf0=0.01985, Wf1=1.00000, Wf2=0.47982
tree_Chk3660	-10886.3	-10896.2	9.099e-06	0.000178721	YES	P0=0.25634, P1=0.18481, P2=0.55885, Wb0=0.01976, Wb1=1.00000, Wb2=0.27846, Wf0=0.01976, Wf1=1.00000, Wf2=2.01767
tree_Cow7230	-10895.1	-10896.2	0.147818	0.295223	NO	P0=0.57229, P1=0.17582, P2=0.25189, Wb0=0.30321, Wb1=1.00000, Wb2=0.01727, Wf0=0.30321, Wf1=1.00000, Wf2=0.07486
tree_Dol896	-10895.2	-10896.2	0.156331	0.30044	NO	P0=0.56868, P1=0.17428, P2=0.25704, Wb0=0.30593, Wb1=1.00000, Wb2=0.01877, Wf0=0.30593, Wf1=1.00000, Wf2=0.13423
tree_Ele11367	-10895.9	-10896.2	0.434833	0.531456	NO	P0=0.25616, P1=0.17534, P2=0.56850, Wb0=0.01992, Wb1=1.00000, Wb2=0.30881, Wf0=0.01992, Wf1=1.00000, Wf2=0.24070
tree_Gui4340	-10895.4	-10896.2	0.226431	0.372014	NO	P0=0.25632, P1=0.17280, P2=0.57088, Wb0=0.01993, Wb1=1.00000, Wb2=0.31197, Wf0=0.01993, Wf1=1.00000, Wf2=0.20800
tree_Hum183161	-10896	-10896.2	0.539041	0.609431	NO	P0=0.25611, P1=0.17442, P2=0.56947, Wb0=0.01983, Wb1=1.00000, Wb2=0.30537, Wf0=0.01983, Wf1=1.00000, Wf2=0.55631
tree_Mac20817	-10895	-10896.2	0.124481	0.265936	NO	P0=0.25579, P1=0.17714, P2=0.56708, Wb0=0.01976, Wb1=1.00000, Wb2=0.30165, Wf0=0.01976, Wf1=1.00000, Wf2=0.64735
tree_Mar23251	-10895.9	-10896.2	0.446783	0.540058	NO	P0=0.56860, P1=0.17351, P2=0.25789, Wb0=0.30709, Wb1=1.00000, Wb2=0.02053, Wf0=0.30709, Wf1=1.00000, Wf2=0.00000
tree_Mic17124	-10895.1	-10896.2	0.15061	0.297747	NO	P0=0.56809, P1=0.17280, P2=0.25911, Wb0=0.30809, Wb1=1.00000, Wb2=0.02163, Wf0=0.30809, Wf1=1.00000, Wf2=0.00000
tree_Mou92118	-10896.1	-10896.2	0.745676	0.775564	NO	P0=0.25634, P1=0.17457, P2=0.56909, Wb0=0.01994, Wb1=1.00000, Wb2=0.30749, Wf0=0.01994, Wf1=1.00000, Wf2=0.26389
tree_Nmr330875	-10894.6	-10896.2	0.0734818	0.195753	NO	P0=0.26162, P1=0.17129, P2=0.56709, Wb0=0.02143, Wb1=1.00000, Wb2=0.31762, Wf0=0.02143, Wf1=1.00000, Wf2=0.18347
tree_Opo24521	-10892.6	-10896.2	0.00759367	0.045424	NO	P0=0.25814, P1=0.16974, P2=0.57212, Wb0=0.01922, Wb1=1.00000, Wb2=0.32088, Wf0=0.01922, Wf1=1.00000, Wf2=0.12979
tree_Ora3416	-10896.1	-10896.2	0.742364	0.774129	NO	P0=0.56827, P1=0.17348, P2=0.25824, Wb0=0.30712, Wb1=1.00000, Wb2=0.02027, Wf0=0.30712, Wf1=1.00000, Wf2=0.07988
tree_Rab8345	-10896.1	-10896.2	0.799489	0.814837	NO	P0=0.56895, P1=0.17372, P2=0.25733, Wb0=0.30675, Wb1=1.00000, Wb2=0.02040, Wf0=0.30675, Wf1=1.00000, Wf2=0.01512
tree_Rat23968	-10895.5	-10896.2	0.256883	0.395446	NO	P0=0.25715, P1=0.17293, P2=0.56993, Wb0=0.02010, Wb1=1.00000, Wb2=0.31157, Wf0=0.02010, Wf1=1.00000, Wf2=0.15692
tree_Squ15643	-10895.5	-10896.2	0.241726	0.38349	NO	P0=0.56964, P1=0.17372, P2=0.25664, Wb0=0.30668, Wb1=1.00000, Wb2=0.02064, Wf0=0.30668, Wf1=1.00000, Wf2=0.00000
tree_Zeb4603	-10890.7	-10896.2	0.000975943	0.0102747	NO	P0=0.25827, P1=0.18028, P2=0.56145, Wb0=0.02038, Wb1=1.00000, Wb2=0.28669, Wf0=0.02038, Wf1=1.00000, Wf2=0.99749
TREX1
tree_Chi	-5610.44	-5611.32	0.185077	0.327749	NO	P0=0.39984, P1=0.24744, P2=0.35272, Wb0=0.22137, Wb1=1.00000, Wb2=0.00654, Wf0=0.22137, Wf1=1.00000, Wf2=0.37216
tree_Cow	-5610.98	-5611.32	0.411139	0.514804	NO	P0=0.39761, P1=0.24035, P2=0.36203, Wb0=0.01691, Wb1=1.00000, Wb2=0.25333, Wf0=0.01691, Wf1=1.00000, Wf2=0.18342
tree_Dog	-5611.19	-5611.32	0.618444	0.673115	NO	P0=0.34628, P1=0.24310, P2=0.41062, Wb0=0.24892, Wb1=1.00000, Wb2=0.02034, Wf0=0.24892, Wf1=1.00000, Wf2=0.00000
tree_Gui	-5610.98	-5611.32	0.412217	0.515174	NO	P0=0.41623, P1=0.24224, P2=0.34154, Wb0=0.02084, Wb1=1.00000, Wb2=0.24423, Wf0=0.02084, Wf1=1.00000, Wf2=0.37294
tree_Hor	-5611.03	-5611.32	0.447313	0.540058	NO	P0=0.42115, P1=0.23845, P2=0.34039, Wb0=0.02124, Wb1=1.00000, Wb2=0.26412, Wf0=0.02124, Wf1=1.00000, Wf2=0.15064
tree_Hum	-5610.81	-5611.32	0.315622	0.439998	NO	P0=0.44066, P1=0.23530, P2=0.32405, Wb0=0.02484, Wb1=1.00000, Wb2=0.26921, Wf0=0.02484, Wf1=1.00000, Wf2=1.86128
tree_Mou	-5602.94	-5611.32	4.26602e-05	0.000693096	YES	P0=0.34512, P1=0.24968, P2=0.40520, Wb0=0.00722, Wb1=1.00000, Wb2=0.18685, Wf0=0.00722, Wf1=1.00000, Wf2=1.35145
tree_Nmr	-5611.31	-5611.32	0.895923	0.902783	NO	P0=0.38673, P1=0.24533, P2=0.36794, Wb0=0.01519, Wb1=1.00000, Wb2=0.23496, Wf0=0.01519, Wf1=1.00000, Wf2=0.25134
tree_Ora	-5610.45	-5611.32	0.188638	0.330557	NO	P0=0.37300, P1=0.24249, P2=0.38451, Wb0=0.01186, Wb1=1.00000, Wb2=0.23430, Wf0=0.01186, Wf1=1.00000, Wf2=0.00000
tree_Pan	-5611.3	-5611.32	0.848996	0.860107	NO	P0=0.38640, P1=0.24540, P2=0.36821, Wb0=0.01514, Wb1=1.00000, Wb2=0.23454, Wf0=0.01514, Wf1=1.00000, Wf2=0.26387
tree_Rab	-5610.62	-5611.32	0.238557	0.381924	NO	P0=0.40877, P1=0.24753, P2=0.34371, Wb0=0.21968, Wb1=1.00000, Wb2=0.00000, Wf0=0.21968, Wf1=1.00000, Wf2=0.04639
tree_Rat	-5606.82	-5611.32	0.0027033	0.0216923	NO	P0=0.48278, P1=0.22487, P2=0.29235, Wb0=0.03162, Wb1=1.00000, Wb2=0.27977, Wf0=0.03162, Wf1=1.00000, Wf2=1.51466
tree_Squ	-5609.35	-5611.32	0.0474963	0.148694	NO	P0=0.30615, P1=0.26168, P2=0.43218, Wb0=0.00000, Wb1=1.00000, Wb2=0.20782, Wf0=0.00000, Wf1=1.00000, Wf2=0.05385
