# Supplementary material for: Molecular adaptation of telomere associated genes in mammals
Source: BMC Evol Biol. 2013 Nov 15;13:251. doi: 10.1186/1471-2148-13-251 (PMC3833184; doi:10.1186/1471-2148-13-251)
Supplement: Additional file 3 — Lineage-specific CodeML (modelA) results for each gene family. The lineage tested, the estimated modelA, modelAnull and M1Neutral lnL values are given followed by the p-value and p-adj value for multiple testing for modelA vs modelAnull LRT and modelA vs model1Neutral LRT. A list of BEB positively selected sites with a PP > 0.90 are given for lineage-specific analysis for each of the genes analysed. [file 1471-2148-13-251-S3.xls]

## Sheet: Sheet1
ABL1,ABL2
Model	Tree	Model Type	p	w (t=0)	lnL	LRT Result	Parameter Estimates	Positive Selection	Positively Selected Sites in 48x1254 Alignment (P(w>1) > 0.9)
m0	tree	Homogeneous	1	2	-52172.3	N/A	w=0.09641	No
m1Neutral	tree	Site-specific	1	2	-51024.3	N/A	p0=0.81887 p1=0.18113 w0=0.04493 w1=1.00000	Not Allowed
m2Selection	tree	Site-specific	2	2	-51024.3	m1Neutral	p0=0.81887 p1=0.16149 p2=0.01964 w0=0.04493 w1=1.00000 w2=1.00000	No
m3Discrtk2	tree	Site-specific	3	2	-50414.9	m3Discrtk2	p0=0.68683 p1=0.31317 w0=0.01718 w1=0.33018	No
m3Discrtk3	tree	Site-specific	5	2	-50246.5	m3Discrtk3	p0=0.57013 p1=0.25391 p2=0.17596 w0=0.00843 w1=0.11950 w2=0.48800	No
m7	tree	Site-specific	2	2	-50221.5	N/A	p=0.24865 q=1.59538	Not Allowed
m8	tree	Site-specific	4	0	-50206.9	m8a	p=0.27828 p0=0.97439 p1=0.02561 q=2.35892 w=1.03344	No
m8a	tree	Site-specific	4	1	-50206.9	N/A	p=0.27929 p0=0.97283 p1=0.02717 q=2.39514 w=1.00000	Not Allowed
modelA	tree_Cat5115	Branch-site	3	10	-51024.3	m1Neutral, modelAnull	p0=0.81887 p1=0.18113 p2=0.00000 p3=0.00000 w0=0.04493 w1=1.00000 w2=33.15633	No
modelAnull	tree_Cat5115	Branch-site	3	1	-51024.3	N/A	p0=0.81886 p1=0.18114 p2=0.00000 p3=0.00000 w0=0.04493 w1=1.00000 w2=1.00000	Not Allowed
modelA	tree_Chi1727	Branch-site	3	2	-51024.3	m1Neutral, modelAnull	p0=0.81887 p1=0.18113 p2=0.00000 p3=0.00000 w0=0.04493 w1=1.00000 w2=1.00000	No
modelAnull	tree_Chi1727	Branch-site	3	1	-51024.3	N/A	p0=0.81887 p1=0.18113 p2=0.00000 p3=0.00000 w0=0.04493 w1=1.00000 w2=1.00000	Not Allowed
modelA	tree_Chi21477	Branch-site	3	2	-51023	m1Neutral, modelAnull	p0=0.66171 p1=0.14655 p2=0.15697 p3=0.03477 w0=0.04481 w1=1.00000 w2=1.00000	No
modelAnull	tree_Chi21477	Branch-site	3	1	-51023	N/A	p0=0.66171 p1=0.14655 p2=0.15697 p3=0.03477 w0=0.04481 w1=1.00000 w2=1.00000	Not Allowed
modelA	tree_Chk3875	Branch-site	3	2	-51024.3	m1Neutral, modelAnull	p0=0.81886 p1=0.18114 p2=0.00000 p3=0.00000 w0=0.04493 w1=1.00000 w2=1.00000	No
modelAnull	tree_Chk3875	Branch-site	3	1	-51024.3	N/A	p0=0.81886 p1=0.18114 p2=0.00000 p3=0.00000 w0=0.04493 w1=1.00000 w2=1.00000	Not Allowed
modelA	tree_Chk4213	Branch-site	3	10	-51021.3	modelA	p0=0.81767 p1=0.17852 p2=0.00313 p3=0.00068 w0=0.04485 w1=1.00000 w2=156.71150	Yes	Alignment (0 sites)
modelAnull	tree_Chk4213	Branch-site	3	1	-51024.3	N/A	p0=0.81887 p1=0.18113 p2=0.00000 p3=0.00000 w0=0.04493 w1=1.00000 w2=1.00000	Not Allowed
modelA	tree_Cow15026	Branch-site	3	1	-51024.3	m1Neutral, modelAnull	p0=0.81887 p1=0.18113 p2=0.00000 p3=0.00000 w0=0.04493 w1=1.00000 w2=1.00000	No
modelAnull	tree_Cow15026	Branch-site	3	1	-51024.3	N/A	p0=0.81887 p1=0.18113 p2=0.00000 p3=0.00000 w0=0.04493 w1=1.00000 w2=1.00000	Not Allowed
modelA	tree_Cow17976	Branch-site	3	10	-50994.6	modelA	p0=0.81041 p1=0.17619 p2=0.01101 p3=0.00239 w0=0.04465 w1=1.00000 w2=998.99892	Yes	Alignment (5 BEB sites): 1 35 37 42 43
modelAnull	tree_Cow17976	Branch-site	3	1	-51014.6	N/A	p0=0.79821 p1=0.17531 p2=0.02171 p3=0.00477 w0=0.04429 w1=1.00000 w2=1.00000	Not Allowed
modelA	tree_Dog13920	Branch-site	3	2	-51024.3	m1Neutral, modelAnull	p0=0.81887 p1=0.18113 p2=0.00000 p3=0.00000 w0=0.04493 w1=1.00000 w2=1.00000	No
modelAnull	tree_Dog13920	Branch-site	3	1	-51024.3	N/A	p0=0.81887 p1=0.18113 p2=0.00000 p3=0.00000 w0=0.04493 w1=1.00000 w2=1.00000	Not Allowed
modelA	tree_Dol15170	Branch-site	3	0	-51024.3	m1Neutral, modelAnull	p0=0.81887 p1=0.18113 p2=0.00000 p3=0.00000 w0=0.04493 w1=1.00000 w2=1.00000	No
modelAnull	tree_Dol15170	Branch-site	3	1	-51024.3	N/A	p0=0.81887 p1=0.18113 p2=0.00000 p3=0.00000 w0=0.04493 w1=1.00000 w2=1.00000	Not Allowed
modelA	tree_Dol17378	Branch-site	3	2	-51024.3	m1Neutral, modelAnull	p0=0.81887 p1=0.18113 p2=0.00000 p3=0.00000 w0=0.04493 w1=1.00000 w2=1.00000	No
modelAnull	tree_Dol17378	Branch-site	3	1	-51024.3	N/A	p0=0.81887 p1=0.18113 p2=0.00000 p3=0.00000 w0=0.04493 w1=1.00000 w2=1.00000	Not Allowed
modelA	tree_Ele5345	Branch-site	3	2	-51024.3	m1Neutral, modelAnull	p0=0.81887 p1=0.18113 p2=0.00000 p3=0.00000 w0=0.04493 w1=1.00000 w2=1.00000	No
modelAnull	tree_Ele5345	Branch-site	3	1	-51024.3	N/A	p0=0.81886 p1=0.18114 p2=0.00000 p3=0.00000 w0=0.04493 w1=1.00000 w2=1.00000	Not Allowed
modelA	tree_Ele6986	Branch-site	3	0	-51021.8	m1Neutral, modelAnull	p0=0.79175 p1=0.17508 p2=0.02717 p3=0.00601 w0=0.04459 w1=1.00000 w2=1.00001	No
modelAnull	tree_Ele6986	Branch-site	3	1	-51021.8	N/A	p0=0.79167 p1=0.17506 p2=0.02725 p3=0.00603 w0=0.04459 w1=1.00000 w2=1.00000	Not Allowed
modelA	tree_Gui13202	Branch-site	3	2	-51024.3	m1Neutral, modelAnull	p0=0.81887 p1=0.18113 p2=0.00000 p3=0.00000 w0=0.04493 w1=1.00000 w2=1.00000	No
modelAnull	tree_Gui13202	Branch-site	3	1	-51024.3	N/A	p0=0.81887 p1=0.18113 p2=0.00000 p3=0.00000 w0=0.04493 w1=1.00000 w2=1.00000	Not Allowed
modelA	tree_Hed14995	Branch-site	3	10	-51004.8	modelA	p0=0.80922 p1=0.18021 p2=0.00864 p3=0.00193 w0=0.04402 w1=1.00000 w2=473.40375	Yes	Alignment (5 BEB sites): 580 644 861 990 1074
modelAnull	tree_Hed14995	Branch-site	3	1	-51024.3	N/A	p0=0.81887 p1=0.18113 p2=0.00000 p3=0.00000 w0=0.04493 w1=1.00000 w2=1.00000	Not Allowed
modelA	tree_Hor14981	Branch-site	3	0	-51024.3	m1Neutral, modelAnull	p0=0.81887 p1=0.18113 p2=0.00000 p3=0.00000 w0=0.04493 w1=1.00000 w2=1.00000	No
modelAnull	tree_Hor14981	Branch-site	3	1	-51024.3	N/A	p0=0.81887 p1=0.18113 p2=0.00000 p3=0.00000 w0=0.04493 w1=1.00000 w2=1.00000	Not Allowed
modelA	tree_Hor5708	Branch-site	3	2	-51024.3	m1Neutral, modelAnull	p0=0.81887 p1=0.18113 p2=0.00000 p3=0.00000 w0=0.04493 w1=1.00000 w2=1.00000	No
modelAnull	tree_Hor5708	Branch-site	3	1	-51024.3	N/A	p0=0.81886 p1=0.18114 p2=0.00000 p3=0.00000 w0=0.04493 w1=1.00000 w2=1.00000	Not Allowed
modelA	tree_Hum143322	Branch-site	3	2	-51023.7	m1Neutral, modelAnull	p0=0.68968 p1=0.15266 p2=0.12909 p3=0.02857 w0=0.04487 w1=1.00000 w2=1.00000	No
modelAnull	tree_Hum143322	Branch-site	3	1	-51023.7	N/A	p0=0.68968 p1=0.15266 p2=0.12909 p3=0.02857 w0=0.04487 w1=1.00000 w2=1.00000	Not Allowed
modelA	tree_Hum97007	Branch-site	3	2	-51024.3	m1Neutral, modelAnull	p0=0.81887 p1=0.18113 p2=0.00000 p3=0.00000 w0=0.04493 w1=1.00000 w2=1.00000	No
modelAnull	tree_Hum97007	Branch-site	3	1	-51024.3	N/A	p0=0.81887 p1=0.18113 p2=0.00000 p3=0.00000 w0=0.04493 w1=1.00000 w2=1.00000	Not Allowed
modelA	tree_Kag12502	Branch-site	3	10	-51024.1	m1Neutral, modelAnull	p0=0.80926 p1=0.17900 p2=0.00961 p3=0.00213 w0=0.04479 w1=1.00000 w2=1.00000	No
modelAnull	tree_Kag12502	Branch-site	3	1	-51024.1	N/A	p0=0.80926 p1=0.17900 p2=0.00961 p3=0.00213 w0=0.04479 w1=1.00000 w2=1.00000	Not Allowed
modelA	tree_Kag6116	Branch-site	3	0	-51017.3	modelAnull	p0=0.78266 p1=0.17302 p2=0.03629 p3=0.00802 w0=0.04407 w1=1.00000 w2=1.00000	No
modelAnull	tree_Kag6116	Branch-site	3	1	-51017.3	N/A	p0=0.78266 p1=0.17302 p2=0.03629 p3=0.00802 w0=0.04407 w1=1.00000 w2=1.00000	Not Allowed
modelA	tree_Mac6262	Branch-site	3	2	-50894.1	modelA	p0=0.79170 p1=0.17738 p2=0.02526 p3=0.00566 w0=0.04301 w1=1.00000 w2=999.00000	Yes	Alignment (26 BEB sites): 27 31 35 49 57 59 329 330 331 332 333 334 336 338 339 340 341 346 348 349 350 351 352 353 355 911
modelAnull	tree_Mac6262	Branch-site	3	1	-50985.6	N/A	p0=0.69667 p1=0.15595 p2=0.12042 p3=0.02696 w0=0.04297 w1=1.00000 w2=1.00000	Not Allowed
modelA	tree_Mar20525	Branch-site	3	10	-51024.3	m1Neutral, modelAnull	p0=0.81887 p1=0.18113 p2=0.00000 p3=0.00000 w0=0.04493 w1=1.00000 w2=8.94814	No
modelAnull	tree_Mar20525	Branch-site	3	1	-51024.3	N/A	p0=0.81886 p1=0.18113 p2=0.00000 p3=0.00000 w0=0.04493 w1=1.00000 w2=1.00000	Not Allowed
modelA	tree_Mar8288	Branch-site	3	2	-51010.2	modelA	p0=0.81529 p1=0.17723 p2=0.00615 p3=0.00134 w0=0.04507 w1=1.00000 w2=260.90896	Yes	Alignment (1 BEB sites): 61
modelAnull	tree_Mar8288	Branch-site	3	1	-51023.4	N/A	p0=0.80564 p1=0.17736 p2=0.01394 p3=0.00307 w0=0.04488 w1=1.00000 w2=1.00000	Not Allowed
modelA	tree_Meg1515	Branch-site	3	2	-51024.3	m1Neutral, modelAnull	p0=0.81887 p1=0.18113 p2=0.00000 p3=0.00000 w0=0.04493 w1=1.00000 w2=1.00000	No
modelAnull	tree_Meg1515	Branch-site	3	1	-51024.3	N/A	p0=0.81886 p1=0.18114 p2=0.00000 p3=0.00000 w0=0.04493 w1=1.00000 w2=1.00000	Not Allowed
modelA	tree_Meg7609	Branch-site	3	2	-51024.3	m1Neutral, modelAnull	p0=0.81478 p1=0.18028 p2=0.00405 p3=0.00090 w0=0.04486 w1=1.00000 w2=1.00000	No
modelAnull	tree_Meg7609	Branch-site	3	1	-51024.3	N/A	p0=0.81886 p1=0.18113 p2=0.00000 p3=0.00000 w0=0.04493 w1=1.00000 w2=1.00000	Not Allowed
modelA	tree_Mic7200	Branch-site	3	0	-51024.3	m1Neutral, modelAnull	p0=0.81886 p1=0.18114 p2=0.00000 p3=0.00000 w0=0.04493 w1=1.00000 w2=1.00000	No
modelAnull	tree_Mic7200	Branch-site	3	1	-51024.3	N/A	p0=0.81886 p1=0.18113 p2=0.00000 p3=0.00000 w0=0.04493 w1=1.00000 w2=1.00000	Not Allowed
modelA	tree_Mic8799	Branch-site	3	2	-51024.3	m1Neutral, modelAnull	p0=0.81886 p1=0.18114 p2=0.00000 p3=0.00000 w0=0.04493 w1=1.00000 w2=1.00000	No
modelAnull	tree_Mic8799	Branch-site	3	1	-51024.3	N/A	p0=0.81887 p1=0.18113 p2=0.00000 p3=0.00000 w0=0.04493 w1=1.00000 w2=1.00000	Not Allowed
modelA	tree_Mou26596	Branch-site	3	2	-51023.2	m1Neutral, modelAnull	p0=0.81702 p1=0.18037 p2=0.00213 p3=0.00047 w0=0.04485 w1=1.00000 w2=4.87144	No
modelAnull	tree_Mou26596	Branch-site	3	1	-51023.8	N/A	p0=0.81319 p1=0.17986 p2=0.00569 p3=0.00126 w0=0.04480 w1=1.00000 w2=1.00000	Not Allowed
modelA	tree_Mou26842	Branch-site	3	2	-51024.1	m1Neutral, modelAnull	p0=0.80647 p1=0.17838 p2=0.01241 p3=0.00274 w0=0.04480 w1=1.00000 w2=1.00000	No
modelAnull	tree_Mou26842	Branch-site	3	1	-51024.3	N/A	p0=0.81887 p1=0.18113 p2=0.00000 p3=0.00000 w0=0.04493 w1=1.00000 w2=1.00000	Not Allowed
modelA	tree_Nmr356595	Branch-site	3	1	-51024.3	m1Neutral, modelAnull	p0=0.81696 p1=0.18070 p2=0.00192 p3=0.00042 w0=0.04492 w1=1.00000 w2=1.00000	No
modelAnull	tree_Nmr356595	Branch-site	3	1	-51024.3	N/A	p0=0.81887 p1=0.18113 p2=0.00000 p3=0.00000 w0=0.04493 w1=1.00000 w2=1.00000	Not Allowed
modelA	tree_Nmr361423	Branch-site	3	2	-50996.5	modelA	p0=0.80800 p1=0.17651 p2=0.01272 p3=0.00278 w0=0.04432 w1=1.00000 w2=37.76464	Yes	Alignment (9 BEB sites): 734 752 776 778 779 781 782 783 784
modelAnull	tree_Nmr361423	Branch-site	3	1	-51009.9	N/A	p0=0.78955 p1=0.17223 p2=0.03137 p3=0.00684 w0=0.04404 w1=1.00000 w2=1.00000	Not Allowed
modelA	tree_Opo12126	Branch-site	3	10	-51011.4	modelA	p0=0.81029 p1=0.17701 p2=0.01042 p3=0.00228 w0=0.04446 w1=1.00000 w2=7.47858	Yes	Alignment (6 BEB sites): 755 936 979 982 1032 1099
modelAnull	tree_Opo12126	Branch-site	3	1	-51017	N/A	p0=0.79489 p1=0.17431 p2=0.02526 p3=0.00554 w0=0.04431 w1=1.00000 w2=1.00000	Not Allowed
modelA	tree_Opo6090	Branch-site	3	10	-51023	m1Neutral, modelAnull	p0=0.81770 p1=0.18026 p2=0.00167 p3=0.00037 w0=0.04491 w1=1.00000 w2=229.37330	No
modelAnull	tree_Opo6090	Branch-site	3	1	-51024.3	N/A	p0=0.81886 p1=0.18113 p2=0.00001 p3=0.00000 w0=0.04493 w1=1.00000 w2=1.00000	Not Allowed
modelA	tree_Ora464	Branch-site	3	2	-51024.3	m1Neutral, modelAnull	p0=0.81887 p1=0.18113 p2=0.00000 p3=0.00000 w0=0.04493 w1=1.00000 w2=1.00000	No
modelAnull	tree_Ora464	Branch-site	3	1	-51024.3	N/A	p0=0.81887 p1=0.18113 p2=0.00000 p3=0.00000 w0=0.04493 w1=1.00000 w2=1.00000	Not Allowed
modelA	tree_Pan14636	Branch-site	3	2	-51024.3	m1Neutral, modelAnull	p0=0.81887 p1=0.18113 p2=0.00000 p3=0.00000 w0=0.04493 w1=1.00000 w2=1.00000	No
modelAnull	tree_Pan14636	Branch-site	3	1	-51024.3	N/A	p0=0.81887 p1=0.18113 p2=0.00000 p3=0.00000 w0=0.04493 w1=1.00000 w2=1.00000	Not Allowed
modelA	tree_Pan16250	Branch-site	3	2	-51024.3	m1Neutral, modelAnull	p0=0.81887 p1=0.18113 p2=0.00000 p3=0.00000 w0=0.04493 w1=1.00000 w2=1.00000	No
modelAnull	tree_Pan16250	Branch-site	3	1	-51024.3	N/A	p0=0.81887 p1=0.18113 p2=0.00000 p3=0.00000 w0=0.04493 w1=1.00000 w2=1.00000	Not Allowed
modelA	tree_Pig24674	Branch-site	3	2	-51024.3	m1Neutral, modelAnull	p0=0.81886 p1=0.18114 p2=0.00000 p3=0.00000 w0=0.04493 w1=1.00000 w2=1.00000	No
modelAnull	tree_Pig24674	Branch-site	3	1	-51024.3	N/A	p0=0.81887 p1=0.18113 p2=0.00000 p3=0.00000 w0=0.04493 w1=1.00000 w2=1.00000	Not Allowed
modelA	tree_Pig5706	Branch-site	3	10	-51024.3	m1Neutral, modelAnull	p0=0.81887 p1=0.18113 p2=0.00000 p3=0.00000 w0=0.04493 w1=1.00000 w2=10.50464	No
modelAnull	tree_Pig5706	Branch-site	3	1	-51024.3	N/A	p0=0.81887 p1=0.18113 p2=0.00000 p3=0.00000 w0=0.04493 w1=1.00000 w2=1.00000	Not Allowed
modelA	tree_Pik8698	Branch-site	3	2	-51021	modelA	p0=0.81580 p1=0.18090 p2=0.00270 p3=0.00060 w0=0.04468 w1=1.00000 w2=998.99979	Yes	Alignment (1 BEB sites): 613
modelAnull	tree_Pik8698	Branch-site	3	1	-51023.2	N/A	p0=0.80910 p1=0.17921 p2=0.00957 p3=0.00212 w0=0.04465 w1=1.00000 w2=1.00000	Not Allowed
modelA	tree_Pla1046	Branch-site	3	2	-51021.4	m1Neutral	p0=0.81410 p1=0.18039 p2=0.00451 p3=0.00100 w0=0.04460 w1=1.00000 w2=999.00000	No
modelAnull	tree_Pla1046	Branch-site	3	1	-51024.3	N/A	p0=0.81887 p1=0.18113 p2=0.00000 p3=0.00000 w0=0.04493 w1=1.00000 w2=1.00000	Not Allowed
modelA	tree_Pla958	Branch-site	3	10	-51022.2	m1Neutral, modelAnull	p0=0.81712 p1=0.18107 p2=0.00148 p3=0.00033 w0=0.04476 w1=1.00000 w2=999.00000	No
modelAnull	tree_Pla958	Branch-site	3	1	-51023.6	N/A	p0=0.81210 p1=0.17986 p2=0.00658 p3=0.00146 w0=0.04471 w1=1.00000 w2=1.00000	Not Allowed
modelA	tree_Rab7140	Branch-site	3	1	-50936.9	modelA	p0=0.79179 p1=0.18074 p2=0.02237 p3=0.00511 w0=0.04205 w1=1.00000 w2=657.00189	Yes	Alignment (16 BEB sites): 213 214 215 216 217 219 220 223 226 227 228 230 231 233 235 236
modelAnull	tree_Rab7140	Branch-site	3	1	-50972	N/A	p0=0.71374 p1=0.16236 p2=0.10094 p3=0.02296 w0=0.04151 w1=1.00000 w2=1.00000	Not Allowed
modelA	tree_Rab8738	Branch-site	3	10	-51024.3	m1Neutral, modelAnull	p0=0.81887 p1=0.18113 p2=0.00000 p3=0.00000 w0=0.04493 w1=1.00000 w2=10.97900	No
modelAnull	tree_Rab8738	Branch-site	3	1	-51024.3	N/A	p0=0.81887 p1=0.18113 p2=0.00000 p3=0.00000 w0=0.04493 w1=1.00000 w2=1.00000	Not Allowed
modelA	tree_Rat9371	Branch-site	3	2	-51023	m1Neutral, modelAnull	p0=0.81867 p1=0.17984 p2=0.00122 p3=0.00027 w0=0.04506 w1=1.00000 w2=27.36263	No
modelAnull	tree_Rat9371	Branch-site	3	1	-51024.3	N/A	p0=0.81881 p1=0.18112 p2=0.00005 p3=0.00001 w0=0.04493 w1=1.00000 w2=1.00000	Not Allowed
modelA	tree_Squ21312	Branch-site	3	2	-51024.3	m1Neutral, modelAnull	p0=0.81887 p1=0.18113 p2=0.00000 p3=0.00000 w0=0.04493 w1=1.00000 w2=1.00000	No
modelAnull	tree_Squ21312	Branch-site	3	1	-51024.3	N/A	p0=0.81887 p1=0.18113 p2=0.00000 p3=0.00000 w0=0.04493 w1=1.00000 w2=1.00000	Not Allowed
modelA	tree_Squ26819	Branch-site	3	2	-51024.3	m1Neutral, modelAnull	p0=0.81887 p1=0.18113 p2=0.00000 p3=0.00000 w0=0.04493 w1=1.00000 w2=1.00000	No
modelAnull	tree_Squ26819	Branch-site	3	1	-51024.3	N/A	p0=0.81887 p1=0.18113 p2=0.00000 p3=0.00000 w0=0.04493 w1=1.00000 w2=1.00000	Not Allowed
modelA	tree_Zeb17391	Branch-site	3	10	-51024.3	m1Neutral, modelAnull	p0=0.81887 p1=0.18113 p2=0.00000 p3=0.00000 w0=0.04493 w1=1.00000 w2=1.00000	No
modelAnull	tree_Zeb17391	Branch-site	3	1	-51024.3	N/A	p0=0.81887 p1=0.18113 p2=0.00000 p3=0.00000 w0=0.04493 w1=1.00000 w2=1.00000	Not Allowed
modelA	tree_Zeb4720	Branch-site	3	2	-51024.3	m1Neutral, modelAnull	p0=0.81887 p1=0.18113 p2=0.00000 p3=0.00000 w0=0.04493 w1=1.00000 w2=1.00000	No
modelAnull	tree_Zeb4720	Branch-site	3	1	-51024.3	N/A	p0=0.81886 p1=0.18113 p2=0.00000 p3=0.00000 w0=0.04493 w1=1.00000 w2=1.00000	Not Allowed
ANKRD17, ANKHD1, ANKHD1-EIF4EBP3
Model	Tree	Model Type	p	w (t=0)	lnL	LRT Result	Parameter Estimates	Positive Selection	Positively Selected Sites in 39x2749 Alignment (P(w>1) > 0.9)
m0	tree	Homogeneous	1	10	-78988.2	N/A	w=0.08675	No
m1Neutral	tree	Site-specific	1	10	-77227.3	N/A	p0=0.78367 p1=0.21633 w0=0.04045 w1=1.00000	Not Allowed
m2Selection	tree	Site-specific	2	0	-77227.3	m1Neutral	p0=0.78367 p1=0.12367 p2=0.09266 w0=0.04045 w1=1.00000 w2=1.00000	No
m3Discrtk2	tree	Site-specific	3	2	-75753.8	m3Discrtk2	p0=0.55824 p1=0.44176 w0=0.00501 w1=0.21980	No
m3Discrtk3	tree	Site-specific	5	10	-75451.2	m3Discrtk3	p0=0.51538 p1=0.31190 p2=0.17272 w0=0.00231 w1=0.10538 w2=0.42718	No
m7	tree	Site-specific	2	1	-75453	N/A	p=0.21264 q=1.57332	Not Allowed
m8	tree	Site-specific	4	2	-75409.4	m8	p=0.22639 p0=0.98945 p1=0.01055 q=2.00411 w=1.96409	Yes	Alignment (14 BEB sites): 100 103 111 1730 2134 2182 2183 2658 2660 2661 2662 2684 2688 2693
m8a	tree	Site-specific	4	1	-75427.4	N/A	p=0.23391 p0=0.97680 p1=0.02320 q=2.35990 w=1.00000	Not Allowed
modelA	tree_Alp1331	Branch-site	3	10	-77227.3	m1Neutral, modelAnull	p0=0.78368 p1=0.21632 p2=0.00000 p3=0.00000 w0=0.04045 w1=1.00000 w2=9.08976	No
modelAnull	tree_Alp1331	Branch-site	3	1	-77227.3	N/A	p0=0.78367 p1=0.21633 p2=0.00000 p3=0.00000 w0=0.04045 w1=1.00000 w2=1.00000	Not Allowed
modelA	tree_Alp2452	Branch-site	3	2	-77213.8	modelA	p0=0.78080 p1=0.21488 p2=0.00339 p3=0.00093 w0=0.04012 w1=1.00000 w2=149.78354	Yes	Alignment (2 BEB sites): 1140 1141
modelAnull	tree_Alp2452	Branch-site	3	1	-77220.1	N/A	p0=0.74457 p1=0.20574 p2=0.03893 p3=0.01076 w0=0.03977 w1=1.00000 w2=1.00000	Not Allowed
modelA	tree_Chi16149	Branch-site	3	10	-77227.3	m1Neutral, modelAnull	p0=0.78367 p1=0.21633 p2=0.00000 p3=0.00000 w0=0.04045 w1=1.00000 w2=8.66140	No
modelAnull	tree_Chi16149	Branch-site	3	1	-77227.3	N/A	p0=0.78366 p1=0.21632 p2=0.00001 p3=0.00000 w0=0.04045 w1=1.00000 w2=1.00000	Not Allowed
modelA	tree_Chk1099	Branch-site	3	2	-77221.2	modelA	p0=0.78266 p1=0.21611 p2=0.00097 p3=0.00027 w0=0.04033 w1=1.00000 w2=999.00000	Yes	Alignment (1 BEB sites): 2184
modelAnull	tree_Chk1099	Branch-site	3	1	-77226.3	N/A	p0=0.77631 p1=0.21437 p2=0.00731 p3=0.00202 w0=0.04029 w1=1.00000 w2=1.00000	Not Allowed
modelA	tree_Cow10871	Branch-site	3	2	-77226.5	m1Neutral, modelAnull	p0=0.78337 p1=0.21566 p2=0.00076 p3=0.00021 w0=0.04040 w1=1.00000 w2=25.03747	No
modelAnull	tree_Cow10871	Branch-site	3	1	-77227	N/A	p0=0.77546 p1=0.21396 p2=0.00830 p3=0.00229 w0=0.04031 w1=1.00000 w2=1.00000	Not Allowed
modelA	tree_Cow4912	Branch-site	3	0	-77227.3	m1Neutral, modelAnull	p0=0.78367 p1=0.21633 p2=0.00000 p3=0.00000 w0=0.04045 w1=1.00000 w2=1.00000	No
modelAnull	tree_Cow4912	Branch-site	3	1	-77227.3	N/A	p0=0.78367 p1=0.21633 p2=0.00000 p3=0.00000 w0=0.04045 w1=1.00000 w2=1.00000	Not Allowed
modelA	tree_Dog2998	Branch-site	3	10	-77103.6	modelA	p0=0.77709 p1=0.20928 p2=0.01074 p3=0.00289 w0=0.04019 w1=1.00000 w2=963.02456	Yes	Alignment (21 BEB sites): 3 4 5 1512 1515 1516 1517 1523 1524 1525 1526 1527 1528 1530 1531 1532 1534 1538 1539 1541 1552
modelAnull	tree_Dog2998	Branch-site	3	1	-77200.5	N/A	p0=0.69964 p1=0.19065 p2=0.08622 p3=0.02349 w0=0.03986 w1=1.00000 w2=1.00000	Not Allowed
modelA	tree_Dog5786	Branch-site	3	10	-77201.3	modelA	p0=0.78289 p1=0.21280 p2=0.00338 p3=0.00092 w0=0.04073 w1=1.00000 w2=444.75183	Yes	Alignment (4 BEB sites): 1512 1516 1523 1534
modelAnull	tree_Dog5786	Branch-site	3	1	-77222.7	N/A	p0=0.76744 p1=0.20989 p2=0.01780 p3=0.00487 w0=0.04038 w1=1.00000 w2=1.00000	Not Allowed
modelA	tree_Dol16542	Branch-site	3	2	-77183.7	modelA	p0=0.77938 p1=0.21647 p2=0.00325 p3=0.00090 w0=0.03989 w1=1.00000 w2=999.00000	Yes	Alignment (4 BEB sites): 172 1383 1384 1397
modelAnull	tree_Dol16542	Branch-site	3	1	-77211.7	N/A	p0=0.67702 p1=0.18760 p2=0.10601 p3=0.02937 w0=0.03980 w1=1.00000 w2=1.00000	Not Allowed
modelA	tree_Dol5573	Branch-site	3	0	-77227.3	m1Neutral, modelAnull	p0=0.78367 p1=0.21632 p2=0.00000 p3=0.00000 w0=0.04045 w1=1.00000 w2=1.00000	No
modelAnull	tree_Dol5573	Branch-site	3	1	-77227.3	N/A	p0=0.78359 p1=0.21639 p2=0.00002 p3=0.00000 w0=0.04043 w1=1.00000 w2=1.00000	Not Allowed
modelA	tree_Ele21478	Branch-site	3	2	-77211.6	modelA	p0=0.78215 p1=0.21619 p2=0.00130 p3=0.00036 w0=0.04015 w1=1.00000 w2=197.63504	Yes	Alignment (3 BEB sites): 708 709 2475
modelAnull	tree_Ele21478	Branch-site	3	1	-77222.3	N/A	p0=0.76700 p1=0.21175 p2=0.01665 p3=0.00460 w0=0.04009 w1=1.00000 w2=1.00000	Not Allowed
modelA	tree_Ele5337	Branch-site	3	1	-77227.3	m1Neutral, modelAnull	p0=0.78283 p1=0.21610 p2=0.00084 p3=0.00023 w0=0.04044 w1=1.00000 w2=1.00000	No
modelAnull	tree_Ele5337	Branch-site	3	1	-77227.3	N/A	p0=0.78366 p1=0.21632 p2=0.00001 p3=0.00000 w0=0.04045 w1=1.00000 w2=1.00000	Not Allowed
modelA	tree_Gui13416	Branch-site	3	1	-77227.3	m1Neutral, modelAnull	p0=0.78368 p1=0.21632 p2=0.00000 p3=0.00000 w0=0.04045 w1=1.00000 w2=1.00000	No
modelAnull	tree_Gui13416	Branch-site	3	1	-77227.3	N/A	p0=0.78349 p1=0.21630 p2=0.00017 p3=0.00005 w0=0.04045 w1=1.00000 w2=1.00000	Not Allowed
modelA	tree_Hor15036	Branch-site	3	0	-77227.1	m1Neutral, modelAnull	p0=0.77460 p1=0.21393 p2=0.00898 p3=0.00248 w0=0.04036 w1=1.00000 w2=1.00000	No
modelAnull	tree_Hor15036	Branch-site	3	1	-77227.1	N/A	p0=0.77517 p1=0.21409 p2=0.00842 p3=0.00233 w0=0.04037 w1=1.00000 w2=1.00000	Not Allowed
modelA	tree_Hum131503	Branch-site	3	10	-77227.3	m1Neutral, modelAnull	p0=0.78367 p1=0.21633 p2=0.00000 p3=0.00000 w0=0.04045 w1=1.00000 w2=1.00000	No
modelAnull	tree_Hum131503	Branch-site	3	1	-77227.3	N/A	p0=0.78367 p1=0.21632 p2=0.00001 p3=0.00000 w0=0.04045 w1=1.00000 w2=1.00000	Not Allowed
modelA	tree_Hum132466	Branch-site	3	2	-77226.9	m1Neutral, modelAnull	p0=0.70172 p1=0.19373 p2=0.08193 p3=0.02262 w0=0.04042 w1=1.00000 w2=1.00000	No
modelAnull	tree_Hum132466	Branch-site	3	1	-77226.9	N/A	p0=0.70196 p1=0.19379 p2=0.08169 p3=0.02255 w0=0.04042 w1=1.00000 w2=1.00000	Not Allowed
modelA	tree_Hum254996	Branch-site	3	10	-77227.3	m1Neutral, modelAnull	p0=0.78367 p1=0.21633 p2=0.00000 p3=0.00000 w0=0.04045 w1=1.00000 w2=1.00000	No
modelAnull	tree_Hum254996	Branch-site	3	1	-77227.3	N/A	p0=0.78367 p1=0.21633 p2=0.00000 p3=0.00000 w0=0.04045 w1=1.00000 w2=1.00000	Not Allowed
modelA	tree_Mar14029	Branch-site	3	1	-77227.3	m1Neutral, modelAnull	p0=0.78368 p1=0.21632 p2=0.00000 p3=0.00000 w0=0.04045 w1=1.00000 w2=1.00000	No
modelAnull	tree_Mar14029	Branch-site	3	1	-77227.3	N/A	p0=0.78367 p1=0.21633 p2=0.00000 p3=0.00000 w0=0.04046 w1=1.00000 w2=1.00000	Not Allowed
modelA	tree_Mar16624	Branch-site	3	1	-77207.6	modelA	p0=0.78023 p1=0.21435 p2=0.00425 p3=0.00117 w0=0.04034 w1=1.00000 w2=76.73549	Yes	Alignment (3 BEB sites): 252 1520 2102
modelAnull	tree_Mar16624	Branch-site	3	1	-77222.7	N/A	p0=0.76966 p1=0.21241 p2=0.01405 p3=0.00388 w0=0.04012 w1=1.00000 w2=1.00000	Not Allowed
modelA	tree_Meg1827	Branch-site	3	2	-77226.6	m1Neutral, modelAnull	p0=0.76113 p1=0.21011 p2=0.02254 p3=0.00622 w0=0.04032 w1=1.00000 w2=1.00000	No
modelAnull	tree_Meg1827	Branch-site	3	1	-77226.6	N/A	p0=0.76112 p1=0.21011 p2=0.02255 p3=0.00622 w0=0.04032 w1=1.00000 w2=1.00000	Not Allowed
modelA	tree_Mic3126	Branch-site	3	1	-77221.1	modelA	p0=0.78286 p1=0.21606 p2=0.00084 p3=0.00023 w0=0.04032 w1=1.00000 w2=67.58776	Yes	Alignment (1 BEB sites): 763
modelAnull	tree_Mic3126	Branch-site	3	1	-77227.3	N/A	p0=0.78367 p1=0.21633 p2=0.00000 p3=0.00000 w0=0.04045 w1=1.00000 w2=1.00000	Not Allowed
modelA	tree_Mic5083	Branch-site	3	0	-77227.3	m1Neutral, modelAnull	p0=0.77991 p1=0.21533 p2=0.00373 p3=0.00103 w0=0.04042 w1=1.00000 w2=1.00000	No
modelAnull	tree_Mic5083	Branch-site	3	1	-77227.3	N/A	p0=0.77989 p1=0.21532 p2=0.00375 p3=0.00104 w0=0.04042 w1=1.00000 w2=1.00000	Not Allowed
modelA	tree_Mou24483	Branch-site	3	10	-77226.6	m1Neutral, modelAnull	p0=0.76446 p1=0.21112 p2=0.01914 p3=0.00529 w0=0.04028 w1=1.00000 w2=1.00000	No
modelAnull	tree_Mou24483	Branch-site	3	1	-77227.3	N/A	p0=0.78368 p1=0.21632 p2=0.00000 p3=0.00000 w0=0.04045 w1=1.00000 w2=1.00000	Not Allowed
modelA	tree_Mou55204	Branch-site	3	10	-77223.7	modelAnull	p0=0.78261 p1=0.21623 p2=0.00090 p3=0.00025 w0=0.04031 w1=1.00000 w2=21.67041	No
modelAnull	tree_Mou55204	Branch-site	3	1	-77225	N/A	p0=0.76421 p1=0.21119 p2=0.01927 p3=0.00533 w0=0.04023 w1=1.00000 w2=1.00000	Not Allowed
modelA	tree_Nmr351416	Branch-site	3	2	-77136.5	modelA	p0=0.77424 p1=0.20556 p2=0.01597 p3=0.00424 w0=0.03982 w1=1.00000 w2=977.22568	Yes	Alignment (14 BEB sites): 53 90 99 106 108 109 117 134 135 138 141 142 144 146
modelAnull	tree_Nmr351416	Branch-site	3	1	-77214.7	N/A	p0=0.72860 p1=0.19728 p2=0.05833 p3=0.01579 w0=0.03977 w1=1.00000 w2=1.00000	Not Allowed
modelA	tree_Opo11596	Branch-site	3	1	-77217.6	modelA	p0=0.78127 p1=0.21251 p2=0.00489 p3=0.00133 w0=0.04048 w1=1.00000 w2=134.77131	Yes	Alignment (1 BEB sites): 1536
modelAnull	tree_Opo11596	Branch-site	3	1	-77226.1	N/A	p0=0.77952 p1=0.21406 p2=0.00504 p3=0.00138 w0=0.04031 w1=1.00000 w2=1.00000	Not Allowed
modelA	tree_Opo19154	Branch-site	3	2	-77227.3	m1Neutral, modelAnull	p0=0.78367 p1=0.21633 p2=0.00000 p3=0.00000 w0=0.04045 w1=1.00000 w2=1.00000	No
modelAnull	tree_Opo19154	Branch-site	3	1	-77227.3	N/A	p0=0.78367 p1=0.21633 p2=0.00000 p3=0.00000 w0=0.04045 w1=1.00000 w2=1.00000	Not Allowed
modelA	tree_Ora14821	Branch-site	3	2	-77227.2	m1Neutral, modelAnull	p0=0.75672 p1=0.20894 p2=0.02691 p3=0.00743 w0=0.04043 w1=1.00000 w2=1.00000	No
modelAnull	tree_Ora14821	Branch-site	3	1	-77227.2	N/A	p0=0.75682 p1=0.20896 p2=0.02682 p3=0.00740 w0=0.04043 w1=1.00000 w2=1.00000	Not Allowed
modelA	tree_Ora15854	Branch-site	3	10	-77227.3	m1Neutral, modelAnull	p0=0.78367 p1=0.21633 p2=0.00000 p3=0.00000 w0=0.04045 w1=1.00000 w2=11.47720	No
modelAnull	tree_Ora15854	Branch-site	3	1	-77227.3	N/A	p0=0.78365 p1=0.21632 p2=0.00002 p3=0.00001 w0=0.04045 w1=1.00000 w2=1.00000	Not Allowed
modelA	tree_Pan11018	Branch-site	3	10	-77227.3	m1Neutral, modelAnull	p0=0.78367 p1=0.21633 p2=0.00000 p3=0.00000 w0=0.04045 w1=1.00000 w2=1.00000	No
modelAnull	tree_Pan11018	Branch-site	3	1	-77227.3	N/A	p0=0.78362 p1=0.21638 p2=0.00000 p3=0.00000 w0=0.04043 w1=1.00000 w2=1.00000	Not Allowed
modelA	tree_Pan4553	Branch-site	3	0	-77227.3	m1Neutral, modelAnull	p0=0.78367 p1=0.21633 p2=0.00000 p3=0.00000 w0=0.04045 w1=1.00000 w2=1.00000	No
modelAnull	tree_Pan4553	Branch-site	3	1	-77227.3	N/A	p0=0.78368 p1=0.21632 p2=0.00000 p3=0.00000 w0=0.04045 w1=1.00000 w2=1.00000	Not Allowed
modelA	tree_Pig14364	Branch-site	3	10	-77219.4	modelA	p0=0.78021 p1=0.21624 p2=0.00279 p3=0.00077 w0=0.04037 w1=1.00000 w2=914.47083	Yes	Alignment (3 NEB sites): 2658 2660 2693
modelAnull	tree_Pig14364	Branch-site	3	1	-77227.3	N/A	p0=0.78367 p1=0.21633 p2=0.00000 p3=0.00000 w0=0.04045 w1=1.00000 w2=1.00000	Not Allowed
modelA	tree_Pig24592	Branch-site	3	0	-77227.3	m1Neutral, modelAnull	p0=0.78367 p1=0.21633 p2=0.00000 p3=0.00000 w0=0.04045 w1=1.00000 w2=1.00000	No
modelAnull	tree_Pig24592	Branch-site	3	1	-77227.3	N/A	p0=0.78368 p1=0.21632 p2=0.00000 p3=0.00000 w0=0.04045 w1=1.00000 w2=1.00000	Not Allowed
modelA	tree_Rab15943	Branch-site	3	10	-77072.1	modelA	p0=0.76594 p1=0.21708 p2=0.01323 p3=0.00375 w0=0.03760 w1=1.00000 w2=998.98583	Yes	Alignment (21 BEB sites): 264 265 267 269 272 273 276 277 278 279 287 289 290 293 295 296 297 298 301 305 307
modelAnull	tree_Rab15943	Branch-site	3	1	-77148.5	N/A	p0=0.68829 p1=0.19318 p2=0.09256 p3=0.02598 w0=0.03741 w1=1.00000 w2=1.00000	Not Allowed
modelA	tree_Rat2940	Branch-site	3	10	-77227.3	m1Neutral, modelAnull	p0=0.78367 p1=0.21632 p2=0.00000 p3=0.00000 w0=0.04045 w1=1.00000 w2=9.04079	No
modelAnull	tree_Rat2940	Branch-site	3	1	-77227.3	N/A	p0=0.78367 p1=0.21633 p2=0.00000 p3=0.00000 w0=0.04045 w1=1.00000 w2=1.00000	Not Allowed
modelA	tree_Rat30247	Branch-site	3	10	-77067.4	modelA	p0=0.76917 p1=0.21720 p2=0.01063 p3=0.00300 w0=0.03787 w1=1.00000 w2=246.06148	Yes	Alignment (20 BEB sites): 213 215 217 219 224 225 228 229 232 233 234 235 237 240 241 242 245 247 248 974
modelAnull	tree_Rat30247	Branch-site	3	1	-77146.6	N/A	p0=0.66651 p1=0.18718 p2=0.11423 p3=0.03208 w0=0.03771 w1=1.00000 w2=1.00000	Not Allowed
modelA	tree_Shr612	Branch-site	3	0	-77201	modelA	p0=0.78138 p1=0.21487 p2=0.00294 p3=0.00081 w0=0.04008 w1=1.00000 w2=112.24431	Yes	Alignment (4 BEB sites): 1255 1256 1671 2401
modelAnull	tree_Shr612	Branch-site	3	1	-77220.5	N/A	p0=0.76576 p1=0.21095 p2=0.01827 p3=0.00503 w0=0.04003 w1=1.00000 w2=1.00000	Not Allowed
modelA	tree_Zeb1580	Branch-site	3	2	-77209.1	modelAnull	p0=0.75509 p1=0.20283 p2=0.03317 p3=0.00891 w0=0.04001 w1=1.00000 w2=22.73405	No
modelAnull	tree_Zeb1580	Branch-site	3	1	-77209.8	N/A	p0=0.75205 p1=0.20189 p2=0.03631 p3=0.00975 w0=0.03981 w1=1.00000 w2=1.00000	Not Allowed
modelA	tree_Zeb1656	Branch-site	3	1	-77222.6	modelA	p0=0.78220 p1=0.21600 p2=0.00141 p3=0.00039 w0=0.04038 w1=1.00000 w2=532.15243	Yes	Alignment (1 BEB sites): 258
modelAnull	tree_Zeb1656	Branch-site	3	1	-77227.1	N/A	p0=0.78246 p1=0.21591 p2=0.00127 p3=0.00035 w0=0.04041 w1=1.00000 w2=1.00000	Not Allowed
RBL1, RBL2
Model	Tree	Model Type	p	w (t=0)	lnL	LRT Result	Parameter Estimates	Positive Selection	Positively Selected Sites in 44x1191 Alignment (P(w>1) > 0.9)
m0	tree	Homogeneous	1	2	-41712.2	N/A	w=0.11018	No
m1Neutral	tree	Site-specific	1	2	-41512.7	N/A	p0=0.92460 p1=0.07540 w0=0.09336 w1=1.00000	Not Allowed
m2Selection	tree	Site-specific	2	0	-41512.7	m1Neutral	p0=0.92460 p1=0.07540 p2=0.00000 w0=0.09336 w1=1.00000 w2=54.13338	No
m3Discrtk2	tree	Site-specific	3	2	-41171.9	m3Discrtk2	p0=0.63547 p1=0.36453 w0=0.03778 w1=0.25974	No
m3Discrtk3	tree	Site-specific	5	0	-41112.3	m3Discrtk3	p0=0.34704 p1=0.47930 p2=0.17366 w0=0.01164 w1=0.10734 w2=0.37942	No
m7	tree	Site-specific	2	2	-41114.1	N/A	p=0.64036 q=4.44784	Not Allowed
m8	tree	Site-specific	4	2	-41111.3	m7, m8a	p=0.66513 p0=0.99491 p1=0.00509 q=4.80869 w=1.00000	No
m8a	tree	Site-specific	4	1	-41111.3	N/A	p=0.66514 p0=0.99491 p1=0.00509 q=4.80874 w=1.00000	Not Allowed
modelA	tree_Alp3604	Branch-site	3	2	-41508.2	modelA	p0=0.92154 p1=0.07544 p2=0.00279 p3=0.00023 w0=0.09304 w1=1.00000 w2=21.79708	Yes	Alignment (0 sites)
modelAnull	tree_Alp3604	Branch-site	3	1	-41511.2	N/A	p0=0.89647 p1=0.07328 p2=0.02796 p3=0.00229 w0=0.09299 w1=1.00000 w2=1.00000	Not Allowed
modelA	tree_Chi13469	Branch-site	3	2	-41512.7	m1Neutral, modelAnull	p0=0.92460 p1=0.07540 p2=0.00000 p3=0.00000 w0=0.09336 w1=1.00000 w2=1.00000	No
modelAnull	tree_Chi13469	Branch-site	3	1	-41512.7	N/A	p0=0.92460 p1=0.07540 p2=0.00000 p3=0.00000 w0=0.09336 w1=1.00000 w2=1.00000	Not Allowed
modelA	tree_Chi8115	Branch-site	3	0	-41512.7	m1Neutral, modelAnull	p0=0.92460 p1=0.07540 p2=0.00000 p3=0.00000 w0=0.09336 w1=1.00000 w2=1.00000	No
modelAnull	tree_Chi8115	Branch-site	3	1	-41512.7	N/A	p0=0.92460 p1=0.07540 p2=0.00000 p3=0.00000 w0=0.09336 w1=1.00000 w2=1.00000	Not Allowed
modelA	tree_Chk1332	Branch-site	3	2	-41512.3	m1Neutral, modelAnull	p0=0.92043 p1=0.07511 p2=0.00412 p3=0.00034 w0=0.09314 w1=1.00000 w2=2.60071	No
modelAnull	tree_Chk1332	Branch-site	3	1	-41512.5	N/A	p0=0.91663 p1=0.07476 p2=0.00796 p3=0.00065 w0=0.09315 w1=1.00000 w2=1.00000	Not Allowed
modelA	tree_Chk3190	Branch-site	3	2	-41511	m1Neutral, modelAnull	p0=0.00001 p1=0.00000 p2=0.92473 p3=0.07526 w0=0.09320 w1=1.00000 w2=54.64992	No
modelAnull	tree_Chk3190	Branch-site	3	1	-41511.1	N/A	p0=0.00000 p1=0.00000 p2=0.92467 p3=0.07532 w0=0.09321 w1=1.00000 w2=1.00000	Not Allowed
modelA	tree_Chk3663	Branch-site	3	2	-41383.4	modelA	p0=0.87491 p1=0.07462 p2=0.04651 p3=0.00397 w0=0.08967 w1=1.00000 w2=260.55058	Yes	Alignment (43 BEB sites): 146 147 148 153 154 157 158 160 161 162 165 167 168 171 172 174 175 176 179 181 182 183 184 187 210 212 213 319 332 351 353 842 889 901 903 905 906 907 938 939 940 973 974
modelAnull	tree_Chk3663	Branch-site	3	1	-41456.2	N/A	p0=0.61629 p1=0.05246 p2=0.30526 p3=0.02599 w0=0.08908 w1=1.00000 w2=1.00000	Not Allowed
modelA	tree_Cow11541	Branch-site	3	2	-41512.7	m1Neutral, modelAnull	p0=0.92460 p1=0.07540 p2=0.00000 p3=0.00000 w0=0.09336 w1=1.00000 w2=1.00000	No
modelAnull	tree_Cow11541	Branch-site	3	1	-41512.7	N/A	p0=0.92460 p1=0.07540 p2=0.00000 p3=0.00000 w0=0.09336 w1=1.00000 w2=1.00000	Not Allowed
modelA	tree_Cow16243	Branch-site	3	2	-41512.7	m1Neutral, modelAnull	p0=0.92460 p1=0.07540 p2=0.00000 p3=0.00000 w0=0.09336 w1=1.00000 w2=1.00000	No
modelAnull	tree_Cow16243	Branch-site	3	1	-41512.7	N/A	p0=0.92460 p1=0.07540 p2=0.00000 p3=0.00000 w0=0.09336 w1=1.00000 w2=1.00000	Not Allowed
modelA	tree_Dog8696	Branch-site	3	2	-41508.4	modelA	p0=0.92363 p1=0.07352 p2=0.00264 p3=0.00021 w0=0.09367 w1=1.00000 w2=249.95081	Yes	Alignment (1 BEB sites): 995
modelAnull	tree_Dog8696	Branch-site	3	1	-41512.7	N/A	p0=0.92460 p1=0.07540 p2=0.00000 p3=0.00000 w0=0.09336 w1=1.00000 w2=1.00000	Not Allowed
modelA	tree_Dog9654	Branch-site	3	2	-41512.7	m1Neutral, modelAnull	p0=0.92460 p1=0.07540 p2=0.00000 p3=0.00000 w0=0.09336 w1=1.00000 w2=1.00000	No
modelAnull	tree_Dog9654	Branch-site	3	1	-41512.7	N/A	p0=0.92460 p1=0.07540 p2=0.00000 p3=0.00000 w0=0.09336 w1=1.00000 w2=1.00000	Not Allowed
modelA	tree_Dol12699	Branch-site	3	2	-41512.7	m1Neutral, modelAnull	p0=0.92459 p1=0.07541 p2=0.00000 p3=0.00000 w0=0.09336 w1=1.00000 w2=1.00000	No
modelAnull	tree_Dol12699	Branch-site	3	1	-41512.7	N/A	p0=0.92460 p1=0.07540 p2=0.00000 p3=0.00000 w0=0.09336 w1=1.00000 w2=1.00000	Not Allowed
modelA	tree_Dol1933	Branch-site	3	2	-41509.3	modelA	p0=0.92317 p1=0.07549 p2=0.00125 p3=0.00010 w0=0.09320 w1=1.00000 w2=88.84787	Yes	Alignment (0 sites)
modelAnull	tree_Dol1933	Branch-site	3	1	-41512.4	N/A	p0=0.91470 p1=0.07470 p2=0.00981 p3=0.00080 w0=0.09326 w1=1.00000 w2=1.00000	Not Allowed
modelA	tree_Ele22292	Branch-site	3	10	-41507.5	modelAnull	p0=0.82759 p1=0.06749 p2=0.09701 p3=0.00791 w0=0.09215 w1=1.00000 w2=1.00000	No
modelAnull	tree_Ele22292	Branch-site	3	1	-41507.5	N/A	p0=0.82759 p1=0.06749 p2=0.09701 p3=0.00791 w0=0.09215 w1=1.00000 w2=1.00000	Not Allowed
modelA	tree_Ele9024	Branch-site	3	2	-41508.9	modelAnull	p0=0.85627 p1=0.06958 p2=0.06857 p3=0.00557 w0=0.09232 w1=1.00000 w2=1.00000	No
modelAnull	tree_Ele9024	Branch-site	3	1	-41508.9	N/A	p0=0.85627 p1=0.06958 p2=0.06857 p3=0.00557 w0=0.09231 w1=1.00000 w2=1.00000	Not Allowed
modelA	tree_Gui1340	Branch-site	3	2	-41483.4	modelA	p0=0.91343 p1=0.07412 p2=0.01151 p3=0.00093 w0=0.09252 w1=1.00000 w2=23.60830	Yes	Alignment (6 BEB sites): 147 151 402 488 698 1080
modelAnull	tree_Gui1340	Branch-site	3	1	-41497	N/A	p0=0.82553 p1=0.06729 p2=0.09909 p3=0.00808 w0=0.09179 w1=1.00000 w2=1.00000	Not Allowed
modelA	tree_Gui6507	Branch-site	3	2	-41477.3	modelA	p0=0.91349 p1=0.07662 p2=0.00912 p3=0.00076 w0=0.09202 w1=1.00000 w2=999.00000	Yes	Alignment (9 BEB sites): 237 239 241 243 245 246 248 251 254
modelAnull	tree_Gui6507	Branch-site	3	1	-41500.2	N/A	p0=0.86799 p1=0.07214 p2=0.05528 p3=0.00459 w0=0.09175 w1=1.00000 w2=1.00000	Not Allowed
modelA	tree_Hor14181	Branch-site	3	2	-41512.7	m1Neutral, modelAnull	p0=0.92460 p1=0.07540 p2=0.00000 p3=0.00000 w0=0.09336 w1=1.00000 w2=1.00000	No
modelAnull	tree_Hor14181	Branch-site	3	1	-41512.7	N/A	p0=0.92460 p1=0.07540 p2=0.00000 p3=0.00000 w0=0.09336 w1=1.00000 w2=1.00000	Not Allowed
modelA	tree_Hor24316	Branch-site	3	2	-41505.8	modelAnull	p0=0.79999 p1=0.06439 p2=0.12552 p3=0.01010 w0=0.09226 w1=1.00000 w2=1.02452	No
modelAnull	tree_Hor24316	Branch-site	3	1	-41505.8	N/A	p0=0.79695 p1=0.06414 p2=0.12855 p3=0.01035 w0=0.09226 w1=1.00000 w2=1.00000	Not Allowed
modelA	tree_Hum103479	Branch-site	3	2	-41512.7	m1Neutral, modelAnull	p0=0.92460 p1=0.07540 p2=0.00000 p3=0.00000 w0=0.09336 w1=1.00000 w2=1.00000	No
modelAnull	tree_Hum103479	Branch-site	3	1	-41512.7	N/A	p0=0.92460 p1=0.07540 p2=0.00000 p3=0.00000 w0=0.09336 w1=1.00000 w2=1.00000	Not Allowed
modelA	tree_Hum80839	Branch-site	3	2	-41511.1	m1Neutral, modelAnull	p0=0.89214 p1=0.07228 p2=0.03292 p3=0.00267 w0=0.09328 w1=1.00000 w2=9.55571	No
modelAnull	tree_Hum80839	Branch-site	3	1	-41511.2	N/A	p0=0.63709 p1=0.05159 p2=0.28800 p3=0.02332 w0=0.09329 w1=1.00000 w2=1.00000	Not Allowed
modelA	tree_Mar1178	Branch-site	3	2	-41509.9	m1Neutral, modelAnull	p0=0.82827 p1=0.06701 p2=0.09688 p3=0.00784 w0=0.09275 w1=1.00000 w2=1.00000	No
modelAnull	tree_Mar1178	Branch-site	3	1	-41509.9	N/A	p0=0.82827 p1=0.06701 p2=0.09688 p3=0.00784 w0=0.09274 w1=1.00000 w2=1.00000	Not Allowed
modelA	tree_Mar1518	Branch-site	3	2	-41512.7	m1Neutral, modelAnull	p0=0.92460 p1=0.07540 p2=0.00000 p3=0.00000 w0=0.09336 w1=1.00000 w2=1.00000	No
modelAnull	tree_Mar1518	Branch-site	3	1	-41512.7	N/A	p0=0.92460 p1=0.07540 p2=0.00000 p3=0.00000 w0=0.09336 w1=1.00000 w2=1.00000	Not Allowed
modelA	tree_Meg15616	Branch-site	3	10	-41511.3	m1Neutral, modelAnull	p0=0.92330 p1=0.07546 p2=0.00115 p3=0.00009 w0=0.09322 w1=1.00000 w2=28.22380	No
modelAnull	tree_Meg15616	Branch-site	3	1	-41512.5	N/A	p0=0.91801 p1=0.07492 p2=0.00654 p3=0.00053 w0=0.09323 w1=1.00000 w2=1.00000	Not Allowed
modelA	tree_Meg17778	Branch-site	3	2	-41512.5	m1Neutral, modelAnull	p0=0.90610 p1=0.07381 p2=0.01857 p3=0.00151 w0=0.09319 w1=1.00000 w2=1.00000	No
modelAnull	tree_Meg17778	Branch-site	3	1	-41512.5	N/A	p0=0.90610 p1=0.07381 p2=0.01857 p3=0.00151 w0=0.09319 w1=1.00000 w2=1.00000	Not Allowed
modelA	tree_Mic2235	Branch-site	3	2	-41482.7	modelA	p0=0.91425 p1=0.07450 p2=0.01040 p3=0.00085 w0=0.09254 w1=1.00000 w2=138.24733	Yes	Alignment (7 BEB sites): 322 323 324 325 327 990 1018
modelAnull	tree_Mic2235	Branch-site	3	1	-41499.6	N/A	p0=0.81267 p1=0.06643 p2=0.11176 p3=0.00914 w0=0.09189 w1=1.00000 w2=1.00000	Not Allowed
modelA	tree_Mou27641	Branch-site	3	0	-41512.7	m1Neutral, modelAnull	p0=0.92460 p1=0.07540 p2=0.00000 p3=0.00000 w0=0.09336 w1=1.00000 w2=1.00000	No
modelAnull	tree_Mou27641	Branch-site	3	1	-41512.7	N/A	p0=0.92460 p1=0.07540 p2=0.00000 p3=0.00000 w0=0.09336 w1=1.00000 w2=1.00000	Not Allowed
modelA	tree_Mou31666	Branch-site	3	2	-41512.7	m1Neutral, modelAnull	p0=0.92460 p1=0.07540 p2=0.00000 p3=0.00000 w0=0.09336 w1=1.00000 w2=1.00000	No
modelAnull	tree_Mou31666	Branch-site	3	1	-41512.7	N/A	p0=0.92460 p1=0.07540 p2=0.00000 p3=0.00000 w0=0.09336 w1=1.00000 w2=1.00000	Not Allowed
modelA	tree_Nmr262133	Branch-site	3	2	-41512.7	m1Neutral, modelAnull	p0=0.92460 p1=0.07540 p2=0.00000 p3=0.00000 w0=0.09336 w1=1.00000 w2=1.00000	No
modelAnull	tree_Nmr262133	Branch-site	3	1	-41512.7	N/A	p0=0.92460 p1=0.07540 p2=0.00000 p3=0.00000 w0=0.09336 w1=1.00000 w2=1.00000	Not Allowed
modelA	tree_Nmr362768	Branch-site	3	10	-41508.8	modelA	p0=0.92449 p1=0.07378 p2=0.00160 p3=0.00013 w0=0.09353 w1=1.00000 w2=261.80578	Yes	Alignment (0 sites)
modelAnull	tree_Nmr362768	Branch-site	3	1	-41511.3	N/A	p0=0.86677 p1=0.06962 p2=0.05888 p3=0.00473 w0=0.09297 w1=1.00000 w2=1.00000	Not Allowed
modelA	tree_Opo13167	Branch-site	3	2	-41512.3	m1Neutral, modelAnull	p0=0.92259 p1=0.07480 p2=0.00241 p3=0.00020 w0=0.09323 w1=1.00000 w2=5.44789	No
modelAnull	tree_Opo13167	Branch-site	3	1	-41512.7	N/A	p0=0.92460 p1=0.07540 p2=0.00000 p3=0.00000 w0=0.09336 w1=1.00000 w2=1.00000	Not Allowed
modelA	tree_Opo374	Branch-site	3	2	-41508	modelAnull	p0=0.87972 p1=0.07028 p2=0.04630 p3=0.00370 w0=0.09209 w1=1.00000 w2=1.41453	No
modelAnull	tree_Opo374	Branch-site	3	1	-41508.1	N/A	p0=0.86252 p1=0.06908 p2=0.06333 p3=0.00507 w0=0.09198 w1=1.00000 w2=1.00000	Not Allowed
modelA	tree_Ora10979	Branch-site	3	2	-41511.7	m1Neutral, modelAnull	p0=0.79256 p1=0.06470 p2=0.13197 p3=0.01077 w0=0.09317 w1=1.00000 w2=1.00000	No
modelAnull	tree_Ora10979	Branch-site	3	1	-41511.7	N/A	p0=0.79256 p1=0.06470 p2=0.13197 p3=0.01077 w0=0.09317 w1=1.00000 w2=1.00000	Not Allowed
modelA	tree_Ora7350	Branch-site	3	2	-41512.2	m1Neutral, modelAnull	p0=0.83922 p1=0.06857 p2=0.08524 p3=0.00697 w0=0.09322 w1=1.00000 w2=1.00000	No
modelAnull	tree_Ora7350	Branch-site	3	1	-41512.2	N/A	p0=0.83922 p1=0.06858 p2=0.08524 p3=0.00696 w0=0.09322 w1=1.00000 w2=1.00000	Not Allowed
modelA	tree_Pan12415	Branch-site	3	2	-41485.7	modelA	p0=0.91738 p1=0.07439 p2=0.00761 p3=0.00062 w0=0.09294 w1=1.00000 w2=998.99989	Yes	Alignment (5 BEB sites): 89 93 95 96 98
modelAnull	tree_Pan12415	Branch-site	3	1	-41504.4	N/A	p0=0.81045 p1=0.06650 p2=0.11371 p3=0.00933 w0=0.09233 w1=1.00000 w2=1.00000	Not Allowed
modelA	tree_Pan16277	Branch-site	3	2	-41512.7	m1Neutral, modelAnull	p0=0.92460 p1=0.07540 p2=0.00000 p3=0.00000 w0=0.09336 w1=1.00000 w2=1.00000	No
modelAnull	tree_Pan16277	Branch-site	3	1	-41512.7	N/A	p0=0.92460 p1=0.07540 p2=0.00000 p3=0.00000 w0=0.09336 w1=1.00000 w2=1.00000	Not Allowed
modelA	tree_Pig7331	Branch-site	3	1	-41458.4	modelA	p0=0.90374 p1=0.07527 p2=0.01938 p3=0.00161 w0=0.09171 w1=1.00000 w2=998.99965	Yes	Alignment (11 BEB sites): 694 695 701 702 703 708 710 714 751 770 790
modelAnull	tree_Pig7331	Branch-site	3	1	-41494.9	N/A	p0=0.82626 p1=0.06780 p2=0.09791 p3=0.00803 w0=0.09150 w1=1.00000 w2=1.00000	Not Allowed
modelA	tree_Pla13404	Branch-site	3	2	-41512.3	m1Neutral, modelAnull	p0=0.92213 p1=0.07495 p2=0.00270 p3=0.00022 w0=0.09323 w1=1.00000 w2=49.90867	No
modelAnull	tree_Pla13404	Branch-site	3	1	-41512.7	N/A	p0=0.92460 p1=0.07540 p2=0.00000 p3=0.00000 w0=0.09336 w1=1.00000 w2=1.00000	Not Allowed
modelA	tree_Rab5804	Branch-site	3	2	-41495	modelA	p0=0.91743 p1=0.07420 p2=0.00775 p3=0.00063 w0=0.09286 w1=1.00000 w2=998.99936	Yes	Alignment (4 BEB sites): 54 342 347 986
modelAnull	tree_Rab5804	Branch-site	3	1	-41507.7	N/A	p0=0.89626 p1=0.07300 p2=0.02843 p3=0.00232 w0=0.09252 w1=1.00000 w2=1.00000	Not Allowed
modelA	tree_Rab6354	Branch-site	3	10	-41511	m1Neutral, modelAnull	p0=0.92422 p1=0.07462 p2=0.00107 p3=0.00009 w0=0.09336 w1=1.00000 w2=387.64449	No
modelAnull	tree_Rab6354	Branch-site	3	1	-41512.7	N/A	p0=0.92460 p1=0.07540 p2=0.00000 p3=0.00000 w0=0.09336 w1=1.00000 w2=1.00000	Not Allowed
modelA	tree_Rat12153	Branch-site	3	2	-41510.9	m1Neutral, modelAnull	p0=0.91655 p1=0.07501 p2=0.00780 p3=0.00064 w0=0.09295 w1=1.00000 w2=4.65783	No
modelAnull	tree_Rat12153	Branch-site	3	1	-41511.4	N/A	p0=0.89077 p1=0.07294 p2=0.03354 p3=0.00275 w0=0.09285 w1=1.00000 w2=1.00000	Not Allowed
modelA	tree_Rat6921	Branch-site	3	2	-41501.7	modelA	p0=0.91635 p1=0.07551 p2=0.00752 p3=0.00062 w0=0.09258 w1=1.00000 w2=12.37373	Yes	Alignment (1 BEB sites): 1148
modelAnull	tree_Rat6921	Branch-site	3	1	-41507.9	N/A	p0=0.88619 p1=0.07266 p2=0.03803 p3=0.00312 w0=0.09253 w1=1.00000 w2=1.00000	Not Allowed
modelA	tree_Shr10759	Branch-site	3	2	-41512.7	m1Neutral, modelAnull	p0=0.92460 p1=0.07540 p2=0.00000 p3=0.00000 w0=0.09336 w1=1.00000 w2=1.00000	No
modelAnull	tree_Shr10759	Branch-site	3	1	-41512.7	N/A	p0=0.92460 p1=0.07540 p2=0.00000 p3=0.00000 w0=0.09336 w1=1.00000 w2=1.00000	Not Allowed
modelA	tree_Zeb3231	Branch-site	3	2	-41508.9	modelAnull	p0=0.91902 p1=0.07531 p2=0.00524 p3=0.00043 w0=0.09297 w1=1.00000 w2=20.66960	No
modelAnull	tree_Zeb3231	Branch-site	3	1	-41510.2	N/A	p0=0.87821 p1=0.07119 p2=0.04681 p3=0.00379 w0=0.09250 w1=1.00000 w2=1.00000	Not Allowed
modelA	tree_Zeb7426	Branch-site	3	2	-41512.7	m1Neutral, modelAnull	p0=0.92460 p1=0.07540 p2=0.00000 p3=0.00000 w0=0.09336 w1=1.00000 w2=1.00000	No
modelAnull	tree_Zeb7426	Branch-site	3	1	-41512.7	N/A	p0=0.92460 p1=0.07540 p2=0.00000 p3=0.00000 w0=0.09336 w1=1.00000 w2=1.00000	Not Allowed
FANCB
Model	Tree	Model Type	p	w (t=0)	lnL	LRT Result	Parameter Estimates	Positive Selection	Positively Selected Sites in 28x850 Alignment (P(w>1) > 0.9)
m0	tree	Homogeneous	1	2	-32225.9	N/A	w=0.52896	No
m1Neutral	tree	Site-specific	1	2	-31852.8	N/A	p0=0.50417 p1=0.49583 w0=0.25433 w1=1.00000	Not Allowed
m2Selection	tree	Site-specific	2	0	-31845.4	m2Selection	p0=0.49348 p1=0.48602 p2=0.02050 w0=0.25682 w1=1.00000 w2=2.29617	Yes	Alignment (2 BEB sites): 532 602
m3Discrtk2	tree	Site-specific	3	2	-31846.4	m3Discrtk2	p0=0.45969 p1=0.54031 w0=0.22006 w1=0.87254	No
m3Discrtk3	tree	Site-specific	5	2	-31809.1	m3Discrtk3	p0=0.13099 p1=0.49696 p2=0.37205 w0=0.04935 w1=0.38697 w2=1.02534	Yes	Alignment (159 NEB sites): 8 20 30 34 35 36 43 47 50 58 60 62 71 74 92 95 100 115 119 121 127 128 141 142 150 152 155 159 160 165 180 182 183 184 185 190 191 192 201 202 213 216 233 238 244 255 268 276 288 289 294 298 306 320 328 330 347 357 358 366 377 378 379 381 384 385 390 393 394 396 397 399 400 438 448 449 450 451 453 459 479 486 493 494 506 507 508 510 512 526 532 533 534 536 539 542 549 5…
m7	tree	Site-specific	2	2	-31818.9	N/A	p=0.83970 q=0.70868	Not Allowed
m8	tree	Site-specific	4	2	-31802.2	m8	p=0.97768 p0=0.92377 p1=0.07623 q=0.95112 w=1.55612	Yes	Alignment (2 BEB sites): 532 602
m8a	tree	Site-specific	4	1	-31811.6	N/A	p=1.24069 p0=0.72964 p1=0.27036 q=1.93082 w=1.00000	Not Allowed
modelA	tree_Alp10178	Branch-site	3	2	-31851	m1Neutral, modelAnull	p0=0.50534 p1=0.49188 p2=0.00141 p3=0.00137 w0=0.25517 w1=1.00000 w2=999.00000	No
modelAnull	tree_Alp10178	Branch-site	3	1	-31852.8	N/A	p0=0.50417 p1=0.49583 p2=0.00000 p3=0.00000 w0=0.25433 w1=1.00000 w2=1.00000	Not Allowed
modelA	tree_Chi21680	Branch-site	3	2	-31852.8	m1Neutral, modelAnull	p0=0.50417 p1=0.49583 p2=0.00000 p3=0.00000 w0=0.25433 w1=1.00000 w2=1.00000	No
modelAnull	tree_Chi21680	Branch-site	3	1	-31852.8	N/A	p0=0.50417 p1=0.49583 p2=0.00000 p3=0.00000 w0=0.25433 w1=1.00000 w2=1.00000	Not Allowed
modelA	tree_Chk16569	Branch-site	3	2	-31846.2	modelAnull	p0=0.49074 p1=0.48506 p2=0.01217 p3=0.01203 w0=0.24973 w1=1.00000 w2=10.77892	No
modelAnull	tree_Chk16569	Branch-site	3	1	-31846.9	N/A	p0=0.34714 p1=0.34686 p2=0.15307 p3=0.15294 w0=0.24539 w1=1.00000 w2=1.00000	Not Allowed
modelA	tree_Cow16433	Branch-site	3	2	-31852.2	m1Neutral, modelAnull	p0=0.44950 p1=0.44057 p2=0.05551 p3=0.05441 w0=0.25272 w1=1.00000 w2=1.00000	No
modelAnull	tree_Cow16433	Branch-site	3	1	-31852.2	N/A	p0=0.44950 p1=0.44057 p2=0.05551 p3=0.05441 w0=0.25272 w1=1.00000 w2=1.00000	Not Allowed
modelA	tree_Dog11861	Branch-site	3	2	-31824	modelA	p0=0.48947 p1=0.47856 p2=0.01616 p3=0.01580 w0=0.25095 w1=1.00000 w2=998.99984	Yes	Alignment (9 BEB sites): 5 640 642 679 680 681 685 687 694
modelAnull	tree_Dog11861	Branch-site	3	1	-31843.5	N/A	p0=0.28792 p1=0.28534 p2=0.21433 p3=0.21241 w0=0.24711 w1=1.00000 w2=1.00000	Not Allowed
modelA	tree_Dol12161	Branch-site	3	2	-31849.4	modelA	p0=0.49686 p1=0.49264 p2=0.00527 p3=0.00523 w0=0.25287 w1=1.00000 w2=31.21710	Yes	Alignment (1 BEB sites): 310
modelAnull	tree_Dol12161	Branch-site	3	1	-31852.2	N/A	p0=0.44597 p1=0.43980 p2=0.05752 p3=0.05672 w0=0.25294 w1=1.00000 w2=1.00000	Not Allowed
modelA	tree_Ele10051	Branch-site	3	2	-31843.5	modelA	p0=0.48886 p1=0.48680 p2=0.01220 p3=0.01215 w0=0.25186 w1=1.00000 w2=998.99428	Yes	Alignment (1 BEB sites): 339
modelAnull	tree_Ele10051	Branch-site	3	1	-31852.2	N/A	p0=0.46689 p1=0.46108 p2=0.03624 p3=0.03579 w0=0.25219 w1=1.00000 w2=1.00000	Not Allowed
modelA	tree_Gui7563	Branch-site	3	2	-31852.8	m1Neutral, modelAnull	p0=0.50417 p1=0.49583 p2=0.00000 p3=0.00000 w0=0.25433 w1=1.00000 w2=1.00000	No
modelAnull	tree_Gui7563	Branch-site	3	1	-31852.8	N/A	p0=0.50417 p1=0.49583 p2=0.00000 p3=0.00000 w0=0.25433 w1=1.00000 w2=1.00000	Not Allowed
modelA	tree_Hor17194	Branch-site	3	2	-31851.6	m1Neutral, modelAnull	p0=0.50152 p1=0.49113 p2=0.00371 p3=0.00364 w0=0.25451 w1=1.00000 w2=26.37071	No
modelAnull	tree_Hor17194	Branch-site	3	1	-31852.8	N/A	p0=0.50417 p1=0.49583 p2=0.00000 p3=0.00000 w0=0.25433 w1=1.00000 w2=1.00000	Not Allowed
modelA	tree_Hum181544	Branch-site	3	2	-31852.7	m1Neutral, modelAnull	p0=0.48147 p1=0.47368 p2=0.02261 p3=0.02225 w0=0.25427 w1=1.00000 w2=1.00000	No
modelAnull	tree_Hum181544	Branch-site	3	1	-31852.7	N/A	p0=0.48147 p1=0.47368 p2=0.02261 p3=0.02224 w0=0.25427 w1=1.00000 w2=1.00000	Not Allowed
modelA	tree_Kag11228	Branch-site	3	2	-31848.7	modelA	p0=0.47565 p1=0.46493 p2=0.03005 p3=0.02937 w0=0.25140 w1=1.00000 w2=4.13822	Yes	Alignment (1 BEB sites): 809
modelAnull	tree_Kag11228	Branch-site	3	1	-31850.8	N/A	p0=0.43111 p1=0.42137 p2=0.07461 p3=0.07292 w0=0.25050 w1=1.00000 w2=1.00000	Not Allowed
modelA	tree_Mac17839	Branch-site	3	2	-31851.9	m1Neutral, modelAnull	p0=0.50077 p1=0.49003 p2=0.00465 p3=0.00455 w0=0.25436 w1=1.00000 w2=23.56938	No
modelAnull	tree_Mac17839	Branch-site	3	1	-31852.5	N/A	p0=0.42978 p1=0.42166 p2=0.07499 p3=0.07357 w0=0.25395 w1=1.00000 w2=1.00000	Not Allowed
modelA	tree_Mar4079	Branch-site	3	2	-31852.7	m1Neutral, modelAnull	p0=0.48799 p1=0.47910 p2=0.01661 p3=0.01631 w0=0.25412 w1=1.00000 w2=1.18767	No
modelAnull	tree_Mar4079	Branch-site	3	1	-31852.7	N/A	p0=0.48627 p1=0.47749 p2=0.01829 p3=0.01796 w0=0.25413 w1=1.00000 w2=1.00000	Not Allowed
modelA	tree_Meg827	Branch-site	3	2	-31848.4	modelA	p0=0.50043 p1=0.49351 p2=0.00305 p3=0.00301 w0=0.25288 w1=1.00000 w2=998.99985	Yes	Alignment (0 sites)
modelAnull	tree_Meg827	Branch-site	3	1	-31852.5	N/A	p0=0.47761 p1=0.46961 p2=0.02661 p3=0.02617 w0=0.25350 w1=1.00000 w2=1.00000	Not Allowed
modelA	tree_Mic15275	Branch-site	3	2	-31852.6	m1Neutral, modelAnull	p0=0.43986 p1=0.43265 p2=0.06427 p3=0.06321 w0=0.25394 w1=1.00000 w2=1.00000	No
modelAnull	tree_Mic15275	Branch-site	3	1	-31852.6	N/A	p0=0.43986 p1=0.43265 p2=0.06427 p3=0.06321 w0=0.25394 w1=1.00000 w2=1.00000	Not Allowed
modelA	tree_Mic2501	Branch-site	3	2	-31847.9	modelA	p0=0.50293 p1=0.49198 p2=0.00257 p3=0.00252 w0=0.25478 w1=1.00000 w2=373.09404	Yes	Alignment (0 sites)
modelAnull	tree_Mic2501	Branch-site	3	1	-31852.6	N/A	p0=0.43873 p1=0.42980 p2=0.06641 p3=0.06506 w0=0.25435 w1=1.00000 w2=1.00000	Not Allowed
modelA	tree_Mou47757	Branch-site	3	2	-31849.9	m1Neutral	p0=0.49930 p1=0.48799 p2=0.00643 p3=0.00628 w0=0.25424 w1=1.00000 w2=32.24836	No
modelAnull	tree_Mou47757	Branch-site	3	1	-31852.4	N/A	p0=0.45534 p1=0.44689 p2=0.04935 p3=0.04843 w0=0.25335 w1=1.00000 w2=1.00000	Not Allowed
modelA	tree_Nmr326819	Branch-site	3	2	-31850.6	m1Neutral, modelAnull	p0=0.47911 p1=0.46428 p2=0.02875 p3=0.02786 w0=0.25395 w1=1.00000 w2=5.29576	No
modelAnull	tree_Nmr326819	Branch-site	3	1	-31851.9	N/A	p0=0.40274 p1=0.39251 p2=0.10369 p3=0.10106 w0=0.25363 w1=1.00000 w2=1.00000	Not Allowed
modelA	tree_Opo17276	Branch-site	3	2	-31849.9	m1Neutral	p0=0.49544 p1=0.48264 p2=0.01110 p3=0.01082 w0=0.25392 w1=1.00000 w2=14.84346	No
modelAnull	tree_Opo17276	Branch-site	3	1	-31852.4	N/A	p0=0.47669 p1=0.46843 p2=0.02768 p3=0.02720 w0=0.25258 w1=1.00000 w2=1.00000	Not Allowed
modelA	tree_Ora20138	Branch-site	3	2	-31852.8	m1Neutral, modelAnull	p0=0.50417 p1=0.49583 p2=0.00000 p3=0.00000 w0=0.25433 w1=1.00000 w2=1.00000	No
modelAnull	tree_Ora20138	Branch-site	3	1	-31852.8	N/A	p0=0.50417 p1=0.49583 p2=0.00000 p3=0.00000 w0=0.25433 w1=1.00000 w2=1.00000	Not Allowed
modelA	tree_Pan6335	Branch-site	3	10	-31847.4	modelA	p0=0.50133 p1=0.49304 p2=0.00284 p3=0.00279 w0=0.25479 w1=1.00000 w2=999.00000	Yes	Alignment (2 NEB sites): 394 397
modelAnull	tree_Pan6335	Branch-site	3	1	-31852.8	N/A	p0=0.50417 p1=0.49583 p2=0.00000 p3=0.00000 w0=0.25433 w1=1.00000 w2=1.00000	Not Allowed
modelA	tree_Pig12130	Branch-site	3	2	-31852.1	m1Neutral, modelAnull	p0=0.50200 p1=0.49177 p2=0.00315 p3=0.00308 w0=0.25395 w1=1.00000 w2=9.82680	No
modelAnull	tree_Pig12130	Branch-site	3	1	-31852.3	N/A	p0=0.45627 p1=0.44837 p2=0.04809 p3=0.04726 w0=0.25287 w1=1.00000 w2=1.00000	Not Allowed
modelA	tree_Pla2602	Branch-site	3	2	-31842.9	modelA	p0=0.49597 p1=0.47907 p2=0.01270 p3=0.01226 w0=0.25536 w1=1.00000 w2=999.00000	Yes	Alignment (2 BEB sites): 489 784
modelAnull	tree_Pla2602	Branch-site	3	1	-31852.8	N/A	p0=0.50417 p1=0.49583 p2=0.00000 p3=0.00000 w0=0.25433 w1=1.00000 w2=1.00000	Not Allowed
modelA	tree_Rab10776	Branch-site	3	2	-31851.2	m1Neutral, modelAnull	p0=0.48747 p1=0.47585 p2=0.01856 p3=0.01812 w0=0.25291 w1=1.00000 w2=3.77505	No
modelAnull	tree_Rab10776	Branch-site	3	1	-31852.1	N/A	p0=0.46064 p1=0.45028 p2=0.04505 p3=0.04404 w0=0.25243 w1=1.00000 w2=1.00000	Not Allowed
modelA	tree_Rat3346	Branch-site	3	2	-31851.4	m1Neutral, modelAnull	p0=0.35532 p1=0.35303 p2=0.14629 p3=0.14535 w0=0.25110 w1=1.00000 w2=1.00000	No
modelAnull	tree_Rat3346	Branch-site	3	1	-31851.4	N/A	p0=0.35532 p1=0.35303 p2=0.14629 p3=0.14535 w0=0.25110 w1=1.00000 w2=1.00000	Not Allowed
modelA	tree_Shr9769	Branch-site	3	0	-31844.3	modelA	p0=0.49036 p1=0.47745 p2=0.01631 p3=0.01588 w0=0.25508 w1=1.00000 w2=536.95357	Yes	Alignment (2 BEB sites): 186 600
modelAnull	tree_Shr9769	Branch-site	3	1	-31852.8	N/A	p0=0.50417 p1=0.49583 p2=0.00000 p3=0.00000 w0=0.25433 w1=1.00000 w2=1.00000	Not Allowed
modelA	tree_Squ3829	Branch-site	3	10	-31852.8	m1Neutral, modelAnull	p0=0.50416 p1=0.49581 p2=0.00002 p3=0.00002 w0=0.25433 w1=1.00000 w2=17.40370	No
modelAnull	tree_Squ3829	Branch-site	3	1	-31852.8	N/A	p0=0.50417 p1=0.49583 p2=0.00000 p3=0.00000 w0=0.25433 w1=1.00000 w2=1.00000	Not Allowed
modelA	tree_Zeb8144	Branch-site	3	0	-31851.9	m1Neutral, modelAnull	p0=0.43248 p1=0.42648 p2=0.07101 p3=0.07003 w0=0.25124 w1=1.00000 w2=1.00000	No
modelAnull	tree_Zeb8144	Branch-site	3	1	-31851.9	N/A	p0=0.43248 p1=0.42648 p2=0.07101 p3=0.07003 w0=0.25124 w1=1.00000 w2=1.00000	Not Allowed
ATRX
Model	Tree	Model Type	p	w (t=0)	lnL	LRT Result	Parameter Estimates	Positive Selection	Positively Selected Sites in 15x2495 Alignment (P(w>1) > 0.9)
m0	tree	Homogeneous	1	2	-44450.8	N/A	w=0.15012	No
m1Neutral	tree	Site-specific	1	2	-42878.1	N/A	p0=0.77276 p1=0.22724 w0=0.05151 w1=1.00000	Not Allowed
m2Selection	tree	Site-specific	2	10	-42861.8	m2Selection	p0=0.77084 p1=0.22442 p2=0.00474 w0=0.05180 w1=1.00000 w2=4.90071	Yes	Alignment (6 BEB sites): 954 1443 1445 1448 1453 1454
m3Discrtk2	tree	Site-specific	3	2	-42786.1	m3Discrtk2	p0=0.72722 p1=0.27278 w0=0.03357 w1=0.61576	No
m3Discrtk3	tree	Site-specific	5	2	-42692.8	m3Discrtk3	p0=0.64752 p1=0.25196 p2=0.10052 w0=0.02073 w1=0.32230 w2=1.11059	Yes	Alignment (99 NEB sites): 41 46 54 65 91 308 432 445 447 448 455 457 459 463 465 477 541 553 563 611 612 637 667 692 721 755 756 757 764 765 769 771 772 827 841 847 860 868 871 879 883 890 901 902 907 908 921 924 925 943 954 955 959 962 963 970 986 990 997 998 1004 1005 1010 1011 1040 1055 1088 1090 1096 1097 1119 1131 1175 1177 1184 1253 1318 1319 1323 1361 1369 1443 1444 1445 1446 1448 1449 145…
m7	tree	Site-specific	2	2	-42716.9	N/A	p=0.20502 q=0.84413	Not Allowed
m8	tree	Site-specific	4	2	-42686	m8	p=0.23949 p0=0.96834 p1=0.03166 q=1.23413 w=1.73277	Yes	Alignment (6 BEB sites): 954 1443 1445 1448 1453 1454
m8a	tree	Site-specific	4	1	-42693	N/A	p=0.29356 p0=0.89575 p1=0.10425 q=2.37895 w=1.00000	Not Allowed
modelA	tree_Chk7843	Branch-site	3	2	-42877.3	m1Neutral, modelAnull	p0=0.77241 p1=0.22664 p2=0.00073 p3=0.00021 w0=0.05144 w1=1.00000 w2=328.86534	No
modelAnull	tree_Chk7843	Branch-site	3	1	-42878	N/A	p0=0.77176 p1=0.22685 p2=0.00107 p3=0.00032 w0=0.05146 w1=1.00000 w2=1.00000	Not Allowed
modelA	tree_Cow38434	Branch-site	3	10	-42878	m1Neutral, modelAnull	p0=0.77251 p1=0.22699 p2=0.00039 p3=0.00011 w0=0.05151 w1=1.00000 w2=43.64213	No
modelAnull	tree_Cow38434	Branch-site	3	1	-42878.1	N/A	p0=0.77276 p1=0.22724 p2=0.00000 p3=0.00000 w0=0.05151 w1=1.00000 w2=1.00000	Not Allowed
modelA	tree_Ele20570	Branch-site	3	1	-42812.2	modelA	p0=0.76271 p1=0.22286 p2=0.01117 p3=0.00326 w0=0.05028 w1=1.00000 w2=998.99910	Yes	Alignment (11 BEB sites): 2042 2044 2045 2049 2052 2055 2057 2058 2237 2242 2245
modelAnull	tree_Ele20570	Branch-site	3	1	-42859.1	N/A	p0=0.72891 p1=0.21313 p2=0.04485 p3=0.01311 w0=0.04957 w1=1.00000 w2=1.00000	Not Allowed
modelA	tree_Gui7873	Branch-site	3	1	-42867.4	modelA	p0=0.76819 p1=0.22502 p2=0.00525 p3=0.00154 w0=0.05154 w1=1.00000 w2=341.73233	Yes	Alignment (0 sites)
modelAnull	tree_Gui7873	Branch-site	3	1	-42878.1	N/A	p0=0.77276 p1=0.22724 p2=0.00000 p3=0.00000 w0=0.05151 w1=1.00000 w2=1.00000	Not Allowed
modelA	tree_Hum85224	Branch-site	3	2	-42878.1	m1Neutral, modelAnull	p0=0.77276 p1=0.22724 p2=0.00000 p3=0.00000 w0=0.05151 w1=1.00000 w2=1.00000	No
modelAnull	tree_Hum85224	Branch-site	3	1	-42878.1	N/A	p0=0.77276 p1=0.22724 p2=0.00000 p3=0.00000 w0=0.05151 w1=1.00000 w2=1.00000	Not Allowed
modelA	tree_Mac22574	Branch-site	3	2	-42878.1	m1Neutral, modelAnull	p0=0.77276 p1=0.22724 p2=0.00000 p3=0.00000 w0=0.05151 w1=1.00000 w2=1.00000	No
modelAnull	tree_Mac22574	Branch-site	3	1	-42878.1	N/A	p0=0.77276 p1=0.22724 p2=0.00000 p3=0.00000 w0=0.05151 w1=1.00000 w2=1.00000	Not Allowed
modelA	tree_Mou31229	Branch-site	3	2	-42872.7	modelAnull	p0=0.77235 p1=0.22605 p2=0.00123 p3=0.00036 w0=0.05145 w1=1.00000 w2=53.37122	No
modelAnull	tree_Mou31229	Branch-site	3	1	-42874.1	N/A	p0=0.73775 p1=0.21606 p2=0.03572 p3=0.01046 w0=0.05064 w1=1.00000 w2=1.00000	Not Allowed
modelA	tree_Nmr362441	Branch-site	3	10	-42877.9	m1Neutral, modelAnull	p0=0.77202 p1=0.22694 p2=0.00080 p3=0.00024 w0=0.05144 w1=1.00000 w2=10.61848	No
modelAnull	tree_Nmr362441	Branch-site	3	1	-42878.1	N/A	p0=0.77276 p1=0.22724 p2=0.00000 p3=0.00000 w0=0.05151 w1=1.00000 w2=1.00000	Not Allowed
modelA	tree_Opo3920	Branch-site	3	10	-42843.7	modelA	p0=0.76098 p1=0.21701 p2=0.01713 p3=0.00488 w0=0.05069 w1=1.00000 w2=26.91156	Yes	Alignment (13 BEB sites): 71 98 333 444 632 938 961 1006 1174 1197 1944 2414 2415
modelAnull	tree_Opo3920	Branch-site	3	1	-42859.2	N/A	p0=0.73946 p1=0.21158 p2=0.03806 p3=0.01089 w0=0.04914 w1=1.00000 w2=1.00000	Not Allowed
modelA	tree_Ora20491	Branch-site	3	2	-42878.1	m1Neutral, modelAnull	p0=0.77276 p1=0.22724 p2=0.00000 p3=0.00000 w0=0.05151 w1=1.00000 w2=1.00000	No
modelAnull	tree_Ora20491	Branch-site	3	1	-42878.1	N/A	p0=0.77276 p1=0.22724 p2=0.00000 p3=0.00000 w0=0.05151 w1=1.00000 w2=1.00000	Not Allowed
modelA	tree_Pla2389	Branch-site	3	0	-42861.2	modelA	p0=0.76802 p1=0.22102 p2=0.00851 p3=0.00245 w0=0.05112 w1=1.00000 w2=794.12551	Yes	Alignment (7 BEB sites): 796 996 1093 1098 1145 1248 2443
modelAnull	tree_Pla2389	Branch-site	3	1	-42874.9	N/A	p0=0.76441 p1=0.22301 p2=0.00974 p3=0.00284 w0=0.05067 w1=1.00000 w2=1.00000	Not Allowed
modelA	tree_Rab7579	Branch-site	3	2	-42863.3	modelA	p0=0.76933 p1=0.22508 p2=0.00432 p3=0.00126 w0=0.05126 w1=1.00000 w2=153.05672	Yes	Alignment (3 BEB sites): 1397 1439 1466
modelAnull	tree_Rab7579	Branch-site	3	1	-42874.4	N/A	p0=0.75834 p1=0.22202 p2=0.01519 p3=0.00445 w0=0.05090 w1=1.00000 w2=1.00000	Not Allowed
modelA	tree_Rat2550	Branch-site	3	2	-42871.8	modelA	p0=0.77008 p1=0.22688 p2=0.00235 p3=0.00069 w0=0.05119 w1=1.00000 w2=80.80595	Yes	Alignment (1 BEB sites): 1860
modelAnull	tree_Rat2550	Branch-site	3	1	-42877	N/A	p0=0.76348 p1=0.22476 p2=0.00908 p3=0.00267 w0=0.05110 w1=1.00000 w2=1.00000	Not Allowed
modelA	tree_Squ27917	Branch-site	3	10	-42878	m1Neutral, modelAnull	p0=0.77274 p1=0.22699 p2=0.00021 p3=0.00006 w0=0.05151 w1=1.00000 w2=21.82245	No
modelAnull	tree_Squ27917	Branch-site	3	1	-42878.1	N/A	p0=0.77276 p1=0.22724 p2=0.00000 p3=0.00000 w0=0.05151 w1=1.00000 w2=1.00000	Not Allowed
modelA	tree_Zeb5896	Branch-site	3	1	-42868.7	modelA	p0=0.77069 p1=0.22408 p2=0.00405 p3=0.00118 w0=0.05131 w1=1.00000 w2=113.01498	Yes	Alignment (2 BEB sites): 596 2399
modelAnull	tree_Zeb5896	Branch-site	3	1	-42873.8	N/A	p0=0.75372 p1=0.21998 p2=0.02036 p3=0.00594 w0=0.05035 w1=1.00000 w2=1.00000	Not Allowed
BRIP1
Model	Tree	Model Type	p	w (t=0)	lnL	LRT Result	Parameter Estimates	Positive Selection	Positively Selected Sites in 20x1252 Alignment (P(w>1) > 0.9)
m0	tree	Homogeneous	1	2	-30508.6	N/A	w=0.31442	No
m1Neutral	tree	Site-specific	1	2	-29838.4	N/A	p0=0.62799 p1=0.37201 w0=0.12680 w1=1.00000	Not Allowed
m2Selection	tree	Site-specific	2	0	-29834.5	m2Selection	p0=0.62299 p1=0.36237 p2=0.01464 w0=0.12795 w1=1.00000 w2=2.45584	Yes	Alignment (1 BEB sites): 1179
m3Discrtk2	tree	Site-specific	3	2	-29802.8	m3Discrtk2	p0=0.55528 p1=0.44472 w0=0.08719 w1=0.71129	No
m3Discrtk3	tree	Site-specific	5	2	-29739.1	m3Discrtk3	p0=0.37906 p1=0.45255 p2=0.16839 w0=0.03794 w1=0.38078 w2=1.15843	Yes	Alignment (79 NEB sites): 4 5 16 75 80 84 120 124 146 147 167 181 183 195 200 202 208 210 213 225 229 241 332 360 505 506 573 710 905 917 919 935 939 941 947 951 954 957 958 960 961 962 963 967 974 978 981 986 997 1007 1011 1012 1014 1022 1036 1037 1056 1061 1075 1084 1087 1098 1101 1102 1117 1122 1124 1143 1158 1167 1177 1179 1182 1185 1221 1230 1249 1251 1252
m7	tree	Site-specific	2	2	-29749	N/A	p=0.44413 q=0.80060	Not Allowed
m8	tree	Site-specific	4	2	-29730.6	m8	p=0.52174 p0=0.94420 p1=0.05580 q=1.13369 w=1.63258	Yes	Alignment (1 BEB sites): 1179
m8a	tree	Site-specific	4	1	-29740.9	N/A	p=0.60045 p0=0.84104 p1=0.15896 q=1.84864 w=1.00000	Not Allowed
modelA	tree_Alp5058	Branch-site	3	10	-29838.4	m1Neutral, modelAnull	p0=0.62799 p1=0.37201 p2=0.00000 p3=0.00000 w0=0.12680 w1=1.00000 w2=20.61312	No
modelAnull	tree_Alp5058	Branch-site	3	1	-29838.4	N/A	p0=0.62799 p1=0.37201 p2=0.00000 p3=0.00000 w0=0.12680 w1=1.00000 w2=1.00000	Not Allowed
modelA	tree_Chi9493	Branch-site	3	2	-29838.4	m1Neutral, modelAnull	p0=0.62799 p1=0.37201 p2=0.00000 p3=0.00000 w0=0.12680 w1=1.00000 w2=1.00000	No
modelAnull	tree_Chi9493	Branch-site	3	1	-29838.4	N/A	p0=0.62799 p1=0.37201 p2=0.00000 p3=0.00000 w0=0.12680 w1=1.00000 w2=1.00000	Not Allowed
modelA	tree_Chk5279	Branch-site	3	2	-29823.3	modelA	p0=0.60146 p1=0.34263 p2=0.03562 p3=0.02029 w0=0.12556 w1=1.00000 w2=14.85729	Yes	Alignment (0 sites)
modelAnull	tree_Chk5279	Branch-site	3	1	-29834.6	N/A	p0=0.59900 p1=0.35130 p2=0.03132 p3=0.01837 w0=0.12281 w1=1.00000 w2=1.00000	Not Allowed
modelA	tree_Cow12068	Branch-site	3	10	-29827.9	modelA	p0=0.62110 p1=0.36707 p2=0.00744 p3=0.00440 w0=0.12669 w1=1.00000 w2=321.32758	Yes	Alignment (2 BEB sites): 985 1086
modelAnull	tree_Cow12068	Branch-site	3	1	-29838.2	N/A	p0=0.61637 p1=0.36385 p2=0.01244 p3=0.00734 w0=0.12653 w1=1.00000 w2=1.00000	Not Allowed
modelA	tree_Dog17737	Branch-site	3	2	-29837.2	m1Neutral, modelAnull	p0=0.62617 p1=0.36973 p2=0.00258 p3=0.00152 w0=0.12666 w1=1.00000 w2=14.50889	No
modelAnull	tree_Dog17737	Branch-site	3	1	-29838.4	N/A	p0=0.62287 p1=0.36875 p2=0.00526 p3=0.00312 w0=0.12668 w1=1.00000 w2=1.00000	Not Allowed
modelA	tree_Dol4555	Branch-site	3	10	-29835.1	modelA	p0=0.62580 p1=0.37169 p2=0.00158 p3=0.00094 w0=0.12673 w1=1.00000 w2=999.00000	Yes	Alignment (2 NEB sites): 941 942
modelAnull	tree_Dol4555	Branch-site	3	1	-29838.4	N/A	p0=0.62799 p1=0.37201 p2=0.00000 p3=0.00000 w0=0.12680 w1=1.00000 w2=1.00000	Not Allowed
modelA	tree_Ele14884	Branch-site	3	10	-29777.6	modelA	p0=0.60579 p1=0.35996 p2=0.02149 p3=0.01277 w0=0.12069 w1=1.00000 w2=999.00000	Yes	Alignment (15 BEB sites): 334 335 337 338 342 344 345 348 355 358 362 363 368 379 380
modelAnull	tree_Ele14884	Branch-site	3	1	-29818	N/A	p0=0.52748 p1=0.31058 p2=0.10192 p3=0.06001 w0=0.11964 w1=1.00000 w2=1.00000	Not Allowed
modelA	tree_Hum136492	Branch-site	3	2	-29838.4	m1Neutral, modelAnull	p0=0.62799 p1=0.37201 p2=0.00000 p3=0.00000 w0=0.12680 w1=1.00000 w2=1.00000	No
modelAnull	tree_Hum136492	Branch-site	3	1	-29838.4	N/A	p0=0.62799 p1=0.37201 p2=0.00000 p3=0.00000 w0=0.12680 w1=1.00000 w2=1.00000	Not Allowed
modelA	tree_Mac9027	Branch-site	3	2	-29514.1	modelA	p0=0.56887 p1=0.36121 p2=0.04277 p3=0.02715 w0=0.10497 w1=1.00000 w2=999.00000	Yes	Alignment (65 BEB sites): 210 212 214 216 217 219 220 222 223 225 226 227 228 229 232 234 235 236 237 239 240 242 245 246 247 248 249 252 254 255 257 259 260 261 262 263 266 268 269 270 271 273 277 278 279 280 281 282 283 285 288 290 294 295 296 297 299 300 302 303 304 305 306 633 836
modelAnull	tree_Mac9027	Branch-site	3	1	-29736.3	N/A	p0=0.34303 p1=0.21173 p2=0.27531 p3=0.16993 w0=0.10581 w1=1.00000 w2=1.00000	Not Allowed
modelA	tree_Mar1292	Branch-site	3	2	-29838.4	m1Neutral, modelAnull	p0=0.62799 p1=0.37201 p2=0.00000 p3=0.00000 w0=0.12680 w1=1.00000 w2=1.00000	No
modelAnull	tree_Mar1292	Branch-site	3	1	-29838.4	N/A	p0=0.62799 p1=0.37201 p2=0.00000 p3=0.00000 w0=0.12680 w1=1.00000 w2=1.00000	Not Allowed
modelA	tree_Meg7069	Branch-site	3	2	-29838.4	m1Neutral, modelAnull	p0=0.62799 p1=0.37201 p2=0.00000 p3=0.00000 w0=0.12680 w1=1.00000 w2=1.00000	No
modelAnull	tree_Meg7069	Branch-site	3	1	-29838.4	N/A	p0=0.62799 p1=0.37201 p2=0.00000 p3=0.00000 w0=0.12680 w1=1.00000 w2=1.00000	Not Allowed
modelA	tree_Mic3866	Branch-site	3	10	-29805.7	modelA	p0=0.61323 p1=0.36624 p2=0.01285 p3=0.00767 w0=0.12673 w1=1.00000 w2=998.99973	Yes	Alignment (7 BEB sites): 206 945 947 957 963 966 967
modelAnull	tree_Mic3866	Branch-site	3	1	-29838.4	N/A	p0=0.62799 p1=0.37201 p2=0.00000 p3=0.00000 w0=0.12680 w1=1.00000 w2=1.00000	Not Allowed
modelA	tree_Mou34329	Branch-site	3	10	-29835.8	m1Neutral	p0=0.62682 p1=0.36920 p2=0.00250 p3=0.00147 w0=0.12737 w1=1.00000 w2=999.00000	No
modelAnull	tree_Mou34329	Branch-site	3	1	-29838.4	N/A	p0=0.62799 p1=0.37201 p2=0.00000 p3=0.00000 w0=0.12680 w1=1.00000 w2=1.00000	Not Allowed
modelA	tree_Opo14258	Branch-site	3	2	-29836.6	m1Neutral, modelAnull	p0=0.62259 p1=0.36598 p2=0.00720 p3=0.00423 w0=0.12637 w1=1.00000 w2=14.86741	No
modelAnull	tree_Opo14258	Branch-site	3	1	-29838.1	N/A	p0=0.61300 p1=0.36320 p2=0.01495 p3=0.00886 w0=0.12553 w1=1.00000 w2=1.00000	Not Allowed
modelA	tree_Ora8802	Branch-site	3	2	-29838.4	m1Neutral, modelAnull	p0=0.62799 p1=0.37201 p2=0.00000 p3=0.00000 w0=0.12680 w1=1.00000 w2=1.00000	No
modelAnull	tree_Ora8802	Branch-site	3	1	-29838.4	N/A	p0=0.62799 p1=0.37201 p2=0.00000 p3=0.00000 w0=0.12680 w1=1.00000 w2=1.00000	Not Allowed
modelA	tree_Pan8785	Branch-site	3	2	-29836.8	m1Neutral, modelAnull	p0=0.62627 p1=0.37145 p2=0.00143 p3=0.00085 w0=0.12632 w1=1.00000 w2=22.37359	No
modelAnull	tree_Pan8785	Branch-site	3	1	-29838.2	N/A	p0=0.61313 p1=0.36342 p2=0.01472 p3=0.00873 w0=0.12643 w1=1.00000 w2=1.00000	Not Allowed
modelA	tree_Pla11526	Branch-site	3	2	-29830.5	modelA	p0=0.62288 p1=0.35914 p2=0.01141 p3=0.00658 w0=0.12757 w1=1.00000 w2=998.99642	Yes	Alignment (3 BEB sites): 451 453 461
modelAnull	tree_Pla11526	Branch-site	3	1	-29838.4	N/A	p0=0.62481 p1=0.36989 p2=0.00333 p3=0.00197 w0=0.12652 w1=1.00000 w2=1.00000	Not Allowed
modelA	tree_Rab6683	Branch-site	3	2	-29830.3	modelA	p0=0.62429 p1=0.36517 p2=0.00665 p3=0.00389 w0=0.12737 w1=1.00000 w2=783.67719	Yes	Alignment (1 BEB sites): 168
modelAnull	tree_Rab6683	Branch-site	3	1	-29838.4	N/A	p0=0.62799 p1=0.37201 p2=0.00000 p3=0.00000 w0=0.12680 w1=1.00000 w2=1.00000	Not Allowed
modelA	tree_Rat27475	Branch-site	3	2	-29836.2	m1Neutral	p0=0.62745 p1=0.36854 p2=0.00253 p3=0.00148 w0=0.12730 w1=1.00000 w2=61.97633	No
modelAnull	tree_Rat27475	Branch-site	3	1	-29838.4	N/A	p0=0.62799 p1=0.37201 p2=0.00000 p3=0.00000 w0=0.12680 w1=1.00000 w2=1.00000	Not Allowed
modelA	tree_Squ11086	Branch-site	3	10	-29640.7	modelA	p0=0.56596 p1=0.34694 p2=0.05400 p3=0.03310 w0=0.10872 w1=1.00000 w2=635.72803	Yes	Alignment (56 BEB sites): 130 131 134 137 138 139 142 150 151 152 156 157 158 160 165 166 167 186 493 498 499 500 501 502 505 508 520 521 522 523 524 526 529 530 532 533 536 538 539 540 832 835 836 838 839 840 841 842 847 848 850 851 858 937 1109 1111
modelAnull	tree_Squ11086	Branch-site	3	1	-29763.1	N/A	p0=0.44736 p1=0.26706 p2=0.17883 p3=0.10675 w0=0.10803 w1=1.00000 w2=1.00000	Not Allowed
FANCD2
Model	Tree	Model Type	p	w (t=0)	lnL	LRT Result	Parameter Estimates	Positive Selection	Positively Selected Sites in 25x1499 Alignment (P(w>1) > 0.9)
m0	tree	Homogeneous	1	2	-42995	N/A	w=0.31240	No
m1Neutral	tree	Site-specific	1	2	-42104	N/A	p0=0.68193 p1=0.31807 w0=0.13745 w1=1.00000	Not Allowed
m2Selection	tree	Site-specific	2	0	-42094.5	m2Selection	p0=0.67763 p1=0.31108 p2=0.01129 w0=0.13869 w1=1.00000 w2=2.59007	Yes	Alignment (3 BEB sites): 274 592 825
m3Discrtk2	tree	Site-specific	3	2	-42064.2	m3Discrtk2	p0=0.60395 p1=0.39605 w0=0.09868 w1=0.72935	No
m3Discrtk3	tree	Site-specific	5	2	-41972.7	m3Discrtk3	p0=0.40947 p1=0.42933 p2=0.16120 w0=0.04605 w1=0.36950 w2=1.12668	Yes	Alignment (98 NEB sites): 15 26 36 38 91 107 125 152 164 165 171 206 240 268 274 291 292 315 316 328 329 339 344 359 370 372 374 379 383 398 415 422 426 431 504 592 593 595 596 600 602 605 607 608 642 669 671 672 691 693 714 715 716 825 851 852 863 865 869 885 887 900 903 911 918 926 987 992 1014 1018 1042 1046 1054 1085 1088 1093 1096 1099 1100 1105 1107 1110 1127 1150 1153 1180 1181 1262 1297 1…
m7	tree	Site-specific	2	2	-41995.6	N/A	p=0.46605 q=0.90986	Not Allowed
m8	tree	Site-specific	4	2	-41963.1	m8	p=0.57031 p0=0.94064 p1=0.05936 q=1.39422 w=1.51734	Yes	Alignment (9 BEB sites): 240 274 315 328 329 592 693 825 1127
m8a	tree	Site-specific	4	1	-41975.3	N/A	p=0.69480 p0=0.84373 p1=0.15627 q=2.41987 w=1.00000	Not Allowed
modelA	tree_Alp3248	Branch-site	3	2	-42103.5	m1Neutral, modelAnull	p0=0.65015 p1=0.30262 p2=0.03223 p3=0.01500 w0=0.13662 w1=1.00000 w2=1.00000	No
modelAnull	tree_Alp3248	Branch-site	3	1	-42103.5	N/A	p0=0.65015 p1=0.30262 p2=0.03223 p3=0.01500 w0=0.13662 w1=1.00000 w2=1.00000	Not Allowed
modelA	tree_Chi14609	Branch-site	3	10	-42100.8	modelA	p0=0.68142 p1=0.31776 p2=0.00056 p3=0.00026 w0=0.13732 w1=1.00000 w2=466.89205	Yes	Alignment (0 sites)
modelAnull	tree_Chi14609	Branch-site	3	1	-42104	N/A	p0=0.68193 p1=0.31807 p2=0.00000 p3=0.00000 w0=0.13745 w1=1.00000 w2=1.00000	Not Allowed
modelA	tree_Chk3720	Branch-site	3	2	-42101.2	m1Neutral	p0=0.68099 p1=0.31291 p2=0.00418 p3=0.00192 w0=0.13789 w1=1.00000 w2=999.00000	No
modelAnull	tree_Chk3720	Branch-site	3	1	-42103.9	N/A	p0=0.66629 p1=0.30979 p2=0.01632 p3=0.00759 w0=0.13719 w1=1.00000 w2=1.00000	Not Allowed
modelA	tree_Cow10077	Branch-site	3	2	-42095.4	modelA	p0=0.67523 p1=0.31352 p2=0.00768 p3=0.00357 w0=0.13732 w1=1.00000 w2=44.01170	Yes	Alignment (2 BEB sites): 675 1296
modelAnull	tree_Cow10077	Branch-site	3	1	-42103.2	N/A	p0=0.65581 p1=0.30541 p2=0.02646 p3=0.01232 w0=0.13657 w1=1.00000 w2=1.00000	Not Allowed
modelA	tree_Dog5182	Branch-site	3	2	-42094.2	modelA	p0=0.67829 p1=0.31854 p2=0.00216 p3=0.00101 w0=0.13656 w1=1.00000 w2=999.00000	Yes	Alignment (0 sites)
modelAnull	tree_Dog5182	Branch-site	3	1	-42103.4	N/A	p0=0.66108 p1=0.30921 p2=0.02024 p3=0.00947 w0=0.13674 w1=1.00000 w2=1.00000	Not Allowed
modelA	tree_Dol7555	Branch-site	3	2	-42091.6	modelA	p0=0.67762 p1=0.31781 p2=0.00311 p3=0.00146 w0=0.13704 w1=1.00000 w2=998.99998	Yes	Alignment (0 sites)
modelAnull	tree_Dol7555	Branch-site	3	1	-42103.6	N/A	p0=0.65687 p1=0.30622 p2=0.02517 p3=0.01174 w0=0.13698 w1=1.00000 w2=1.00000	Not Allowed
modelA	tree_Ele11645	Branch-site	3	2	-42104	m1Neutral, modelAnull	p0=0.68193 p1=0.31807 p2=0.00000 p3=0.00000 w0=0.13745 w1=1.00000 w2=1.00000	No
modelAnull	tree_Ele11645	Branch-site	3	1	-42104	N/A	p0=0.68192 p1=0.31808 p2=0.00000 p3=0.00000 w0=0.13745 w1=1.00000 w2=1.00000	Not Allowed
modelA	tree_Gui5717	Branch-site	3	10	-42104	m1Neutral, modelAnull	p0=0.68193 p1=0.31807 p2=0.00000 p3=0.00000 w0=0.13745 w1=1.00000 w2=10.49661	No
modelAnull	tree_Gui5717	Branch-site	3	1	-42104	N/A	p0=0.68193 p1=0.31807 p2=0.00000 p3=0.00000 w0=0.13745 w1=1.00000 w2=1.00000	Not Allowed
modelA	tree_Hed14002	Branch-site	3	2	-42103.3	m1Neutral, modelAnull	p0=0.67747 p1=0.31446 p2=0.00551 p3=0.00256 w0=0.13698 w1=1.00000 w2=4.39139	No
modelAnull	tree_Hed14002	Branch-site	3	1	-42103.8	N/A	p0=0.67407 p1=0.31382 p2=0.00826 p3=0.00384 w0=0.13699 w1=1.00000 w2=1.00000	Not Allowed
modelA	tree_Hor18519	Branch-site	3	10	-42101.1	m1Neutral	p0=0.68046 p1=0.31761 p2=0.00132 p3=0.00062 w0=0.13737 w1=1.00000 w2=999.00000	No
modelAnull	tree_Hor18519	Branch-site	3	1	-42104	N/A	p0=0.68193 p1=0.31807 p2=0.00000 p3=0.00000 w0=0.13745 w1=1.00000 w2=1.00000	Not Allowed
modelA	tree_Hum144554	Branch-site	3	2	-42103.2	m1Neutral, modelAnull	p0=0.54527 p1=0.25530 p2=0.13584 p3=0.06360 w0=0.13691 w1=1.00000 w2=1.00000	No
modelAnull	tree_Hum144554	Branch-site	3	1	-42103.2	N/A	p0=0.54527 p1=0.25530 p2=0.13584 p3=0.06360 w0=0.13691 w1=1.00000 w2=1.00000	Not Allowed
modelA	tree_Mar16294	Branch-site	3	2	-42103.8	m1Neutral, modelAnull	p0=0.65928 p1=0.30738 p2=0.02274 p3=0.01060 w0=0.13711 w1=1.00000 w2=1.00000	No
modelAnull	tree_Mar16294	Branch-site	3	1	-42103.8	N/A	p0=0.65928 p1=0.30738 p2=0.02274 p3=0.01060 w0=0.13711 w1=1.00000 w2=1.00000	Not Allowed
modelA	tree_Meg12616	Branch-site	3	10	-42103.1	m1Neutral, modelAnull	p0=0.68128 p1=0.31669 p2=0.00139 p3=0.00065 w0=0.13768 w1=1.00000 w2=160.57114	No
modelAnull	tree_Meg12616	Branch-site	3	1	-42104	N/A	p0=0.68193 p1=0.31807 p2=0.00000 p3=0.00000 w0=0.13745 w1=1.00000 w2=1.00000	Not Allowed
modelA	tree_Mic6190	Branch-site	3	2	-42101.4	m1Neutral, modelAnull	p0=0.66561 p1=0.31004 p2=0.01661 p3=0.00774 w0=0.13622 w1=1.00000 w2=3.70306	No
modelAnull	tree_Mic6190	Branch-site	3	1	-42102.1	N/A	p0=0.63304 p1=0.29594 p2=0.04840 p3=0.02263 w0=0.13572 w1=1.00000 w2=1.00000	Not Allowed
modelA	tree_Mou34023	Branch-site	3	2	-42104	m1Neutral, modelAnull	p0=0.68193 p1=0.31807 p2=0.00000 p3=0.00000 w0=0.13745 w1=1.00000 w2=1.00000	No
modelAnull	tree_Mou34023	Branch-site	3	1	-42104	N/A	p0=0.68193 p1=0.31807 p2=0.00000 p3=0.00000 w0=0.13745 w1=1.00000 w2=1.00000	Not Allowed
modelA	tree_Nmr287647	Branch-site	3	2	-42100.3	modelA	p0=0.67810 p1=0.31516 p2=0.00460 p3=0.00214 w0=0.13688 w1=1.00000 w2=13.10382	Yes	Alignment (0 sites)
modelAnull	tree_Nmr287647	Branch-site	3	1	-42102.8	N/A	p0=0.64735 p1=0.30091 p2=0.03532 p3=0.01642 w0=0.13670 w1=1.00000 w2=1.00000	Not Allowed
modelA	tree_Opo5440	Branch-site	3	2	-42098.1	modelA	p0=0.67258 p1=0.31462 p2=0.00872 p3=0.00408 w0=0.13639 w1=1.00000 w2=998.99900	Yes	Alignment (0 sites)
modelAnull	tree_Opo5440	Branch-site	3	1	-42103.8	N/A	p0=0.67388 p1=0.31444 p2=0.00797 p3=0.00372 w0=0.13685 w1=1.00000 w2=1.00000	Not Allowed
modelA	tree_Ora13666	Branch-site	3	2	-42103.8	m1Neutral, modelAnull	p0=0.63582 p1=0.29591 p2=0.04659 p3=0.02168 w0=0.13737 w1=1.00000 w2=1.00000	No
modelAnull	tree_Ora13666	Branch-site	3	1	-42103.8	N/A	p0=0.63582 p1=0.29591 p2=0.04659 p3=0.02168 w0=0.13737 w1=1.00000 w2=1.00000	Not Allowed
modelA	tree_Pan16051	Branch-site	3	2	-42102.6	m1Neutral, modelAnull	p0=0.68102 p1=0.31743 p2=0.00106 p3=0.00049 w0=0.13727 w1=1.00000 w2=38.92784	No
modelAnull	tree_Pan16051	Branch-site	3	1	-42103.9	N/A	p0=0.67603 p1=0.31551 p2=0.00577 p3=0.00269 w0=0.13730 w1=1.00000 w2=1.00000	Not Allowed
modelA	tree_Pig11563	Branch-site	3	2	-42096.7	modelA	p0=0.67834 p1=0.31627 p2=0.00368 p3=0.00171 w0=0.13681 w1=1.00000 w2=998.99989	Yes	Alignment (1 BEB sites): 615
modelAnull	tree_Pig11563	Branch-site	3	1	-42103.1	N/A	p0=0.65865 p1=0.30746 p2=0.02311 p3=0.01079 w0=0.13650 w1=1.00000 w2=1.00000	Not Allowed
modelA	tree_Pik104	Branch-site	3	10	-42104	m1Neutral, modelAnull	p0=0.68130 p1=0.31792 p2=0.00053 p3=0.00025 w0=0.13734 w1=1.00000 w2=8.23162	No
modelAnull	tree_Pik104	Branch-site	3	1	-42104	N/A	p0=0.68192 p1=0.31807 p2=0.00000 p3=0.00000 w0=0.13745 w1=1.00000 w2=1.00000	Not Allowed
modelA	tree_Rab2802	Branch-site	3	2	-42101.3	m1Neutral, modelAnull	p0=0.67778 p1=0.31350 p2=0.00596 p3=0.00276 w0=0.13701 w1=1.00000 w2=9.04714	No
modelAnull	tree_Rab2802	Branch-site	3	1	-42102.8	N/A	p0=0.64197 p1=0.29839 p2=0.04071 p3=0.01892 w0=0.13650 w1=1.00000 w2=1.00000	Not Allowed
modelA	tree_Rat24475	Branch-site	3	2	-42103	m1Neutral, modelAnull	p0=0.68046 p1=0.31757 p2=0.00135 p3=0.00063 w0=0.13715 w1=1.00000 w2=999.00000	No
modelAnull	tree_Rat24475	Branch-site	3	1	-42104	N/A	p0=0.68193 p1=0.31807 p2=0.00000 p3=0.00000 w0=0.13745 w1=1.00000 w2=1.00000	Not Allowed
modelA	tree_Squ13919	Branch-site	3	10	-42103.7	m1Neutral, modelAnull	p0=0.68087 p1=0.31765 p2=0.00101 p3=0.00047 w0=0.13726 w1=1.00000 w2=12.36595	No
modelAnull	tree_Squ13919	Branch-site	3	1	-42104	N/A	p0=0.68193 p1=0.31807 p2=0.00000 p3=0.00000 w0=0.13745 w1=1.00000 w2=1.00000	Not Allowed
modelA	tree_Zeb6733	Branch-site	3	10	-42102.4	m1Neutral, modelAnull	p0=0.67888 p1=0.31616 p2=0.00338 p3=0.00158 w0=0.13698 w1=1.00000 w2=998.99942	No
modelAnull	tree_Zeb6733	Branch-site	3	1	-42104	N/A	p0=0.67845 p1=0.31659 p2=0.00338 p3=0.00158 w0=0.13728 w1=1.00000 w2=1.00000	Not Allowed
FANCF
Model	Tree	Model Type	p	w (t=0)	lnL	LRT Result	Parameter Estimates	Positive Selection	Positively Selected Sites in 19x355 Alignment (P(w>1) > 0.9)
m0	tree	Homogeneous	1	2	-11119	N/A	w=0.27756	No
m1Neutral	tree	Site-specific	1	2	-10971	N/A	p0=0.68052 p1=0.31948 w0=0.16580 w1=1.00000	Not Allowed
m2Selection	tree	Site-specific	2	2	-10971	m1Neutral	p0=0.68051 p1=0.28297 p2=0.03652 w0=0.16580 w1=1.00000 w2=1.00000	No
m3Discrtk2	tree	Site-specific	3	2	-10925	m3Discrtk2	p0=0.36801 p1=0.63199 w0=0.05121 w1=0.46767	No
m3Discrtk3	tree	Site-specific	5	1	-10894.4	m3Discrtk3	p0=0.24361 p1=0.52688 p2=0.22951 w0=0.01667 w1=0.27142 w2=0.81160	No
m7	tree	Site-specific	2	2	-10899.7	N/A	p=0.63293 q=1.27327	Not Allowed
m8	tree	Site-specific	4	2	-10899.6	m7, m8a	p=0.65137 p0=0.98316 p1=0.01684 q=1.37621 w=1.12264	No
m8a	tree	Site-specific	4	1	-10899.7	N/A	p=0.64947 p0=0.98163 p1=0.01837 q=1.37463 w=1.00000	Not Allowed
modelA	tree_Cat6802	Branch-site	3	2	-10967	modelAnull	p0=0.65095 p1=0.30015 p2=0.03347 p3=0.01543 w0=0.16247 w1=1.00000 w2=5.61019	No
modelAnull	tree_Cat6802	Branch-site	3	1	-10967.9	N/A	p0=0.53853 p1=0.25084 p2=0.14370 p3=0.06693 w0=0.16105 w1=1.00000 w2=1.00000	Not Allowed
modelA	tree_Chi3445	Branch-site	3	1	-10970.6	m1Neutral, modelAnull	p0=0.00000 p1=0.00000 p2=0.68283 p3=0.31717 w0=0.16622 w1=1.00000 w2=999.00000	No
modelAnull	tree_Chi3445	Branch-site	3	1	-10971	N/A	p0=0.68051 p1=0.31948 p2=0.00000 p3=0.00000 w0=0.16580 w1=1.00000 w2=1.00000	Not Allowed
modelA	tree_Chk3660	Branch-site	3	2	-10943.9	modelA	p0=0.61333 p1=0.27054 p2=0.08058 p3=0.03555 w0=0.15585 w1=1.00000 w2=64.46381	Yes	Alignment (10 BEB sites): 66 82 85 119 123 168 222 247 258 274
modelAnull	tree_Chk3660	Branch-site	3	1	-10960.3	N/A	p0=0.45000 p1=0.20014 p2=0.24215 p3=0.10770 w0=0.15603 w1=1.00000 w2=1.00000	Not Allowed
modelA	tree_Cow7230	Branch-site	3	0	-10971	m1Neutral, modelAnull	p0=0.67751 p1=0.31824 p2=0.00289 p3=0.00136 w0=0.16568 w1=1.00000 w2=1.00000	No
modelAnull	tree_Cow7230	Branch-site	3	1	-10971	N/A	p0=0.67751 p1=0.31824 p2=0.00289 p3=0.00136 w0=0.16568 w1=1.00000 w2=1.00000	Not Allowed
modelA	tree_Dol896	Branch-site	3	2	-10969.5	m1Neutral, modelAnull	p0=0.66473 p1=0.31106 p2=0.01649 p3=0.00772 w0=0.16414 w1=1.00000 w2=5.37764	No
modelAnull	tree_Dol896	Branch-site	3	1	-10969.8	N/A	p0=0.58502 p1=0.27094 p2=0.09845 p3=0.04559 w0=0.16420 w1=1.00000 w2=1.00000	Not Allowed
modelA	tree_Ele11367	Branch-site	3	2	-10971	m1Neutral, modelAnull	p0=0.68051 p1=0.31949 p2=0.00000 p3=0.00000 w0=0.16580 w1=1.00000 w2=1.00000	No
modelAnull	tree_Ele11367	Branch-site	3	1	-10971	N/A	p0=0.68051 p1=0.31949 p2=0.00000 p3=0.00000 w0=0.16580 w1=1.00000 w2=1.00000	Not Allowed
modelA	tree_Gui4340	Branch-site	3	2	-10961.9	modelA	p0=0.66437 p1=0.31215 p2=0.01597 p3=0.00751 w0=0.16392 w1=1.00000 w2=998.98914	Yes	Alignment (1 BEB sites): 180
modelAnull	tree_Gui4340	Branch-site	3	1	-10970.3	N/A	p0=0.64197 p1=0.30177 p2=0.03827 p3=0.01799 w0=0.16364 w1=1.00000 w2=1.00000	Not Allowed
modelA	tree_Hum183161	Branch-site	3	2	-10970.5	m1Neutral, modelAnull	p0=0.44612 p1=0.21049 p2=0.23331 p3=0.11008 w0=0.16496 w1=1.00000 w2=1.00000	No
modelAnull	tree_Hum183161	Branch-site	3	1	-10970.5	N/A	p0=0.44612 p1=0.21049 p2=0.23331 p3=0.11008 w0=0.16496 w1=1.00000 w2=1.00000	Not Allowed
modelA	tree_Mac20817	Branch-site	3	2	-10970	m1Neutral, modelAnull	p0=0.47659 p1=0.21703 p2=0.21051 p3=0.09586 w0=0.16537 w1=1.00000 w2=1.00000	No
modelAnull	tree_Mac20817	Branch-site	3	1	-10970	N/A	p0=0.47659 p1=0.21704 p2=0.21051 p3=0.09586 w0=0.16537 w1=1.00000 w2=1.00000	Not Allowed
modelA	tree_Mar23251	Branch-site	3	2	-10971	m1Neutral, modelAnull	p0=0.68052 p1=0.31948 p2=0.00000 p3=0.00000 w0=0.16580 w1=1.00000 w2=1.00000	No
modelAnull	tree_Mar23251	Branch-site	3	1	-10971	N/A	p0=0.68051 p1=0.31949 p2=0.00000 p3=0.00000 w0=0.16580 w1=1.00000 w2=1.00000	Not Allowed
modelA	tree_Mic17124	Branch-site	3	2	-10970.4	m1Neutral, modelAnull	p0=0.67543 p1=0.31388 p2=0.00730 p3=0.00339 w0=0.16523 w1=1.00000 w2=9.24227	No
modelAnull	tree_Mic17124	Branch-site	3	1	-10970.9	N/A	p0=0.66526 p1=0.30944 p2=0.01727 p3=0.00803 w0=0.16508 w1=1.00000 w2=1.00000	Not Allowed
modelA	tree_Mou92118	Branch-site	3	10	-10969.3	m1Neutral, modelAnull	p0=0.67969 p1=0.31028 p2=0.00688 p3=0.00314 w0=0.16656 w1=1.00000 w2=79.36176	No
modelAnull	tree_Mou92118	Branch-site	3	1	-10971	N/A	p0=0.68051 p1=0.31949 p2=0.00000 p3=0.00000 w0=0.16580 w1=1.00000 w2=1.00000	Not Allowed
modelA	tree_Nmr330875	Branch-site	3	2	-10969.3	m1Neutral, modelAnull	p0=0.66860 p1=0.31652 p2=0.01010 p3=0.00478 w0=0.16372 w1=1.00000 w2=19.62475	No
modelAnull	tree_Nmr330875	Branch-site	3	1	-10970.5	N/A	p0=0.64584 p1=0.30724 p2=0.03179 p3=0.01512 w0=0.16318 w1=1.00000 w2=1.00000	Not Allowed
modelA	tree_Opo24521	Branch-site	3	2	-10969.8	m1Neutral, modelAnull	p0=0.65926 p1=0.30675 p2=0.02320 p3=0.01079 w0=0.16516 w1=1.00000 w2=215.38803	No
modelAnull	tree_Opo24521	Branch-site	3	1	-10971	N/A	p0=0.68051 p1=0.31949 p2=0.00000 p3=0.00000 w0=0.16580 w1=1.00000 w2=1.00000	Not Allowed
modelA	tree_Ora3416	Branch-site	3	2	-10970.9	m1Neutral, modelAnull	p0=0.61400 p1=0.28952 p2=0.06556 p3=0.03091 w0=0.16518 w1=1.00000 w2=1.00000	No
modelAnull	tree_Ora3416	Branch-site	3	1	-10970.9	N/A	p0=0.61400 p1=0.28952 p2=0.06556 p3=0.03091 w0=0.16518 w1=1.00000 w2=1.00000	Not Allowed
modelA	tree_Rab8345	Branch-site	3	2	-10964.2	modelA	p0=0.64810 p1=0.32102 p2=0.02065 p3=0.01023 w0=0.16026 w1=1.00000 w2=998.97975	Yes	Alignment (2 BEB sites): 256 318
modelAnull	tree_Rab8345	Branch-site	3	1	-10969	N/A	p0=0.61045 p1=0.29313 p2=0.06514 p3=0.03128 w0=0.16058 w1=1.00000 w2=1.00000	Not Allowed
modelA	tree_Rat23968	Branch-site	3	2	-10969.3	m1Neutral, modelAnull	p0=0.67584 p1=0.31680 p2=0.00501 p3=0.00235 w0=0.16479 w1=1.00000 w2=26.52394	No
modelAnull	tree_Rat23968	Branch-site	3	1	-10970.9	N/A	p0=0.65844 p1=0.30960 p2=0.02173 p3=0.01022 w0=0.16510 w1=1.00000 w2=1.00000	Not Allowed
modelA	tree_Squ15643	Branch-site	3	2	-10971	m1Neutral, modelAnull	p0=0.68051 p1=0.31949 p2=0.00000 p3=0.00000 w0=0.16580 w1=1.00000 w2=1.00000	No
modelAnull	tree_Squ15643	Branch-site	3	1	-10971	N/A	p0=0.68051 p1=0.31949 p2=0.00000 p3=0.00000 w0=0.16580 w1=1.00000 w2=1.00000	Not Allowed
modelA	tree_Zeb4603	Branch-site	3	2	-10955	modelA	p0=0.61258 p1=0.28594 p2=0.06919 p3=0.03229 w0=0.15820 w1=1.00000 w2=980.38604	Yes	Alignment (5 BEB sites): 28 120 136 185 222
modelAnull	tree_Zeb4603	Branch-site	3	1	-10964.6	N/A	p0=0.48030 p1=0.21865 p2=0.20687 p3=0.09418 w0=0.15805 w1=1.00000 w2=1.00000	Not Allowed
FANCI
Model	Tree	Model Type	p	w (t=0)	lnL	LRT Result	Parameter Estimates	Positive Selection	Positively Selected Sites in 20x1324 Alignment (P(w>1) > 0.9)
m0	tree	Homogeneous	1	2	-28552.8	N/A	w=0.22390	No
m1Neutral	tree	Site-specific	1	2	-28148.6	N/A	p0=0.77168 p1=0.22832 w0=0.11295 w1=1.00000	Not Allowed
m2Selection	tree	Site-specific	2	2	-28148.6	m1Neutral	p0=0.77168 p1=0.18176 p2=0.04656 w0=0.11295 w1=1.00000 w2=1.00000	No
m3Discrtk2	tree	Site-specific	3	2	-28082.4	m3Discrtk2	p0=0.66614 p1=0.33386 w0=0.07050 w1=0.58660	No
m3Discrtk3	tree	Site-specific	5	0	-28073.3	m3Discrtk3	p0=0.20819 p1=0.51997 p2=0.27185 w0=0.00019 w1=0.12923 w2=0.65141	No
m7	tree	Site-specific	2	2	-28078.4	N/A	p=0.46696 q=1.43892	Not Allowed
m8	tree	Site-specific	4	2	-28076.6	m7, m8a	p=0.52991 p0=0.95561 p1=0.04439 q=1.94303 w=1.00000	No
m8a	tree	Site-specific	4	1	-28076.6	N/A	p=0.52990 p0=0.95561 p1=0.04439 q=1.94302 w=1.00000	Not Allowed
modelA	tree_Alp5349	Branch-site	3	2	-28146.5	m1Neutral, modelAnull	p0=0.76024 p1=0.22413 p2=0.01207 p3=0.00356 w0=0.11212 w1=1.00000 w2=4.69419	No
modelAnull	tree_Alp5349	Branch-site	3	1	-28147.1	N/A	p0=0.72280 p1=0.21301 p2=0.04957 p3=0.01461 w0=0.11198 w1=1.00000 w2=1.00000	Not Allowed
modelA	tree_Chi7430	Branch-site	3	2	-28145.3	modelAnull	p0=0.64948 p1=0.19173 p2=0.12260 p3=0.03619 w0=0.11265 w1=1.00000 w2=10.97921	No
modelAnull	tree_Chi7430	Branch-site	3	1	-28146.2	N/A	p0=0.17933 p1=0.05292 p2=0.59281 p3=0.17494 w0=0.11267 w1=1.00000 w2=1.00000	Not Allowed
modelA	tree_Chk6658	Branch-site	3	2	-28148.6	m1Neutral, modelAnull	p0=0.77168 p1=0.22832 p2=0.00000 p3=0.00000 w0=0.11295 w1=1.00000 w2=1.00000	No
modelAnull	tree_Chk6658	Branch-site	3	1	-28148.6	N/A	p0=0.77168 p1=0.22832 p2=0.00000 p3=0.00000 w0=0.11295 w1=1.00000 w2=1.00000	Not Allowed
modelA	tree_Cow9097	Branch-site	3	2	-28144.5	modelA	p0=0.76386 p1=0.22318 p2=0.01002 p3=0.00293 w0=0.11235 w1=1.00000 w2=10.69990	Yes	Alignment (0 sites)
modelAnull	tree_Cow9097	Branch-site	3	1	-28146.8	N/A	p0=0.72222 p1=0.21223 p2=0.05066 p3=0.01489 w0=0.11123 w1=1.00000 w2=1.00000	Not Allowed
modelA	tree_Dog11620	Branch-site	3	2	-28147.9	m1Neutral, modelAnull	p0=0.76994 p1=0.22839 p2=0.00129 p3=0.00038 w0=0.11247 w1=1.00000 w2=49.87595	No
modelAnull	tree_Dog11620	Branch-site	3	1	-28148.3	N/A	p0=0.75657 p1=0.22425 p2=0.01480 p3=0.00439 w0=0.11233 w1=1.00000 w2=1.00000	Not Allowed
modelA	tree_Ele16287	Branch-site	3	2	-28128.1	modelA	p0=0.74065 p1=0.22009 p2=0.03026 p3=0.00899 w0=0.10811 w1=1.00000 w2=5.77945	Yes	Alignment (7 BEB sites): 196 577 723 725 726 727 751
modelAnull	tree_Ele16287	Branch-site	3	1	-28133.5	N/A	p0=0.63861 p1=0.18976 p2=0.13231 p3=0.03932 w0=0.10738 w1=1.00000 w2=1.00000	Not Allowed
modelA	tree_Gui7259	Branch-site	3	2	-28146.1	m1Neutral, modelAnull	p0=0.70563 p1=0.20798 p2=0.06672 p3=0.01966 w0=0.11078 w1=1.00000 w2=1.00000	No
modelAnull	tree_Gui7259	Branch-site	3	1	-28146.1	N/A	p0=0.70563 p1=0.20798 p2=0.06672 p3=0.01966 w0=0.11078 w1=1.00000 w2=1.00000	Not Allowed
modelA	tree_Hor3235	Branch-site	3	2	-28148.6	m1Neutral, modelAnull	p0=0.77168 p1=0.22832 p2=0.00000 p3=0.00000 w0=0.11295 w1=1.00000 w2=1.00000	No
modelAnull	tree_Hor3235	Branch-site	3	1	-28148.6	N/A	p0=0.77168 p1=0.22832 p2=0.00000 p3=0.00000 w0=0.11295 w1=1.00000 w2=1.00000	Not Allowed
modelA	tree_Hum140525	Branch-site	3	2	-28148.6	m1Neutral, modelAnull	p0=0.77168 p1=0.22832 p2=0.00000 p3=0.00000 w0=0.11295 w1=1.00000 w2=1.00000	No
modelAnull	tree_Hum140525	Branch-site	3	1	-28148.6	N/A	p0=0.77168 p1=0.22832 p2=0.00000 p3=0.00000 w0=0.11295 w1=1.00000 w2=1.00000	Not Allowed
modelA	tree_Kag14135	Branch-site	3	2	-28147.2	m1Neutral, modelAnull	p0=0.76836 p1=0.22717 p2=0.00345 p3=0.00102 w0=0.11247 w1=1.00000 w2=998.99938	No
modelAnull	tree_Kag14135	Branch-site	3	1	-28148.6	N/A	p0=0.77168 p1=0.22832 p2=0.00000 p3=0.00000 w0=0.11295 w1=1.00000 w2=1.00000	Not Allowed
modelA	tree_Mac11155	Branch-site	3	2	-28148.2	m1Neutral, modelAnull	p0=0.72030 p1=0.21272 p2=0.05171 p3=0.01527 w0=0.11252 w1=1.00000 w2=1.00000	No
modelAnull	tree_Mac11155	Branch-site	3	1	-28148.2	N/A	p0=0.72030 p1=0.21272 p2=0.05171 p3=0.01527 w0=0.11252 w1=1.00000 w2=1.00000	Not Allowed
modelA	tree_Mar12809	Branch-site	3	2	-28147.7	m1Neutral, modelAnull	p0=0.72667 p1=0.21571 p2=0.04443 p3=0.01319 w0=0.11176 w1=1.00000 w2=1.00000	No
modelAnull	tree_Mar12809	Branch-site	3	1	-28147.7	N/A	p0=0.72667 p1=0.21571 p2=0.04443 p3=0.01319 w0=0.11176 w1=1.00000 w2=1.00000	Not Allowed
modelA	tree_Mou39187	Branch-site	3	2	-28148.6	m1Neutral, modelAnull	p0=0.76970 p1=0.22778 p2=0.00195 p3=0.00058 w0=0.11288 w1=1.00000 w2=1.00000	No
modelAnull	tree_Mou39187	Branch-site	3	1	-28148.6	N/A	p0=0.76970 p1=0.22778 p2=0.00195 p3=0.00058 w0=0.11288 w1=1.00000 w2=1.00000	Not Allowed
modelA	tree_Nmr310842	Branch-site	3	2	-28147.2	m1Neutral, modelAnull	p0=0.70783 p1=0.20852 p2=0.06461 p3=0.01903 w0=0.11158 w1=1.00000 w2=1.00000	No
modelAnull	tree_Nmr310842	Branch-site	3	1	-28147.2	N/A	p0=0.70783 p1=0.20852 p2=0.06461 p3=0.01903 w0=0.11158 w1=1.00000 w2=1.00000	Not Allowed
modelA	tree_Opo19568	Branch-site	3	10	-28142.7	modelA	p0=0.76712 p1=0.22525 p2=0.00590 p3=0.00173 w0=0.11222 w1=1.00000 w2=934.98693	Yes	Alignment (1 BEB sites): 1300
modelAnull	tree_Opo19568	Branch-site	3	1	-28148.2	N/A	p0=0.76262 p1=0.22551 p2=0.00916 p3=0.00271 w0=0.11219 w1=1.00000 w2=1.00000	Not Allowed
modelA	tree_Ora6762	Branch-site	3	2	-28148.6	m1Neutral, modelAnull	p0=0.77168 p1=0.22832 p2=0.00000 p3=0.00000 w0=0.11295 w1=1.00000 w2=1.00000	No
modelAnull	tree_Ora6762	Branch-site	3	1	-28148.6	N/A	p0=0.77168 p1=0.22832 p2=0.00000 p3=0.00000 w0=0.11295 w1=1.00000 w2=1.00000	Not Allowed
modelA	tree_Pig1837	Branch-site	3	2	-28148.6	m1Neutral, modelAnull	p0=0.76780 p1=0.22709 p2=0.00394 p3=0.00117 w0=0.11284 w1=1.00000 w2=1.00000	No
modelAnull	tree_Pig1837	Branch-site	3	1	-28148.6	N/A	p0=0.76780 p1=0.22709 p2=0.00394 p3=0.00117 w0=0.11284 w1=1.00000 w2=1.00000	Not Allowed
modelA	tree_Rab11488	Branch-site	3	2	-28145.1	modelA	p0=0.76880 p1=0.22792 p2=0.00254 p3=0.00075 w0=0.11255 w1=1.00000 w2=998.99967	Yes	Alignment (0 sites)
modelAnull	tree_Rab11488	Branch-site	3	1	-28148.5	N/A	p0=0.76507 p1=0.22620 p2=0.00674 p3=0.00199 w0=0.11264 w1=1.00000 w2=1.00000	Not Allowed
modelA	tree_Rat16689	Branch-site	3	2	-28138.6	modelA	p0=0.76939 p1=0.22366 p2=0.00539 p3=0.00157 w0=0.11316 w1=1.00000 w2=998.99963	Yes	Alignment (0 sites)
modelAnull	tree_Rat16689	Branch-site	3	1	-28148.1	N/A	p0=0.74597 p1=0.21952 p2=0.02666 p3=0.00785 w0=0.11244 w1=1.00000 w2=1.00000	Not Allowed
modelA	tree_Zeb8198	Branch-site	3	2	-28148.6	m1Neutral, modelAnull	p0=0.77168 p1=0.22832 p2=0.00000 p3=0.00000 w0=0.11295 w1=1.00000 w2=1.00000	No
modelAnull	tree_Zeb8198	Branch-site	3	1	-28148.6	N/A	p0=0.77168 p1=0.22832 p2=0.00000 p3=0.00000 w0=0.11295 w1=1.00000 w2=1.00000	Not Allowed
MSH3
Model	Tree	Model Type	p	w (t=0)	lnL	LRT Result	Parameter Estimates	Positive Selection	Positively Selected Sites in 21x1123 Alignment (P(w>1) > 0.9)
m0	tree	Homogeneous	1	2	-27222.5	N/A	w=0.22337	No
m1Neutral	tree	Site-specific	1	2	-26597.8	N/A	p0=0.76162 p1=0.23838 w0=0.10348 w1=1.00000	Not Allowed
m2Selection	tree	Site-specific	2	2	-26597.8	m1Neutral	p0=0.76162 p1=0.18844 p2=0.04994 w0=0.10348 w1=1.00000 w2=1.00000	No
m3Discrtk2	tree	Site-specific	3	2	-26556.8	m3Discrtk2	p0=0.68449 p1=0.31551 w0=0.07112 w1=0.65656	No
m3Discrtk3	tree	Site-specific	5	2	-26498.3	m3Discrtk3	p0=0.41286 p1=0.41619 p2=0.17095 w0=0.01716 w1=0.23917 w2=0.91789	No
m7	tree	Site-specific	2	2	-26507.8	N/A	p=0.35769 q=1.03604	Not Allowed
m8	tree	Site-specific	4	2	-26491.5	m8	p=0.43982 p0=0.95117 p1=0.04883 q=1.63418 w=1.39567	Yes	Alignment (3 BEB sites): 193 194 418
m8a	tree	Site-specific	4	1	-26495.2	N/A	p=0.50901 p0=0.89294 p1=0.10706 q=2.44799 w=1.00000	Not Allowed
modelA	tree_Alp9414	Branch-site	3	2	-26581.5	modelAnull	p0=0.69262 p1=0.21220 p2=0.07285 p3=0.02232 w0=0.09997 w1=1.00000 w2=2.53253	No
modelAnull	tree_Alp9414	Branch-site	3	1	-26583.1	N/A	p0=0.61393 p1=0.18847 p2=0.15118 p3=0.04641 w0=0.09968 w1=1.00000 w2=1.00000	Not Allowed
modelA	tree_Chi17043	Branch-site	3	2	-26597.8	m1Neutral, modelAnull	p0=0.76162 p1=0.23838 p2=0.00000 p3=0.00000 w0=0.10348 w1=1.00000 w2=1.00000	No
modelAnull	tree_Chi17043	Branch-site	3	1	-26597.8	N/A	p0=0.76162 p1=0.23838 p2=0.00000 p3=0.00000 w0=0.10348 w1=1.00000 w2=1.00000	Not Allowed
modelA	tree_Cow7684	Branch-site	3	2	-26597.7	m1Neutral, modelAnull	p0=0.76043 p1=0.23758 p2=0.00152 p3=0.00047 w0=0.10340 w1=1.00000 w2=4.47903	No
modelAnull	tree_Cow7684	Branch-site	3	1	-26597.8	N/A	p0=0.75963 p1=0.23767 p2=0.00206 p3=0.00065 w0=0.10344 w1=1.00000 w2=1.00000	Not Allowed
modelA	tree_Dog8788	Branch-site	3	2	-26590.9	modelA	p0=0.75243 p1=0.23619 p2=0.00866 p3=0.00272 w0=0.10210 w1=1.00000 w2=14.03602	Yes	Alignment (2 BEB sites): 132 568
modelAnull	tree_Dog8788	Branch-site	3	1	-26594.4	N/A	p0=0.69709 p1=0.21830 p2=0.06444 p3=0.02018 w0=0.10208 w1=1.00000 w2=1.00000	Not Allowed
modelA	tree_Dol16443	Branch-site	3	10	-26596.2	m1Neutral, modelAnull	p0=0.75997 p1=0.23752 p2=0.00191 p3=0.00060 w0=0.10360 w1=1.00000 w2=999.00000	No
modelAnull	tree_Dol16443	Branch-site	3	1	-26597.8	N/A	p0=0.76162 p1=0.23838 p2=0.00000 p3=0.00000 w0=0.10348 w1=1.00000 w2=1.00000	Not Allowed
modelA	tree_Gui11122	Branch-site	3	0	-26560.7	modelA	p0=0.73920 p1=0.23176 p2=0.02211 p3=0.00693 w0=0.09996 w1=1.00000 w2=998.97424	Yes	Alignment (8 BEB sites): 349 351 357 367 368 371 376 378
modelAnull	tree_Gui11122	Branch-site	3	1	-26582.7	N/A	p0=0.68513 p1=0.21552 p2=0.07558 p3=0.02377 w0=0.09753 w1=1.00000 w2=1.00000	Not Allowed
modelA	tree_Hor9962	Branch-site	3	2	-26597.8	m1Neutral, modelAnull	p0=0.76162 p1=0.23838 p2=0.00000 p3=0.00000 w0=0.10348 w1=1.00000 w2=1.00000	No
modelAnull	tree_Hor9962	Branch-site	3	1	-26597.8	N/A	p0=0.76162 p1=0.23838 p2=0.00000 p3=0.00000 w0=0.10348 w1=1.00000 w2=1.00000	Not Allowed
modelA	tree_Hum113318	Branch-site	3	10	-26597.8	m1Neutral, modelAnull	p0=0.76162 p1=0.23838 p2=0.00000 p3=0.00000 w0=0.10348 w1=1.00000 w2=7.16316	No
modelAnull	tree_Hum113318	Branch-site	3	1	-26597.8	N/A	p0=0.76162 p1=0.23838 p2=0.00000 p3=0.00000 w0=0.10348 w1=1.00000 w2=1.00000	Not Allowed
modelA	tree_Kag5509	Branch-site	3	2	-26597.8	m1Neutral, modelAnull	p0=0.76162 p1=0.23838 p2=0.00000 p3=0.00000 w0=0.10348 w1=1.00000 w2=1.00000	No
modelAnull	tree_Kag5509	Branch-site	3	1	-26597.8	N/A	p0=0.76162 p1=0.23838 p2=0.00000 p3=0.00000 w0=0.10348 w1=1.00000 w2=1.00000	Not Allowed
modelA	tree_Mac18284	Branch-site	3	10	-26597.8	m1Neutral, modelAnull	p0=0.76162 p1=0.23838 p2=0.00000 p3=0.00000 w0=0.10348 w1=1.00000 w2=15.30617	No
modelAnull	tree_Mac18284	Branch-site	3	1	-26597.8	N/A	p0=0.76162 p1=0.23838 p2=0.00000 p3=0.00000 w0=0.10348 w1=1.00000 w2=1.00000	Not Allowed
modelA	tree_Mic1865	Branch-site	3	2	-26594.5	modelA	p0=0.75650 p1=0.23603 p2=0.00570 p3=0.00178 w0=0.10346 w1=1.00000 w2=48.48211	Yes	Alignment (0 sites)
modelAnull	tree_Mic1865	Branch-site	3	1	-26597.1	N/A	p0=0.73829 p1=0.23052 p2=0.02377 p3=0.00742 w0=0.10267 w1=1.00000 w2=1.00000	Not Allowed
modelA	tree_Mou14850	Branch-site	3	2	-26597.2	m1Neutral, modelAnull	p0=0.72298 p1=0.22710 p2=0.03799 p3=0.01193 w0=0.10245 w1=1.00000 w2=1.00000	No
modelAnull	tree_Mou14850	Branch-site	3	1	-26597.2	N/A	p0=0.72298 p1=0.22710 p2=0.03799 p3=0.01193 w0=0.10245 w1=1.00000 w2=1.00000	Not Allowed
modelA	tree_Nmr265081	Branch-site	3	2	-26576.9	modelA	p0=0.74516 p1=0.23087 p2=0.01830 p3=0.00567 w0=0.10119 w1=1.00000 w2=998.99921	Yes	Alignment (7 BEB sites): 190 391 424 429 434 555 582
modelAnull	tree_Nmr265081	Branch-site	3	1	-26588	N/A	p0=0.68038 p1=0.21118 p2=0.08275 p3=0.02568 w0=0.09982 w1=1.00000 w2=1.00000	Not Allowed
modelA	tree_Opo20264	Branch-site	3	2	-26594.9	m1Neutral, modelAnull	p0=0.75419 p1=0.23642 p2=0.00715 p3=0.00224 w0=0.10247 w1=1.00000 w2=7.46420	No
modelAnull	tree_Opo20264	Branch-site	3	1	-26596.7	N/A	p0=0.74231 p1=0.23279 p2=0.01896 p3=0.00595 w0=0.10217 w1=1.00000 w2=1.00000	Not Allowed
modelA	tree_Ora15601	Branch-site	3	2	-26593.6	modelA	p0=0.75909 p1=0.23484 p2=0.00463 p3=0.00143 w0=0.10371 w1=1.00000 w2=79.89515	Yes	Alignment (1 BEB sites): 510
modelAnull	tree_Ora15601	Branch-site	3	1	-26596.7	N/A	p0=0.59461 p1=0.18434 p2=0.16873 p3=0.05231 w0=0.10362 w1=1.00000 w2=1.00000	Not Allowed
modelA	tree_Pan15754	Branch-site	3	10	-26595.9	m1Neutral, modelAnull	p0=0.75981 p1=0.23798 p2=0.00168 p3=0.00053 w0=0.10342 w1=1.00000 w2=999.00000	No
modelAnull	tree_Pan15754	Branch-site	3	1	-26597.8	N/A	p0=0.76162 p1=0.23838 p2=0.00000 p3=0.00000 w0=0.10348 w1=1.00000 w2=1.00000	Not Allowed
modelA	tree_Pig14126	Branch-site	3	2	-26504.9	modelA	p0=0.72824 p1=0.23717 p2=0.02609 p3=0.00850 w0=0.09534 w1=1.00000 w2=172.37206	Yes	Alignment (16 BEB sites): 874 875 877 878 882 885 888 889 891 895 897 910 914 915 917 921
modelAnull	tree_Pig14126	Branch-site	3	1	-26565.5	N/A	p0=0.63678 p1=0.20409 p2=0.12051 p3=0.03862 w0=0.09545 w1=1.00000 w2=1.00000	Not Allowed
modelA	tree_Pla1605	Branch-site	3	2	-26595.8	m1Neutral, modelAnull	p0=0.75443 p1=0.23702 p2=0.00651 p3=0.00205 w0=0.10245 w1=1.00000 w2=14.15783	No
modelAnull	tree_Pla1605	Branch-site	3	1	-26597.1	N/A	p0=0.74939 p1=0.23523 p2=0.01170 p3=0.00367 w0=0.10232 w1=1.00000 w2=1.00000	Not Allowed
modelA	tree_Rab16921	Branch-site	3	2	-26597.6	m1Neutral, modelAnull	p0=0.76066 p1=0.23761 p2=0.00131 p3=0.00041 w0=0.10334 w1=1.00000 w2=5.05279	No
modelAnull	tree_Rab16921	Branch-site	3	1	-26597.8	N/A	p0=0.76162 p1=0.23838 p2=0.00000 p3=0.00000 w0=0.10348 w1=1.00000 w2=1.00000	Not Allowed
modelA	tree_Rat13673	Branch-site	3	2	-26595.7	m1Neutral, modelAnull	p0=0.76016 p1=0.23503 p2=0.00368 p3=0.00114 w0=0.10343 w1=1.00000 w2=13.61694	No
modelAnull	tree_Rat13673	Branch-site	3	1	-26597.3	N/A	p0=0.74041 p1=0.23007 p2=0.02252 p3=0.00700 w0=0.10311 w1=1.00000 w2=1.00000	Not Allowed
modelA	tree_Squ25220	Branch-site	3	2	-26516.4	modelA	p0=0.72870 p1=0.23388 p2=0.02833 p3=0.00909 w0=0.09764 w1=1.00000 w2=998.99083	Yes	Alignment (21 BEB sites): 187 191 197 206 207 209 216 217 218 220 223 229 232 233 239 240 242 247 248 249 251
modelAnull	tree_Squ25220	Branch-site	3	1	-26571.3	N/A	p0=0.66932 p1=0.21370 p2=0.08866 p3=0.02831 w0=0.09610 w1=1.00000 w2=1.00000	Not Allowed
PALB2
Model	Tree	Model Type	p	w (t=0)	lnL	LRT Result	Parameter Estimates	Positive Selection	Positively Selected Sites in 23x1190 Alignment (P(w>1) > 0.9)
m0	tree	Homogeneous	1	2	-40484.6	N/A	w=0.49610	No
m1Neutral	tree	Site-specific	1	2	-39877.9	N/A	p0=0.50837 p1=0.49163 w0=0.20852 w1=1.00000	Not Allowed
m2Selection	tree	Site-specific	2	0	-39859.3	m2Selection	p0=0.49529 p1=0.48401 p2=0.02070 w0=0.20914 w1=1.00000 w2=2.64308	Yes	Alignment (7 BEB sites): 65 98 339 746 806 840 1190
m3Discrtk2	tree	Site-specific	3	2	-39867.1	m3Discrtk2	p0=0.45957 p1=0.54043 w0=0.17308 w1=0.85569	No
m3Discrtk3	tree	Site-specific	5	2	-39806.3	m3Discrtk3	p0=0.31415 p1=0.50302 p2=0.18283 w0=0.10958 w1=0.56141 w2=1.33181	Yes	Alignment (64 NEB sites): 65 98 102 109 118 119 125 131 133 134 190 199 203 220 238 245 246 259 266 271 277 300 310 328 330 339 387 472 515 522 523 526 530 533 540 559 562 569 570 638 646 647 658 693 697 712 716 722 746 757 763 777 781 784 787 806 828 831 840 908 958 1035 1158 1190
m7	tree	Site-specific	2	2	-39829.8	N/A	p=0.71036 q=0.68149	Not Allowed
m8	tree	Site-specific	4	2	-39798.2	m8	p=0.82909 p0=0.92377 p1=0.07623 q=0.93265 w=1.65863	Yes	Alignment (9 BEB sites): 65 98 199 339 562 746 806 840 1190
m8a	tree	Site-specific	4	1	-39815.6	N/A	p=1.09682 p0=0.71466 p1=0.28534 q=2.17350 w=1.00000	Not Allowed
modelA	tree_Alp6454	Branch-site	3	10	-39877.6	m1Neutral, modelAnull	p0=0.50790 p1=0.48977 p2=0.00118 p3=0.00114 w0=0.20875 w1=1.00000 w2=24.42645	No
modelAnull	tree_Alp6454	Branch-site	3	1	-39877.9	N/A	p0=0.50837 p1=0.49163 p2=0.00000 p3=0.00000 w0=0.20852 w1=1.00000 w2=1.00000	Not Allowed
modelA	tree_Cat12942	Branch-site	3	2	-39874.1	modelA	p0=0.50583 p1=0.48833 p2=0.00297 p3=0.00287 w0=0.20808 w1=1.00000 w2=30.95813	Yes	Alignment (0 sites)
modelAnull	tree_Cat12942	Branch-site	3	1	-39876.8	N/A	p0=0.45049 p1=0.43567 p2=0.05787 p3=0.05597 w0=0.20685 w1=1.00000 w2=1.00000	Not Allowed
modelA	tree_Chi7890	Branch-site	3	2	-39877.9	m1Neutral, modelAnull	p0=0.50837 p1=0.49163 p2=0.00000 p3=0.00000 w0=0.20852 w1=1.00000 w2=1.00000	No
modelAnull	tree_Chi7890	Branch-site	3	1	-39877.9	N/A	p0=0.50837 p1=0.49163 p2=0.00000 p3=0.00000 w0=0.20852 w1=1.00000 w2=1.00000	Not Allowed
modelA	tree_Cow6405	Branch-site	3	2	-39877.5	m1Neutral, modelAnull	p0=0.48220 p1=0.46719 p2=0.02571 p3=0.02491 w0=0.20720 w1=1.00000 w2=1.00000	No
modelAnull	tree_Cow6405	Branch-site	3	1	-39877.5	N/A	p0=0.48220 p1=0.46719 p2=0.02571 p3=0.02491 w0=0.20720 w1=1.00000 w2=1.00000	Not Allowed
modelA	tree_Dol5260	Branch-site	3	10	-39876.1	m1Neutral, modelAnull	p0=0.50569 p1=0.49001 p2=0.00218 p3=0.00212 w0=0.20836 w1=1.00000 w2=184.08851	No
modelAnull	tree_Dol5260	Branch-site	3	1	-39877.8	N/A	p0=0.48710 p1=0.47130 p2=0.02114 p3=0.02045 w0=0.20801 w1=1.00000 w2=1.00000	Not Allowed
modelA	tree_Ele1034	Branch-site	3	2	-39873.8	modelA	p0=0.50516 p1=0.48950 p2=0.00271 p3=0.00263 w0=0.20788 w1=1.00000 w2=91.97721	Yes	Alignment (0 sites)
modelAnull	tree_Ele1034	Branch-site	3	1	-39877.4	N/A	p0=0.48372 p1=0.46901 p2=0.02400 p3=0.02327 w0=0.20692 w1=1.00000 w2=1.00000	Not Allowed
modelA	tree_Gui6889	Branch-site	3	2	-39874.4	modelA	p0=0.50497 p1=0.48606 p2=0.00457 p3=0.00440 w0=0.20780 w1=1.00000 w2=24.86507	Yes	Alignment (0 sites)
modelAnull	tree_Gui6889	Branch-site	3	1	-39877.5	N/A	p0=0.48281 p1=0.46547 p2=0.02633 p3=0.02539 w0=0.20768 w1=1.00000 w2=1.00000	Not Allowed
modelA	tree_Hed15423	Branch-site	3	10	-39875.2	m1Neutral	p0=0.50165 p1=0.48465 p2=0.00697 p3=0.00674 w0=0.20775 w1=1.00000 w2=998.99116	No
modelAnull	tree_Hed15423	Branch-site	3	1	-39877.9	N/A	p0=0.50411 p1=0.48732 p2=0.00436 p3=0.00421 w0=0.20807 w1=1.00000 w2=1.00000	Not Allowed
modelA	tree_Hor8391	Branch-site	3	2	-39873.8	modelA	p0=0.50749 p1=0.48451 p2=0.00409 p3=0.00391 w0=0.20973 w1=1.00000 w2=41.65114	Yes	Alignment (1 BEB sites): 555
modelAnull	tree_Hor8391	Branch-site	3	1	-39877.9	N/A	p0=0.50837 p1=0.49163 p2=0.00000 p3=0.00000 w0=0.20852 w1=1.00000 w2=1.00000	Not Allowed
modelA	tree_Hum83093	Branch-site	3	2	-39877.9	m1Neutral, modelAnull	p0=0.49941 p1=0.48312 p2=0.00888 p3=0.00859 w0=0.20842 w1=1.00000 w2=5.25298	No
modelAnull	tree_Hum83093	Branch-site	3	1	-39877.9	N/A	p0=0.48184 p1=0.46611 p2=0.02646 p3=0.02559 w0=0.20845 w1=1.00000 w2=1.00000	Not Allowed
modelA	tree_Mac17304	Branch-site	3	2	-39860.5	modelA	p0=0.49958 p1=0.48953 p2=0.00550 p3=0.00539 w0=0.20523 w1=1.00000 w2=58.40607	Yes	Alignment (3 BEB sites): 1113 1115 1117
modelAnull	tree_Mac17304	Branch-site	3	1	-39872.9	N/A	p0=0.39300 p1=0.38431 p2=0.11259 p3=0.11010 w0=0.20471 w1=1.00000 w2=1.00000	Not Allowed
modelA	tree_Mar20619	Branch-site	3	2	-39877.8	m1Neutral, modelAnull	p0=0.48369 p1=0.46844 p2=0.02432 p3=0.02355 w0=0.20778 w1=1.00000 w2=1.00000	No
modelAnull	tree_Mar20619	Branch-site	3	1	-39877.8	N/A	p0=0.48369 p1=0.46844 p2=0.02432 p3=0.02355 w0=0.20778 w1=1.00000 w2=1.00000	Not Allowed
modelA	tree_Meg8440	Branch-site	3	10	-39877.9	m1Neutral, modelAnull	p0=0.50690 p1=0.49097 p2=0.00108 p3=0.00105 w0=0.20835 w1=1.00000 w2=796.63531	No
modelAnull	tree_Meg8440	Branch-site	3	1	-39877.9	N/A	p0=0.50837 p1=0.49163 p2=0.00000 p3=0.00000 w0=0.20852 w1=1.00000 w2=1.00000	Not Allowed
modelA	tree_Mic10471	Branch-site	3	2	-39874.6	modelA	p0=0.50554 p1=0.48795 p2=0.00331 p3=0.00320 w0=0.20889 w1=1.00000 w2=73.35118	Yes	Alignment (0 sites)
modelAnull	tree_Mic10471	Branch-site	3	1	-39877.9	N/A	p0=0.50837 p1=0.49163 p2=0.00000 p3=0.00000 w0=0.20852 w1=1.00000 w2=1.00000	Not Allowed
modelA	tree_Mou44702	Branch-site	3	10	-39877.8	m1Neutral, modelAnull	p0=0.50682 p1=0.48899 p2=0.00213 p3=0.00206 w0=0.20844 w1=1.00000 w2=6.82361	No
modelAnull	tree_Mou44702	Branch-site	3	1	-39877.9	N/A	p0=0.50315 p1=0.48654 p2=0.00524 p3=0.00507 w0=0.20809 w1=1.00000 w2=1.00000	Not Allowed
modelA	tree_Nmr261584	Branch-site	3	2	-39876.1	m1Neutral, modelAnull	p0=0.50722 p1=0.48798 p2=0.00245 p3=0.00235 w0=0.20831 w1=1.00000 w2=16.88400	No
modelAnull	tree_Nmr261584	Branch-site	3	1	-39877.9	N/A	p0=0.49647 p1=0.47988 p2=0.01203 p3=0.01162 w0=0.20808 w1=1.00000 w2=1.00000	Not Allowed
modelA	tree_Opo6654	Branch-site	3	10	-39857.8	modelA	p0=0.48713 p1=0.46732 p2=0.02325 p3=0.02230 w0=0.20573 w1=1.00000 w2=998.97983	Yes	Alignment (4 BEB sites): 520 800 834 849
modelAnull	tree_Opo6654	Branch-site	3	1	-39874.6	N/A	p0=0.45218 p1=0.43432 p2=0.05789 p3=0.05561 w0=0.20377 w1=1.00000 w2=1.00000	Not Allowed
modelA	tree_Ora7193	Branch-site	3	2	-39877.6	m1Neutral, modelAnull	p0=0.50623 p1=0.48944 p2=0.00220 p3=0.00213 w0=0.20849 w1=1.00000 w2=28.61740	No
modelAnull	tree_Ora7193	Branch-site	3	1	-39877.9	N/A	p0=0.50837 p1=0.49163 p2=0.00000 p3=0.00000 w0=0.20852 w1=1.00000 w2=1.00000	Not Allowed
modelA	tree_Pan14287	Branch-site	3	2	-39877.8	m1Neutral, modelAnull	p0=0.50759 p1=0.48961 p2=0.00142 p3=0.00137 w0=0.20857 w1=1.00000 w2=10.87220	No
modelAnull	tree_Pan14287	Branch-site	3	1	-39877.9	N/A	p0=0.50837 p1=0.49163 p2=0.00000 p3=0.00000 w0=0.20852 w1=1.00000 w2=1.00000	Not Allowed
modelA	tree_Pig10794	Branch-site	3	2	-39848.8	modelA	p0=0.49319 p1=0.48276 p2=0.01215 p3=0.01189 w0=0.20279 w1=1.00000 w2=108.99618	Yes	Alignment (6 BEB sites): 37 1021 1024 1039 1040 1041
modelAnull	tree_Pig10794	Branch-site	3	1	-39869.5	N/A	p0=0.40755 p1=0.39828 p2=0.09821 p3=0.09597 w0=0.20124 w1=1.00000 w2=1.00000	Not Allowed
modelA	tree_Pla7671	Branch-site	3	0	-39859.1	modelA	p0=0.46957 p1=0.45591 p2=0.03781 p3=0.03671 w0=0.20244 w1=1.00000 w2=524.54338	Yes	Alignment (1 BEB sites): 14
modelAnull	tree_Pla7671	Branch-site	3	1	-39866.7	N/A	p0=0.40469 p1=0.39568 p2=0.10094 p3=0.09869 w0=0.19593 w1=1.00000 w2=1.00000	Not Allowed
modelA	tree_Rab8461	Branch-site	3	2	-39872.4	modelA	p0=0.50683 p1=0.48617 p2=0.00357 p3=0.00343 w0=0.20852 w1=1.00000 w2=52.83586	Yes	Alignment (0 sites)
modelAnull	tree_Rab8461	Branch-site	3	1	-39877.8	N/A	p0=0.49564 p1=0.47854 p2=0.01314 p3=0.01268 w0=0.20785 w1=1.00000 w2=1.00000	Not Allowed
modelA	tree_Squ10936	Branch-site	3	10	-39877	m1Neutral, modelAnull	p0=0.50666 p1=0.48963 p2=0.00189 p3=0.00182 w0=0.20866 w1=1.00000 w2=200.99398	No
modelAnull	tree_Squ10936	Branch-site	3	1	-39877.9	N/A	p0=0.50837 p1=0.49163 p2=0.00000 p3=0.00000 w0=0.20852 w1=1.00000 w2=1.00000	Not Allowed
TERT
Model	Tree	Model Type	p	w (t=0)	lnL	LRT Result	Parameter Estimates	Positive Selection	Positively Selected Sites in 22x1111 Alignment (P(w>1) > 0.9)
m0	tree	Homogeneous	1	2	-40479.8	N/A	w=0.22090	No
m1Neutral	tree	Site-specific	1	2	-39480.1	N/A	p0=0.71262 p1=0.28738 w0=0.12538 w1=1.00000	Not Allowed
m2Selection	tree	Site-specific	2	2	-39480.1	m1Neutral	p0=0.71262 p1=0.27756 p2=0.00983 w0=0.12538 w1=1.00000 w2=1.00000	No
m3Discrtk2	tree	Site-specific	3	2	-39346.7	m3Discrtk2	p0=0.60137 p1=0.39863 w0=0.07746 w1=0.55680	No
m3Discrtk3	tree	Site-specific	5	2	-39205.6	m3Discrtk3	p0=0.37361 p1=0.41930 p2=0.20709 w0=0.03288 w1=0.24126 w2=0.83727	No
m7	tree	Site-specific	2	2	-39209.5	N/A	p=0.51252 q=1.31464	Not Allowed
m8	tree	Site-specific	4	2	-39183.7	m8	p=0.62983 p0=0.93184 p1=0.06816 q=2.15512 w=1.26374	Yes	Alignment (11 BEB sites): 193 197 198 200 205 209 223 262 303 314 364
m8a	tree	Site-specific	4	1	-39186.4	N/A	p=0.68996 p0=0.88848 p1=0.11152 q=2.78774 w=1.00000	Not Allowed
modelA	tree_Cat9543	Branch-site	3	10	-39478.1	m1Neutral	p0=0.70935 p1=0.28526 p2=0.00385 p3=0.00155 w0=0.12524 w1=1.00000 w2=998.99977	No
modelAnull	tree_Cat9543	Branch-site	3	1	-39480.1	N/A	p0=0.71262 p1=0.28738 p2=0.00000 p3=0.00000 w0=0.12538 w1=1.00000 w2=1.00000	Not Allowed
modelA	tree_Chi16696	Branch-site	3	2	-39479.8	m1Neutral, modelAnull	p0=0.61631 p1=0.24800 p2=0.09676 p3=0.03893 w0=0.12533 w1=1.00000 w2=1.00000	No
modelAnull	tree_Chi16696	Branch-site	3	1	-39479.8	N/A	p0=0.61631 p1=0.24800 p2=0.09675 p3=0.03893 w0=0.12533 w1=1.00000 w2=1.00000	Not Allowed
modelA	tree_Chk13183	Branch-site	3	2	-39457.4	modelA	p0=0.62025 p1=0.24486 p2=0.09671 p3=0.03818 w0=0.12142 w1=1.00000 w2=3.50948	Yes	Alignment (4 BEB sites): 114 120 384 604
modelAnull	tree_Chk13183	Branch-site	3	1	-39460.4	N/A	p0=0.50631 p1=0.20056 p2=0.20996 p3=0.08317 w0=0.12122 w1=1.00000 w2=1.00000	Not Allowed
modelA	tree_Cow12567	Branch-site	3	10	-39465.8	modelA	p0=0.70228 p1=0.28630 p2=0.00812 p3=0.00331 w0=0.12417 w1=1.00000 w2=827.03328	Yes	Alignment (4 BEB sites): 536 795 797 798
modelAnull	tree_Cow12567	Branch-site	3	1	-39477.8	N/A	p0=0.68465 p1=0.27702 p2=0.02729 p3=0.01104 w0=0.12411 w1=1.00000 w2=1.00000	Not Allowed
modelA	tree_Dog10739	Branch-site	3	2	-39479.9	m1Neutral, modelAnull	p0=0.71028 p1=0.28663 p2=0.00220 p3=0.00089 w0=0.12534 w1=1.00000 w2=44.64638	No
modelAnull	tree_Dog10739	Branch-site	3	1	-39480.1	N/A	p0=0.71262 p1=0.28738 p2=0.00000 p3=0.00000 w0=0.12538 w1=1.00000 w2=1.00000	Not Allowed
modelA	tree_Dol3863	Branch-site	3	10	-39480	m1Neutral, modelAnull	p0=0.71179 p1=0.28670 p2=0.00107 p3=0.00043 w0=0.12533 w1=1.00000 w2=5.82457	No
modelAnull	tree_Dol3863	Branch-site	3	1	-39480.1	N/A	p0=0.70590 p1=0.28442 p2=0.00690 p3=0.00278 w0=0.12528 w1=1.00000 w2=1.00000	Not Allowed
modelA	tree_Ele13077	Branch-site	3	2	-39479.6	m1Neutral, modelAnull	p0=0.70775 p1=0.28560 p2=0.00473 p3=0.00191 w0=0.12499 w1=1.00000 w2=5.33034	No
modelAnull	tree_Ele13077	Branch-site	3	1	-39480.1	N/A	p0=0.70437 p1=0.28417 p2=0.00817 p3=0.00329 w0=0.12512 w1=1.00000 w2=1.00000	Not Allowed
modelA	tree_Gui15559	Branch-site	3	2	-39475	modelA	p0=0.69891 p1=0.28166 p2=0.01385 p3=0.00558 w0=0.12479 w1=1.00000 w2=998.95801	Yes	Alignment (0 sites)
modelAnull	tree_Gui15559	Branch-site	3	1	-39479.8	N/A	p0=0.70712 p1=0.28328 p2=0.00686 p3=0.00275 w0=0.12462 w1=1.00000 w2=1.00000	Not Allowed
modelA	tree_Hum164362	Branch-site	3	10	-39479.9	m1Neutral, modelAnull	p0=0.62710 p1=0.25286 p2=0.08554 p3=0.03449 w0=0.12531 w1=1.00000 w2=1.00000	No
modelAnull	tree_Hum164362	Branch-site	3	1	-39480.1	N/A	p0=0.71262 p1=0.28738 p2=0.00000 p3=0.00000 w0=0.12538 w1=1.00000 w2=1.00000	Not Allowed
modelA	tree_Mac10940	Branch-site	3	2	-39480.1	m1Neutral, modelAnull	p0=0.71262 p1=0.28738 p2=0.00000 p3=0.00000 w0=0.12538 w1=1.00000 w2=1.00000	No
modelAnull	tree_Mac10940	Branch-site	3	1	-39480.1	N/A	p0=0.71262 p1=0.28738 p2=0.00000 p3=0.00000 w0=0.12538 w1=1.00000 w2=1.00000	Not Allowed
modelA	tree_Mar11276	Branch-site	3	10	-39367.1	modelA	p0=0.65373 p1=0.25901 p2=0.06249 p3=0.02476 w0=0.12180 w1=1.00000 w2=218.89759	Yes	Alignment (38 BEB sites): 277 279 583 584 585 586 589 592 598 599 600 602 603 606 608 610 612 618 620 624 625 626 627 715 1047 1051 1052 1055 1056 1057 1058 1060 1061 1064 1066 1067 1068 1069
modelAnull	tree_Mar11276	Branch-site	3	1	-39447.5	N/A	p0=0.60774 p1=0.24285 p2=0.10675 p3=0.04266 w0=0.12043 w1=1.00000 w2=1.00000	Not Allowed
modelA	tree_Meg5	Branch-site	3	2	-39476.2	modelA	p0=0.70236 p1=0.28340 p2=0.01015 p3=0.00410 w0=0.12491 w1=1.00000 w2=65.35347	Yes	Alignment (0 sites)
modelAnull	tree_Meg5	Branch-site	3	1	-39479.9	N/A	p0=0.70381 p1=0.28372 p2=0.00889 p3=0.00358 w0=0.12504 w1=1.00000 w2=1.00000	Not Allowed
modelA	tree_Mic12533	Branch-site	3	0	-39443.9	modelA	p0=0.68738 p1=0.28276 p2=0.02116 p3=0.00870 w0=0.12224 w1=1.00000 w2=998.98457	Yes	Alignment (11 BEB sites): 433 475 480 866 887 895 901 903 906 909 917
modelAnull	tree_Mic12533	Branch-site	3	1	-39465.7	N/A	p0=0.62858 p1=0.25588 p2=0.08211 p3=0.03343 w0=0.12170 w1=1.00000 w2=1.00000	Not Allowed
modelA	tree_Mou21611	Branch-site	3	2	-39474.7	modelAnull	p0=0.58737 p1=0.23571 p2=0.12625 p3=0.05067 w0=0.12370 w1=1.00000 w2=1.00000	No
modelAnull	tree_Mou21611	Branch-site	3	1	-39474.7	N/A	p0=0.58737 p1=0.23571 p2=0.12625 p3=0.05067 w0=0.12370 w1=1.00000 w2=1.00000	Not Allowed
modelA	tree_Opo966	Branch-site	3	2	-39462.8	modelA	p0=0.67719 p1=0.26888 p2=0.03861 p3=0.01533 w0=0.12370 w1=1.00000 w2=615.62965	Yes	Alignment (5 BEB sites): 23 577 773 776 777
modelAnull	tree_Opo966	Branch-site	3	1	-39472.1	N/A	p0=0.63684 p1=0.25575 p2=0.07664 p3=0.03078 w0=0.12204 w1=1.00000 w2=1.00000	Not Allowed
modelA	tree_Ora15315	Branch-site	3	2	-39480.1	m1Neutral, modelAnull	p0=0.71262 p1=0.28738 p2=0.00000 p3=0.00000 w0=0.12538 w1=1.00000 w2=1.00000	No
modelAnull	tree_Ora15315	Branch-site	3	1	-39480.1	N/A	p0=0.71262 p1=0.28738 p2=0.00000 p3=0.00000 w0=0.12538 w1=1.00000 w2=1.00000	Not Allowed
modelA	tree_Pan10578	Branch-site	3	2	-39438	modelA	p0=0.69208 p1=0.28052 p2=0.01950 p3=0.00790 w0=0.12347 w1=1.00000 w2=989.18776	Yes	Alignment (7 BEB sites): 1 7 15 18 19 20 890
modelAnull	tree_Pan10578	Branch-site	3	1	-39475.7	N/A	p0=0.67027 p1=0.27111 p2=0.04174 p3=0.01688 w0=0.12364 w1=1.00000 w2=1.00000	Not Allowed
modelA	tree_Pig17118	Branch-site	3	2	-39478.4	m1Neutral, modelAnull	p0=0.70911 p1=0.28262 p2=0.00591 p3=0.00236 w0=0.12545 w1=1.00000 w2=998.99658	No
modelAnull	tree_Pig17118	Branch-site	3	1	-39480.1	N/A	p0=0.71262 p1=0.28738 p2=0.00000 p3=0.00000 w0=0.12538 w1=1.00000 w2=1.00000	Not Allowed
modelA	tree_Pla14452	Branch-site	3	0	-39454.4	modelA	p0=0.66559 p1=0.26779 p2=0.04751 p3=0.01911 w0=0.12259 w1=1.00000 w2=528.06203	Yes	Alignment (4 BEB sites): 45 215 229 830
modelAnull	tree_Pla14452	Branch-site	3	1	-39469.5	N/A	p0=0.65177 p1=0.26347 p2=0.06036 p3=0.02440 w0=0.12158 w1=1.00000 w2=1.00000	Not Allowed
modelA	tree_Rat25327	Branch-site	3	2	-39475.8	modelAnull	p0=0.70725 p1=0.28530 p2=0.00531 p3=0.00214 w0=0.12498 w1=1.00000 w2=50.13721	No
modelAnull	tree_Rat25327	Branch-site	3	1	-39476.3	N/A	p0=0.61765 p1=0.24694 p2=0.09673 p3=0.03867 w0=0.12411 w1=1.00000 w2=1.00000	Not Allowed
modelA	tree_Squ23072	Branch-site	3	10	-39479.8	m1Neutral, modelAnull	p0=0.71044 p1=0.28659 p2=0.00212 p3=0.00086 w0=0.12533 w1=1.00000 w2=998.99905	No
modelAnull	tree_Squ23072	Branch-site	3	1	-39480.1	N/A	p0=0.71262 p1=0.28738 p2=0.00000 p3=0.00000 w0=0.12538 w1=1.00000 w2=1.00000	Not Allowed
modelA	tree_Zeb8383	Branch-site	3	10	-39444.2	modelA	p0=0.60478 p1=0.23778 p2=0.11301 p3=0.04443 w0=0.12020 w1=1.00000 w2=6.80474	Yes	Alignment (5 BEB sites): 118 629 1017 1035 1040
modelAnull	tree_Zeb8383	Branch-site	3	1	-39449.7	N/A	p0=0.38561 p1=0.15339 p2=0.32981 p3=0.13119 w0=0.11988 w1=1.00000 w2=1.00000	Not Allowed
WRN
Model	Tree	Model Type	p	w (t=0)	lnL	LRT Result	Parameter Estimates	Positive Selection	Positively Selected Sites in 26x1408 Alignment (P(w>1) > 0.9)
m0	tree	Homogeneous	1	2	-45502	N/A	w=0.34873	No
m1Neutral	tree	Site-specific	1	2	-44173.2	N/A	p0=0.58448 p1=0.41552 w0=0.11424 w1=1.00000	Not Allowed
m2Selection	tree	Site-specific	2	2	-44145.7	m2Selection	p0=0.57234 p1=0.40129 p2=0.02637 w0=0.11401 w1=1.00000 w2=2.41880	Yes	Alignment (8 BEB sites): 90 313 655 848 854 1004 1026 1086
m3Discrtk2	tree	Site-specific	3	2	-44132.9	m3Discrtk2	p0=0.53306 p1=0.46694 w0=0.08262 w1=0.76011	No
m3Discrtk3	tree	Site-specific	5	2	-43998.4	m3Discrtk3	p0=0.40277 p1=0.38143 p2=0.21580 w0=0.04203 w1=0.40272 w2=1.13774	Yes	Alignment (153 NEB sites): 10 11 21 25 28 31 34 88 90 172 202 236 238 239 248 273 283 293 304 305 306 310 311 313 316 318 320 324 329 337 338 341 343 349 350 351 366 380 382 387 390 400 410 413 419 420 422 424 433 457 458 459 467 471 473 474 477 496 507 557 598 610 616 620 624 626 627 655 661 665 730 769 771 772 836 843 844 848 849 854 877 897 915 916 917 919 925 941 970 972 982 994 1004 1008 101…
m7	tree	Site-specific	2	2	-44013.1	N/A	p=0.38397 q=0.62397	Not Allowed
m8	tree	Site-specific	4	2	-43977.2	m8	p=0.43291 p0=0.94169 p1=0.05831 q=0.82995 w=1.66250	Yes	Alignment (4 BEB sites): 655 1004 1026 1086
m8a	tree	Site-specific	4	1	-43998.8	N/A	p=0.52863 p0=0.79791 p1=0.20209 q=1.70750 w=1.00000	Not Allowed
modelA	tree_Alp11004	Branch-site	3	2	-44171.6	m1Neutral, modelAnull	p0=0.57585 p1=0.41058 p2=0.00792 p3=0.00565 w0=0.11326 w1=1.00000 w2=3.94923	No
modelAnull	tree_Alp11004	Branch-site	3	1	-44171.8	N/A	p0=0.55348 p1=0.39432 p2=0.03048 p3=0.02171 w0=0.11310 w1=1.00000 w2=1.00000	Not Allowed
modelA	tree_Chi20145	Branch-site	3	2	-44172.8	m1Neutral, modelAnull	p0=0.54063 p1=0.38433 p2=0.04386 p3=0.03118 w0=0.11407 w1=1.00000 w2=1.67304	No
modelAnull	tree_Chi20145	Branch-site	3	1	-44172.8	N/A	p0=0.51291 p1=0.36465 p2=0.07156 p3=0.05088 w0=0.11406 w1=1.00000 w2=1.00000	Not Allowed
modelA	tree_Chk10281	Branch-site	3	2	-44156.1	modelA	p0=0.56263 p1=0.38766 p2=0.02943 p3=0.02028 w0=0.11422 w1=1.00000 w2=680.29657	Yes	Alignment (4 BEB sites): 464 1049 1054 1091
modelAnull	tree_Chk10281	Branch-site	3	1	-44169.3	N/A	p0=0.56261 p1=0.39705 p2=0.02365 p3=0.01669 w0=0.11203 w1=1.00000 w2=1.00000	Not Allowed
modelA	tree_Cow21592	Branch-site	3	2	-44170.7	m1Neutral, modelAnull	p0=0.57106 p1=0.40677 p2=0.01294 p3=0.00922 w0=0.11286 w1=1.00000 w2=3.60178	No
modelAnull	tree_Cow21592	Branch-site	3	1	-44171.4	N/A	p0=0.55062 p1=0.39221 p2=0.03339 p3=0.02378 w0=0.11267 w1=1.00000 w2=1.00000	Not Allowed
modelA	tree_Dog6410	Branch-site	3	2	-44170.1	modelAnull	p0=0.57316 p1=0.40242 p2=0.01435 p3=0.01007 w0=0.11390 w1=1.00000 w2=3.60989	No
modelAnull	tree_Dog6410	Branch-site	3	1	-44171.4	N/A	p0=0.55508 p1=0.39077 p2=0.03178 p3=0.02237 w0=0.11364 w1=1.00000 w2=1.00000	Not Allowed
modelA	tree_Dol12302	Branch-site	3	2	-44172.7	m1Neutral, modelAnull	p0=0.57928 p1=0.41104 p2=0.00566 p3=0.00402 w0=0.11407 w1=1.00000 w2=7.62573	No
modelAnull	tree_Dol12302	Branch-site	3	1	-44172.9	N/A	p0=0.56390 p1=0.40079 p2=0.02064 p3=0.01467 w0=0.11387 w1=1.00000 w2=1.00000	Not Allowed
modelA	tree_Ele4434	Branch-site	3	2	-44171	m1Neutral, modelAnull	p0=0.58153 p1=0.41375 p2=0.00276 p3=0.00196 w0=0.11352 w1=1.00000 w2=10.11815	No
modelAnull	tree_Ele4434	Branch-site	3	1	-44172.6	N/A	p0=0.57206 p1=0.40684 p2=0.01233 p3=0.00877 w0=0.11351 w1=1.00000 w2=1.00000	Not Allowed
modelA	tree_Gui2943	Branch-site	3	2	-44133	modelA	p0=0.56902 p1=0.40465 p2=0.01539 p3=0.01094 w0=0.11227 w1=1.00000 w2=103.61725	Yes	Alignment (11 BEB sites): 259 486 603 607 608 611 612 613 615 616 619
modelAnull	tree_Gui2943	Branch-site	3	1	-44163.3	N/A	p0=0.51724 p1=0.36630 p2=0.06818 p3=0.04828 w0=0.11118 w1=1.00000 w2=1.00000	Not Allowed
modelA	tree_Hor110	Branch-site	3	2	-44172.6	m1Neutral, modelAnull	p0=0.58373 p1=0.41446 p2=0.00106 p3=0.00075 w0=0.11440 w1=1.00000 w2=89.61752	No
modelAnull	tree_Hor110	Branch-site	3	1	-44173.2	N/A	p0=0.58448 p1=0.41552 p2=0.00000 p3=0.00000 w0=0.11424 w1=1.00000 w2=1.00000	Not Allowed
modelA	tree_Hum165392	Branch-site	3	2	-44169.5	modelAnull	p0=0.02308 p1=0.01630 p2=0.56298 p3=0.39764 w0=0.11427 w1=1.00000 w2=1.33939	No
modelAnull	tree_Hum165392	Branch-site	3	1	-44169.6	N/A	p0=0.00000 p1=0.00000 p2=0.58607 p3=0.41393 w0=0.11427 w1=1.00000 w2=1.00000	Not Allowed
modelA	tree_Kag2696	Branch-site	3	2	-44169.9	modelA	p0=0.58103 p1=0.41327 p2=0.00333 p3=0.00237 w0=0.11396 w1=1.00000 w2=39.96236	Yes	Alignment (0 sites)
modelAnull	tree_Kag2696	Branch-site	3	1	-44173.2	N/A	p0=0.58448 p1=0.41552 p2=0.00000 p3=0.00000 w0=0.11424 w1=1.00000 w2=1.00000	Not Allowed
modelA	tree_Mac22655	Branch-site	3	2	-44172.1	m1Neutral, modelAnull	p0=0.50851 p1=0.36175 p2=0.07581 p3=0.05393 w0=0.11366 w1=1.00000 w2=1.00000	No
modelAnull	tree_Mac22655	Branch-site	3	1	-44172.1	N/A	p0=0.50851 p1=0.36175 p2=0.07581 p3=0.05393 w0=0.11366 w1=1.00000 w2=1.00000	Not Allowed
modelA	tree_Mar12511	Branch-site	3	2	-44164.7	modelA	p0=0.58138 p1=0.41407 p2=0.00266 p3=0.00189 w0=0.11372 w1=1.00000 w2=999.00000	Yes	Alignment (0 sites)
modelAnull	tree_Mar12511	Branch-site	3	1	-44172.6	N/A	p0=0.55569 p1=0.39446 p2=0.02915 p3=0.02069 w0=0.11375 w1=1.00000 w2=1.00000	Not Allowed
modelA	tree_Meg12909	Branch-site	3	2	-44168.2	modelA	p0=0.58080 p1=0.41333 p2=0.00343 p3=0.00244 w0=0.11354 w1=1.00000 w2=21.74743	Yes	Alignment (0 sites)
modelAnull	tree_Meg12909	Branch-site	3	1	-44172	N/A	p0=0.56279 p1=0.40011 p2=0.02168 p3=0.01541 w0=0.11350 w1=1.00000 w2=1.00000	Not Allowed
modelA	tree_Mic5863	Branch-site	3	10	-44172.9	m1Neutral, modelAnull	p0=0.58337 p1=0.41531 p2=0.00077 p3=0.00055 w0=0.11410 w1=1.00000 w2=623.76622	No
modelAnull	tree_Mic5863	Branch-site	3	1	-44173.2	N/A	p0=0.58448 p1=0.41552 p2=0.00000 p3=0.00000 w0=0.11424 w1=1.00000 w2=1.00000	Not Allowed
modelA	tree_Mou31583	Branch-site	3	2	-44172.5	m1Neutral, modelAnull	p0=0.55232 p1=0.39259 p2=0.03220 p3=0.02289 w0=0.11356 w1=1.00000 w2=1.00000	No
modelAnull	tree_Mou31583	Branch-site	3	1	-44172.5	N/A	p0=0.55232 p1=0.39259 p2=0.03220 p3=0.02289 w0=0.11356 w1=1.00000 w2=1.00000	Not Allowed
modelA	tree_Nmr298139	Branch-site	3	2	-44169.9	modelAnull	p0=0.49237 p1=0.34908 p2=0.09278 p3=0.06578 w0=0.11300 w1=1.00000 w2=1.00000	No
modelAnull	tree_Nmr298139	Branch-site	3	1	-44169.9	N/A	p0=0.49237 p1=0.34908 p2=0.09278 p3=0.06578 w0=0.11300 w1=1.00000 w2=1.00000	Not Allowed
modelA	tree_Opo18997	Branch-site	3	2	-44157.4	modelA	p0=0.56426 p1=0.40259 p2=0.01935 p3=0.01380 w0=0.11141 w1=1.00000 w2=157.12674	Yes	Alignment (3 BEB sites): 188 430 1190
modelAnull	tree_Opo18997	Branch-site	3	1	-44166.7	N/A	p0=0.54696 p1=0.39133 p2=0.03597 p3=0.02574 w0=0.11000 w1=1.00000 w2=1.00000	Not Allowed
modelA	tree_Ora18494	Branch-site	3	2	-44172.8	m1Neutral, modelAnull	p0=0.53158 p1=0.37720 p2=0.05336 p3=0.03786 w0=0.11409 w1=1.00000 w2=1.00000	No
modelAnull	tree_Ora18494	Branch-site	3	1	-44172.8	N/A	p0=0.53158 p1=0.37720 p2=0.05336 p3=0.03786 w0=0.11409 w1=1.00000 w2=1.00000	Not Allowed
modelA	tree_Pig15840	Branch-site	3	2	-44171.9	m1Neutral, modelAnull	p0=0.57915 p1=0.41043 p2=0.00610 p3=0.00432 w0=0.11388 w1=1.00000 w2=3.82569	No
modelAnull	tree_Pig15840	Branch-site	3	1	-44172.4	N/A	p0=0.56432 p1=0.40064 p2=0.02049 p3=0.01455 w0=0.11368 w1=1.00000 w2=1.00000	Not Allowed
modelA	tree_Pik1480	Branch-site	3	2	-44168.5	modelA	p0=0.58263 p1=0.41271 p2=0.00273 p3=0.00193 w0=0.11384 w1=1.00000 w2=49.66088	Yes	Alignment (0 sites)
modelAnull	tree_Pik1480	Branch-site	3	1	-44172.9	N/A	p0=0.57426 p1=0.40740 p2=0.01073 p3=0.00761 w0=0.11389 w1=1.00000 w2=1.00000	Not Allowed
modelA	tree_Pla5952	Branch-site	3	10	-44168.3	modelA	p0=0.57553 p1=0.40762 p2=0.00986 p3=0.00699 w0=0.11357 w1=1.00000 w2=129.26124	Yes	Alignment (0 sites)
modelAnull	tree_Pla5952	Branch-site	3	1	-44172.9	N/A	p0=0.57593 p1=0.40939 p2=0.00858 p3=0.00610 w0=0.11357 w1=1.00000 w2=1.00000	Not Allowed
modelA	tree_Rab12620	Branch-site	3	2	-44173.2	m1Neutral, modelAnull	p0=0.58448 p1=0.41552 p2=0.00000 p3=0.00000 w0=0.11424 w1=1.00000 w2=1.00000	No
modelAnull	tree_Rab12620	Branch-site	3	1	-44173.2	N/A	p0=0.58448 p1=0.41552 p2=0.00000 p3=0.00000 w0=0.11424 w1=1.00000 w2=1.00000	Not Allowed
modelA	tree_Rat15440	Branch-site	3	2	-44153.1	modelA	p0=0.57797 p1=0.40186 p2=0.01189 p3=0.00827 w0=0.11438 w1=1.00000 w2=998.99637	Yes	Alignment (9 BEB sites): 167 388 398 603 612 618 625 950 1186
modelAnull	tree_Rat15440	Branch-site	3	1	-44169.9	N/A	p0=0.54746 p1=0.38374 p2=0.04045 p3=0.02835 w0=0.11346 w1=1.00000 w2=1.00000	Not Allowed
modelA	tree_Shr6157	Branch-site	3	2	-44160.2	modelA	p0=0.57457 p1=0.40899 p2=0.00961 p3=0.00684 w0=0.11275 w1=1.00000 w2=998.99403	Yes	Alignment (3 BEB sites): 117 208 756
modelAnull	tree_Shr6157	Branch-site	3	1	-44167.2	N/A	p0=0.54253 p1=0.38667 p2=0.04134 p3=0.02946 w0=0.11158 w1=1.00000 w2=1.00000	Not Allowed
modelA	tree_Squ13599	Branch-site	3	2	-44171.3	m1Neutral, modelAnull	p0=0.56179 p1=0.39907 p2=0.02288 p3=0.01625 w0=0.11308 w1=1.00000 w2=1.69623	No
modelAnull	tree_Squ13599	Branch-site	3	1	-44171.3	N/A	p0=0.54539 p1=0.38756 p2=0.03920 p3=0.02785 w0=0.11295 w1=1.00000 w2=1.00000	Not Allowed
TNKS, TNKS2
Model	Tree	Model Type	p	w (t=0)	lnL	LRT Result	Parameter Estimates	Positive Selection	Positively Selected Sites in 50x1340 Alignment (P(w>1) > 0.9)
m0	tree	Homogeneous	1	0	-45308.1	N/A	w=0.03640	No
m1Neutral	tree	Site-specific	1	0	-44625.5	N/A	p0=0.91483 p1=0.08517 w0=0.01881 w1=1.00000	Not Allowed
m2Selection	tree	Site-specific	2	0	-44625.5	m1Neutral	p0=0.91483 p1=0.05441 p2=0.03076 w0=0.01881 w1=1.00000 w2=1.00000	No
m3Discrtk2	tree	Site-specific	3	2	-44367	m3Discrtk2	p0=0.82751 p1=0.17249 w0=0.00941 w1=0.26753	No
m3Discrtk3	tree	Site-specific	5	2	-44250.4	m3Discrtk3	p0=0.71196 p1=0.20588 p2=0.08216 w0=0.00375 w1=0.08248 w2=0.52535	No
m7	tree	Site-specific	2	2	-44269.3	N/A	p=0.13749 q=1.66749	Not Allowed
m8	tree	Site-specific	4	2	-44249.9	m8a	p=0.16507 p0=0.97531 p1=0.02469 q=3.06990 w=1.00000	No
m8a	tree	Site-specific	4	1	-44249.9	N/A	p=0.16507 p0=0.97531 p1=0.02469 q=3.06984 w=1.00000	Not Allowed
modelA	tree_Alp7821	Branch-site	3	1	-44612.5	modelA	p0=0.91120 p1=0.08514 p2=0.00335 p3=0.00031 w0=0.01851 w1=1.00000 w2=39.65896	Yes	Alignment (3 BEB sites): 258 260 261
modelAnull	tree_Alp7821	Branch-site	3	1	-44616.9	N/A	p0=0.89895 p1=0.08403 p2=0.01557 p3=0.00146 w0=0.01845 w1=1.00000 w2=1.00000	Not Allowed
modelA	tree_Chi19972	Branch-site	3	1	-44625.3	m1Neutral, modelAnull	p0=0.90269 p1=0.08398 p2=0.01219 p3=0.00113 w0=0.01880 w1=1.00000 w2=1.00000	No
modelAnull	tree_Chi19972	Branch-site	3	1	-44625.4	N/A	p0=0.91450 p1=0.08514 p2=0.00033 p3=0.00003 w0=0.01881 w1=1.00000 w2=1.00000	Not Allowed
modelA	tree_Chi2749	Branch-site	3	0	-44625.5	m1Neutral, modelAnull	p0=0.91482 p1=0.08517 p2=0.00001 p3=0.00000 w0=0.01881 w1=1.00000 w2=1.00000	No
modelAnull	tree_Chi2749	Branch-site	3	1	-44625.5	N/A	p0=0.91480 p1=0.08517 p2=0.00002 p3=0.00000 w0=0.01881 w1=1.00000 w2=1.00000	Not Allowed
modelA	tree_Chk11438	Branch-site	3	2	-44625.5	m1Neutral, modelAnull	p0=0.91483 p1=0.08517 p2=0.00000 p3=0.00000 w0=0.01881 w1=1.00000 w2=1.00000	No
modelAnull	tree_Chk11438	Branch-site	3	1	-44625.5	N/A	p0=0.91468 p1=0.08514 p2=0.00016 p3=0.00001 w0=0.01881 w1=1.00000 w2=1.00000	Not Allowed
modelA	tree_Chk14614	Branch-site	3	1	-44625.5	m1Neutral, modelAnull	p0=0.91483 p1=0.08517 p2=0.00000 p3=0.00000 w0=0.01881 w1=1.00000 w2=1.00000	No
modelAnull	tree_Chk14614	Branch-site	3	1	-44625.5	N/A	p0=0.91482 p1=0.08517 p2=0.00000 p3=0.00000 w0=0.01881 w1=1.00000 w2=1.00000	Not Allowed
modelA	tree_Cow1463	Branch-site	3	0	-44625.5	m1Neutral, modelAnull	p0=0.91483 p1=0.08517 p2=0.00000 p3=0.00000 w0=0.01881 w1=1.00000 w2=1.00000	No
modelAnull	tree_Cow1463	Branch-site	3	1	-44625.6	N/A	p0=0.91440 p1=0.08501 p2=0.00054 p3=0.00005 w0=0.01882 w1=1.00000 w2=1.00000	Not Allowed
modelA	tree_Dog6632	Branch-site	3	1	-44625.5	m1Neutral, modelAnull	p0=0.91483 p1=0.08517 p2=0.00000 p3=0.00000 w0=0.01881 w1=1.00000 w2=1.00000	No
modelAnull	tree_Dog6632	Branch-site	3	1	-44625.8	N/A	p0=0.91093 p1=0.08445 p2=0.00423 p3=0.00039 w0=0.01882 w1=1.00000 w2=1.00000	Not Allowed
modelA	tree_Dog7302	Branch-site	3	0	-44625.5	m1Neutral, modelAnull	p0=0.91483 p1=0.08516 p2=0.00001 p3=0.00000 w0=0.01881 w1=1.00000 w2=1.00000	No
modelAnull	tree_Dog7302	Branch-site	3	1	-44625.5	N/A	p0=0.91223 p1=0.08488 p2=0.00264 p3=0.00025 w0=0.01880 w1=1.00000 w2=1.00000	Not Allowed
modelA	tree_Dol6222	Branch-site	3	2	-44625.5	m1Neutral, modelAnull	p0=0.91483 p1=0.08517 p2=0.00000 p3=0.00000 w0=0.01881 w1=1.00000 w2=1.00000	No
modelAnull	tree_Dol6222	Branch-site	3	1	-44625.5	N/A	p0=0.91483 p1=0.08517 p2=0.00000 p3=0.00000 w0=0.01881 w1=1.00000 w2=1.00000	Not Allowed
modelA	tree_Dol7093	Branch-site	3	2	-44613.1	modelA	p0=0.91086 p1=0.08516 p2=0.00364 p3=0.00034 w0=0.01853 w1=1.00000 w2=13.45476	Yes	Alignment (2 BEB sites): 666 667
modelAnull	tree_Dol7093	Branch-site	3	1	-44617.4	N/A	p0=0.89650 p1=0.08387 p2=0.01796 p3=0.00168 w0=0.01845 w1=1.00000 w2=1.00000	Not Allowed
modelA	tree_Ele18705	Branch-site	3	1	-44550.3	modelA	p0=0.89057 p1=0.07743 p2=0.02944 p3=0.00256 w0=0.01820 w1=1.00000 w2=112.49030	Yes	Alignment (17 BEB sites): 1 2 39 46 55 678 680 684 685 691 694 698 1331 1332 1335 1336 1338
modelAnull	tree_Ele18705	Branch-site	3	1	-44585.5	N/A	p0=0.84566 p1=0.07549 p2=0.07239 p3=0.00646 w0=0.01792 w1=1.00000 w2=1.00000	Not Allowed
modelA	tree_Ele4786	Branch-site	3	2	-44622.3	modelA	p0=0.91135 p1=0.08297 p2=0.00521 p3=0.00047 w0=0.01879 w1=1.00000 w2=32.37656	Yes	Alignment (2 BEB sites): 80 133
modelAnull	tree_Ele4786	Branch-site	3	1	-44625.1	N/A	p0=0.90886 p1=0.08392 p2=0.00661 p3=0.00061 w0=0.01874 w1=1.00000 w2=1.00000	Not Allowed
modelA	tree_Gui10040	Branch-site	3	10	-44625.5	m1Neutral, modelAnull	p0=0.91483 p1=0.08517 p2=0.00000 p3=0.00000 w0=0.01881 w1=1.00000 w2=11.85231	No
modelAnull	tree_Gui10040	Branch-site	3	1	-44625.5	N/A	p0=0.91483 p1=0.08517 p2=0.00000 p3=0.00000 w0=0.01881 w1=1.00000 w2=1.00000	Not Allowed
modelA	tree_Gui2254	Branch-site	3	2	-44625.5	m1Neutral, modelAnull	p0=0.91483 p1=0.08517 p2=0.00000 p3=0.00000 w0=0.01881 w1=1.00000 w2=1.00000	No
modelAnull	tree_Gui2254	Branch-site	3	1	-44625.5	N/A	p0=0.91367 p1=0.08502 p2=0.00120 p3=0.00011 w0=0.01881 w1=1.00000 w2=1.00000	Not Allowed
modelA	tree_Hed4699	Branch-site	3	2	-44622	modelAnull	p0=0.90919 p1=0.08380 p2=0.00642 p3=0.00059 w0=0.01862 w1=1.00000 w2=3.35590	No
modelAnull	tree_Hed4699	Branch-site	3	1	-44622.2	N/A	p0=0.89931 p1=0.08295 p2=0.01624 p3=0.00150 w0=0.01855 w1=1.00000 w2=1.00000	Not Allowed
modelA	tree_Hor7431	Branch-site	3	10	-44625.5	m1Neutral, modelAnull	p0=0.91483 p1=0.08517 p2=0.00000 p3=0.00000 w0=0.01881 w1=1.00000 w2=1.00000	No
modelAnull	tree_Hor7431	Branch-site	3	1	-44625.5	N/A	p0=0.91478 p1=0.08516 p2=0.00006 p3=0.00001 w0=0.01881 w1=1.00000 w2=1.00000	Not Allowed
modelA	tree_Hum107854	Branch-site	3	0	-44625.5	m1Neutral, modelAnull	p0=0.91479 p1=0.08517 p2=0.00005 p3=0.00000 w0=0.01881 w1=1.00000 w2=1.00000	No
modelAnull	tree_Hum107854	Branch-site	3	1	-44625.5	N/A	p0=0.91481 p1=0.08517 p2=0.00002 p3=0.00000 w0=0.01881 w1=1.00000 w2=1.00000	Not Allowed
modelA	tree_Hum173273	Branch-site	3	0	-44625.5	m1Neutral, modelAnull	p0=0.91483 p1=0.08517 p2=0.00000 p3=0.00000 w0=0.01881 w1=1.00000 w2=1.00000	No
modelAnull	tree_Hum173273	Branch-site	3	1	-44625.5	N/A	p0=0.91482 p1=0.08516 p2=0.00002 p3=0.00000 w0=0.01881 w1=1.00000 w2=1.00000	Not Allowed
modelA	tree_Kag11584	Branch-site	3	10	-44625.4	m1Neutral, modelAnull	p0=0.91471 p1=0.08513 p2=0.00014 p3=0.00001 w0=0.01881 w1=1.00000 w2=35.31145	No
modelAnull	tree_Kag11584	Branch-site	3	1	-44625.5	N/A	p0=0.91483 p1=0.08517 p2=0.00000 p3=0.00000 w0=0.01881 w1=1.00000 w2=1.00000	Not Allowed
modelA	tree_Mac7478	Branch-site	3	2	-44601.1	modelA	p0=0.91221 p1=0.08406 p2=0.00342 p3=0.00032 w0=0.01869 w1=1.00000 w2=654.66558	Yes	Alignment (2 BEB sites): 676 677
modelAnull	tree_Mac7478	Branch-site	3	1	-44615.3	N/A	p0=0.86760 p1=0.07979 p2=0.04818 p3=0.00443 w0=0.01871 w1=1.00000 w2=1.00000	Not Allowed
modelA	tree_Mac965	Branch-site	3	2	-44625.5	m1Neutral, modelAnull	p0=0.91484 p1=0.08516 p2=0.00000 p3=0.00000 w0=0.01881 w1=1.00000 w2=1.00000	No
modelAnull	tree_Mac965	Branch-site	3	1	-44625.5	N/A	p0=0.91421 p1=0.08511 p2=0.00063 p3=0.00006 w0=0.01881 w1=1.00000 w2=1.00000	Not Allowed
modelA	tree_Mar12143	Branch-site	3	2	-44625.5	m1Neutral, modelAnull	p0=0.91482 p1=0.08517 p2=0.00000 p3=0.00000 w0=0.01881 w1=1.00000 w2=1.00000	No
modelAnull	tree_Mar12143	Branch-site	3	1	-44625.5	N/A	p0=0.91459 p1=0.08514 p2=0.00024 p3=0.00002 w0=0.01881 w1=1.00000 w2=1.00000	Not Allowed
modelA	tree_Mar8230	Branch-site	3	2	-44625.5	m1Neutral, modelAnull	p0=0.91422 p1=0.08512 p2=0.00061 p3=0.00006 w0=0.01881 w1=1.00000 w2=1.00000	No
modelAnull	tree_Mar8230	Branch-site	3	1	-44625.5	N/A	p0=0.91271 p1=0.08496 p2=0.00214 p3=0.00020 w0=0.01880 w1=1.00000 w2=1.00000	Not Allowed
modelA	tree_Meg11017	Branch-site	3	1	-44625.4	m1Neutral, modelAnull	p0=0.91039 p1=0.08477 p2=0.00442 p3=0.00041 w0=0.01876 w1=1.00000 w2=1.00000	No
modelAnull	tree_Meg11017	Branch-site	3	1	-44625.4	N/A	p0=0.91044 p1=0.08478 p2=0.00438 p3=0.00041 w0=0.01876 w1=1.00000 w2=1.00000	Not Allowed
modelA	tree_Meg12070	Branch-site	3	10	-44625.5	m1Neutral, modelAnull	p0=0.91483 p1=0.08517 p2=0.00000 p3=0.00000 w0=0.01881 w1=1.00000 w2=1.00000	No
modelAnull	tree_Meg12070	Branch-site	3	1	-44625.5	N/A	p0=0.91479 p1=0.08517 p2=0.00003 p3=0.00000 w0=0.01881 w1=1.00000 w2=1.00000	Not Allowed
modelA	tree_Mic4297	Branch-site	3	0	-44625.2	m1Neutral, modelAnull	p0=0.90794 p1=0.08446 p2=0.00696 p3=0.00065 w0=0.01876 w1=1.00000 w2=1.00000	No
modelAnull	tree_Mic4297	Branch-site	3	1	-44625.2	N/A	p0=0.90792 p1=0.08446 p2=0.00697 p3=0.00065 w0=0.01876 w1=1.00000 w2=1.00000	Not Allowed
modelA	tree_Mic7233	Branch-site	3	10	-44600.2	modelA	p0=0.91166 p1=0.08532 p2=0.00276 p3=0.00026 w0=0.01850 w1=1.00000 w2=943.64570	Yes	Alignment (3 BEB sites): 302 303 305
modelAnull	tree_Mic7233	Branch-site	3	1	-44615.1	N/A	p0=0.89971 p1=0.08400 p2=0.01490 p3=0.00139 w0=0.01849 w1=1.00000 w2=1.00000	Not Allowed
modelA	tree_Mou24811	Branch-site	3	10	-44625	m1Neutral, modelAnull	p0=0.90340 p1=0.08420 p2=0.01134 p3=0.00106 w0=0.01870 w1=1.00000 w2=1.00000	No
modelAnull	tree_Mou24811	Branch-site	3	1	-44625	N/A	p0=0.89928 p1=0.08401 p2=0.01528 p3=0.00143 w0=0.01869 w1=1.00000 w2=1.00000	Not Allowed
modelA	tree_Mou31529	Branch-site	3	2	-44625.5	m1Neutral, modelAnull	p0=0.91483 p1=0.08517 p2=0.00000 p3=0.00000 w0=0.01881 w1=1.00000 w2=1.00000	No
modelAnull	tree_Mou31529	Branch-site	3	1	-44625.6	N/A	p0=0.91292 p1=0.08498 p2=0.00192 p3=0.00018 w0=0.01880 w1=1.00000 w2=1.00000	Not Allowed
modelA	tree_Nmr311579	Branch-site	3	2	-44625.5	m1Neutral, modelAnull	p0=0.91483 p1=0.08517 p2=0.00000 p3=0.00000 w0=0.01881 w1=1.00000 w2=1.00000	No
modelAnull	tree_Nmr311579	Branch-site	3	1	-44625.5	N/A	p0=0.91482 p1=0.08517 p2=0.00001 p3=0.00000 w0=0.01881 w1=1.00000 w2=1.00000	Not Allowed
modelA	tree_Nmr360689	Branch-site	3	10	-44623.4	m1Neutral, modelAnull	p0=0.88837 p1=0.08271 p2=0.02646 p3=0.00246 w0=0.01862 w1=1.00000 w2=1.00000	No
modelAnull	tree_Nmr360689	Branch-site	3	1	-44623.4	N/A	p0=0.88836 p1=0.08270 p2=0.02647 p3=0.00246 w0=0.01862 w1=1.00000 w2=1.00000	Not Allowed
modelA	tree_Opo19017	Branch-site	3	10	-44625.5	m1Neutral, modelAnull	p0=0.91483 p1=0.08517 p2=0.00000 p3=0.00000 w0=0.01881 w1=1.00000 w2=1.00000	No
modelAnull	tree_Opo19017	Branch-site	3	1	-44625.5	N/A	p0=0.91473 p1=0.08516 p2=0.00010 p3=0.00001 w0=0.01881 w1=1.00000 w2=1.00000	Not Allowed
modelA	tree_Opo6738	Branch-site	3	1	-44624.1	m1Neutral, modelAnull	p0=0.91320 p1=0.08465 p2=0.00197 p3=0.00018 w0=0.01876 w1=1.00000 w2=3.40281	No
modelAnull	tree_Opo6738	Branch-site	3	1	-44624.5	N/A	p0=0.91054 p1=0.08445 p2=0.00459 p3=0.00043 w0=0.01874 w1=1.00000 w2=1.00000	Not Allowed
modelA	tree_Ora18367	Branch-site	3	0	-44625.5	m1Neutral, modelAnull	p0=0.91483 p1=0.08517 p2=0.00000 p3=0.00000 w0=0.01881 w1=1.00000 w2=1.00000	No
modelAnull	tree_Ora18367	Branch-site	3	1	-44625.5	N/A	p0=0.91435 p1=0.08503 p2=0.00056 p3=0.00005 w0=0.01881 w1=1.00000 w2=1.00000	Not Allowed
modelA	tree_Pan14261	Branch-site	3	0	-44583.3	modelA	p0=0.89570 p1=0.07688 p2=0.02525 p3=0.00217 w0=0.01898 w1=1.00000 w2=261.47794	Yes	Alignment (6 BEB sites): 1 4 49 51 70 139
modelAnull	tree_Pan14261	Branch-site	3	1	-44620.2	N/A	p0=0.87440 p1=0.07909 p2=0.04266 p3=0.00386 w0=0.01869 w1=1.00000 w2=1.00000	Not Allowed
modelA	tree_Pan5992	Branch-site	3	0	-44625.5	m1Neutral, modelAnull	p0=0.91483 p1=0.08517 p2=0.00000 p3=0.00000 w0=0.01881 w1=1.00000 w2=1.00000	No
modelAnull	tree_Pan5992	Branch-site	3	1	-44625.5	N/A	p0=0.91468 p1=0.08516 p2=0.00015 p3=0.00001 w0=0.01881 w1=1.00000 w2=1.00000	Not Allowed
modelA	tree_Pig10465	Branch-site	3	2	-44625.5	m1Neutral, modelAnull	p0=0.91483 p1=0.08517 p2=0.00000 p3=0.00000 w0=0.01881 w1=1.00000 w2=1.00000	No
modelAnull	tree_Pig10465	Branch-site	3	1	-44625.5	N/A	p0=0.91467 p1=0.08527 p2=0.00005 p3=0.00000 w0=0.01879 w1=1.00000 w2=1.00000	Not Allowed
modelA	tree_Pig15851	Branch-site	3	0	-44625.5	m1Neutral, modelAnull	p0=0.91483 p1=0.08517 p2=0.00000 p3=0.00000 w0=0.01881 w1=1.00000 w2=1.00000	No
modelAnull	tree_Pig15851	Branch-site	3	1	-44625.5	N/A	p0=0.91483 p1=0.08517 p2=0.00000 p3=0.00000 w0=0.01881 w1=1.00000 w2=1.00000	Not Allowed
modelA	tree_Pla256	Branch-site	3	10	-44624.5	m1Neutral, modelAnull	p0=0.91064 p1=0.08495 p2=0.00403 p3=0.00038 w0=0.01864 w1=1.00000 w2=1.00000	No
modelAnull	tree_Pla256	Branch-site	3	1	-44624.5	N/A	p0=0.91064 p1=0.08495 p2=0.00403 p3=0.00038 w0=0.01864 w1=1.00000 w2=1.00000	Not Allowed
modelA	tree_Pla8567	Branch-site	3	10	-44625.5	m1Neutral, modelAnull	p0=0.91483 p1=0.08517 p2=0.00000 p3=0.00000 w0=0.01881 w1=1.00000 w2=13.82470	No
modelAnull	tree_Pla8567	Branch-site	3	1	-44625.5	N/A	p0=0.91483 p1=0.08517 p2=0.00000 p3=0.00000 w0=0.01881 w1=1.00000 w2=1.00000	Not Allowed
modelA	tree_Rab12010	Branch-site	3	2	-44494.6	modelA	p0=0.88648 p1=0.07850 p2=0.03218 p3=0.00285 w0=0.01768 w1=1.00000 w2=460.39587	Yes	Alignment (20 BEB sites): 1 5 40 675 678 682 684 688 690 691 695 697 699 703 1036 1331 1332 1335 1336 1337
modelAnull	tree_Rab12010	Branch-site	3	1	-44561.7	N/A	p0=0.84536 p1=0.07724 p2=0.07092 p3=0.00648 w0=0.01731 w1=1.00000 w2=1.00000	Not Allowed
modelA	tree_Rab17773	Branch-site	3	0	-44625.5	m1Neutral, modelAnull	p0=0.91483 p1=0.08517 p2=0.00000 p3=0.00000 w0=0.01881 w1=1.00000 w2=1.00000	No
modelAnull	tree_Rab17773	Branch-site	3	1	-44625.5	N/A	p0=0.91483 p1=0.08517 p2=0.00000 p3=0.00000 w0=0.01881 w1=1.00000 w2=1.00000	Not Allowed
modelA	tree_Rat11625	Branch-site	3	2	-44625.5	m1Neutral, modelAnull	p0=0.91483 p1=0.08517 p2=0.00000 p3=0.00000 w0=0.01881 w1=1.00000 w2=1.00000	No
modelAnull	tree_Rat11625	Branch-site	3	1	-44625.5	N/A	p0=0.91481 p1=0.08517 p2=0.00002 p3=0.00000 w0=0.01881 w1=1.00000 w2=1.00000	Not Allowed
modelA	tree_Rat18392	Branch-site	3	0	-44625.3	m1Neutral, modelAnull	p0=0.90964 p1=0.08472 p2=0.00515 p3=0.00048 w0=0.01876 w1=1.00000 w2=1.00000	No
modelAnull	tree_Rat18392	Branch-site	3	1	-44625.4	N/A	p0=0.91395 p1=0.08510 p2=0.00087 p3=0.00008 w0=0.01880 w1=1.00000 w2=1.00000	Not Allowed
modelA	tree_Shr13977	Branch-site	3	2	-44625.5	m1Neutral, modelAnull	p0=0.91483 p1=0.08517 p2=0.00000 p3=0.00000 w0=0.01881 w1=1.00000 w2=7.92386	No
modelAnull	tree_Shr13977	Branch-site	3	1	-44625.5	N/A	p0=0.91482 p1=0.08517 p2=0.00000 p3=0.00000 w0=0.01881 w1=1.00000 w2=1.00000	Not Allowed
modelA	tree_Shr1847	Branch-site	3	2	-44625.5	m1Neutral, modelAnull	p0=0.91483 p1=0.08517 p2=0.00000 p3=0.00000 w0=0.01881 w1=1.00000 w2=1.00000	No
modelAnull	tree_Shr1847	Branch-site	3	1	-44625.5	N/A	p0=0.91414 p1=0.08509 p2=0.00071 p3=0.00007 w0=0.01880 w1=1.00000 w2=1.00000	Not Allowed
modelA	tree_Squ14515	Branch-site	3	1	-44625.5	m1Neutral, modelAnull	p0=0.91483 p1=0.08517 p2=0.00000 p3=0.00000 w0=0.01881 w1=1.00000 w2=1.00000	No
modelAnull	tree_Squ14515	Branch-site	3	1	-44625.5	N/A	p0=0.91477 p1=0.08516 p2=0.00007 p3=0.00001 w0=0.01881 w1=1.00000 w2=1.00000	Not Allowed
modelA	tree_Squ2349	Branch-site	3	2	-44625.5	m1Neutral, modelAnull	p0=0.91483 p1=0.08517 p2=0.00000 p3=0.00000 w0=0.01881 w1=1.00000 w2=1.00000	No
modelAnull	tree_Squ2349	Branch-site	3	1	-44625.5	N/A	p0=0.91483 p1=0.08517 p2=0.00000 p3=0.00000 w0=0.01881 w1=1.00000 w2=1.00000	Not Allowed
modelA	tree_Zeb4835	Branch-site	3	10	-44625.5	m1Neutral, modelAnull	p0=0.91482 p1=0.08516 p2=0.00002 p3=0.00000 w0=0.01881 w1=1.00000 w2=22.99858	No
modelAnull	tree_Zeb4835	Branch-site	3	1	-44625.7	N/A	p0=0.91340 p1=0.08501 p2=0.00146 p3=0.00014 w0=0.01879 w1=1.00000 w2=1.00000	Not Allowed
modelA	tree_Zeb8510	Branch-site	3	10	-44625.5	m1Neutral, modelAnull	p0=0.91483 p1=0.08517 p2=0.00000 p3=0.00000 w0=0.01881 w1=1.00000 w2=1.00000	No
modelAnull	tree_Zeb8510	Branch-site	3	1	-44625.5	N/A	p0=0.91483 p1=0.08517 p2=0.00000 p3=0.00000 w0=0.01881 w1=1.00000 w2=1.00000	Not Allowed
CBX1
Model	Tree	Model Type	p	w (t=0)	lnL	LRT Result	Parameter Estimates	Positive Selection	Positively Selected Sites in 29x185 Alignment (P(w>1) > 0.9)
m0	tree	Homogeneous	1	2	-3681.13	N/A	w=0.01744	No
m1Neutral	tree	Site-specific	1	2	-3677.84	N/A	p0=0.99143 p1=0.00857 w0=0.01658 w1=1.00000	Not Allowed
m2Selection	tree	Site-specific	2	1	-3677.84	m1Neutral	p0=0.99143 p1=0.00857 p2=0.00000 w0=0.01658 w1=1.00000 w2=1.00000	No
m3Discrtk2	tree	Site-specific	3	0	-3671.37	m3Discrtk2	p0=0.82561 p1=0.17439 w0=0.00744 w1=0.07008	No
m3Discrtk3	tree	Site-specific	5	0	-3670.11	m3Discrtk3	p0=0.61555 p1=0.37353 p2=0.01091 w0=0.00309 w1=0.03745 w2=0.36182	No
m7	tree	Site-specific	2	2	-3671.22	N/A	p=0.44980 q=22.48949	Not Allowed
m8	tree	Site-specific	4	2	-3671.2	m7, m8a	p=0.47610 p0=0.99824 p1=0.00176 q=24.33377 w=1.00000	No
m8a	tree	Site-specific	4	1	-3671.2	N/A	p=0.47610 p0=0.99824 p1=0.00176 q=24.33381 w=1.00000	Not Allowed
modelA	tree_Cat6056	Branch-site	3	2	-3677.84	m1Neutral, modelAnull	p0=0.99143 p1=0.00857 p2=0.00000 p3=0.00000 w0=0.01658 w1=1.00000 w2=1.00000	No
modelAnull	tree_Cat6056	Branch-site	3	1	-3677.84	N/A	p0=0.99143 p1=0.00857 p2=0.00000 p3=0.00000 w0=0.01658 w1=1.00000 w2=1.00000	Not Allowed
modelA	tree_Chi38999	Branch-site	3	2	-3677.84	m1Neutral, modelAnull	p0=0.99143 p1=0.00857 p2=0.00000 p3=0.00000 w0=0.01658 w1=1.00000 w2=1.00000	No
modelAnull	tree_Chi38999	Branch-site	3	1	-3677.84	N/A	p0=0.99143 p1=0.00857 p2=0.00000 p3=0.00000 w0=0.01658 w1=1.00000 w2=1.00000	Not Allowed
modelA	tree_Chk230	Branch-site	3	2	-3677.84	m1Neutral, modelAnull	p0=0.99143 p1=0.00857 p2=0.00000 p3=0.00000 w0=0.01658 w1=1.00000 w2=14.17526	No
modelAnull	tree_Chk230	Branch-site	3	1	-3677.84	N/A	p0=0.99143 p1=0.00857 p2=0.00000 p3=0.00000 w0=0.01658 w1=1.00000 w2=1.00000	Not Allowed
modelA	tree_Cow2949	Branch-site	3	2	-3677.84	m1Neutral, modelAnull	p0=0.99143 p1=0.00857 p2=0.00000 p3=0.00000 w0=0.01658 w1=1.00000 w2=1.00000	No
modelAnull	tree_Cow2949	Branch-site	3	1	-3677.84	N/A	p0=0.99143 p1=0.00857 p2=0.00000 p3=0.00000 w0=0.01658 w1=1.00000 w2=1.00000	Not Allowed
modelA	tree_Dog16832	Branch-site	3	2	-3677.84	m1Neutral, modelAnull	p0=0.99143 p1=0.00857 p2=0.00000 p3=0.00000 w0=0.01658 w1=1.00000 w2=1.00000	No
modelAnull	tree_Dog16832	Branch-site	3	1	-3677.84	N/A	p0=0.99143 p1=0.00857 p2=0.00000 p3=0.00000 w0=0.01658 w1=1.00000 w2=1.00000	Not Allowed
modelA	tree_Ele18526	Branch-site	3	2	-3677.84	m1Neutral, modelAnull	p0=0.99143 p1=0.00857 p2=0.00000 p3=0.00000 w0=0.01658 w1=1.00000 w2=1.00000	No
modelAnull	tree_Ele18526	Branch-site	3	1	-3677.84	N/A	p0=0.99143 p1=0.00857 p2=0.00000 p3=0.00000 w0=0.01658 w1=1.00000 w2=1.00000	Not Allowed
modelA	tree_Gui8408	Branch-site	3	2	-3635.52	modelA	p0=0.91255 p1=0.00965 p2=0.07698 p3=0.00081 w0=0.01202 w1=1.00000 w2=60.34098	Yes	Alignment (7 BEB sites): 3 4 6 7 8 18 19
modelAnull	tree_Gui8408	Branch-site	3	1	-3642.33	N/A	p0=0.89889 p1=0.00942 p2=0.09074 p3=0.00095 w0=0.01146 w1=1.00000 w2=1.00000	Not Allowed
modelA	tree_Hed4874	Branch-site	3	2	-3677.84	m1Neutral, modelAnull	p0=0.99143 p1=0.00857 p2=0.00000 p3=0.00000 w0=0.01658 w1=1.00000 w2=2.73701	No
modelAnull	tree_Hed4874	Branch-site	3	1	-3677.84	N/A	p0=0.99143 p1=0.00857 p2=0.00000 p3=0.00000 w0=0.01658 w1=1.00000 w2=1.00000	Not Allowed
modelA	tree_Hor8048	Branch-site	3	2	-3677.84	m1Neutral, modelAnull	p0=0.99143 p1=0.00857 p2=0.00000 p3=0.00000 w0=0.01658 w1=1.00000 w2=1.00000	No
modelAnull	tree_Hor8048	Branch-site	3	1	-3677.84	N/A	p0=0.99143 p1=0.00857 p2=0.00000 p3=0.00000 w0=0.01658 w1=1.00000 w2=1.00000	Not Allowed
modelA	tree_Hum108468	Branch-site	3	2	-3677.84	m1Neutral, modelAnull	p0=0.99143 p1=0.00857 p2=0.00000 p3=0.00000 w0=0.01658 w1=1.00000 w2=1.00000	No
modelAnull	tree_Hum108468	Branch-site	3	1	-3677.84	N/A	p0=0.99143 p1=0.00857 p2=0.00000 p3=0.00000 w0=0.01658 w1=1.00000 w2=1.00000	Not Allowed
modelA	tree_Kag716	Branch-site	3	2	-3677.84	m1Neutral, modelAnull	p0=0.99143 p1=0.00857 p2=0.00000 p3=0.00000 w0=0.01658 w1=1.00000 w2=1.00000	No
modelAnull	tree_Kag716	Branch-site	3	1	-3677.84	N/A	p0=0.99143 p1=0.00857 p2=0.00000 p3=0.00000 w0=0.01658 w1=1.00000 w2=1.00000	Not Allowed
modelA	tree_Mac16472	Branch-site	3	2	-3675.62	m1Neutral, modelAnull	p0=0.85496 p1=0.00749 p2=0.13635 p3=0.00119 w0=0.01600 w1=1.00000 w2=1.00000	No
modelAnull	tree_Mac16472	Branch-site	3	1	-3675.62	N/A	p0=0.85496 p1=0.00749 p2=0.13636 p3=0.00119 w0=0.01600 w1=1.00000 w2=1.00000	Not Allowed
modelA	tree_Mar23449	Branch-site	3	2	-3675.79	m1Neutral, modelAnull	p0=0.91755 p1=0.00809 p2=0.07371 p3=0.00065 w0=0.01583 w1=1.00000 w2=1.00000	No
modelAnull	tree_Mar23449	Branch-site	3	1	-3675.79	N/A	p0=0.91755 p1=0.00809 p2=0.07372 p3=0.00065 w0=0.01583 w1=1.00000 w2=1.00000	Not Allowed
modelA	tree_Mar7532	Branch-site	3	2	-3677.84	m1Neutral, modelAnull	p0=0.99143 p1=0.00857 p2=0.00000 p3=0.00000 w0=0.01658 w1=1.00000 w2=1.00000	No
modelAnull	tree_Mar7532	Branch-site	3	1	-3677.84	N/A	p0=0.99143 p1=0.00857 p2=0.00000 p3=0.00000 w0=0.01658 w1=1.00000 w2=1.00000	Not Allowed
modelA	tree_Meg2567	Branch-site	3	2	-3677.84	m1Neutral, modelAnull	p0=0.99143 p1=0.00857 p2=0.00000 p3=0.00000 w0=0.01658 w1=1.00000 w2=1.00000	No
modelAnull	tree_Meg2567	Branch-site	3	1	-3677.84	N/A	p0=0.99143 p1=0.00857 p2=0.00000 p3=0.00000 w0=0.01658 w1=1.00000 w2=1.00000	Not Allowed
modelA	tree_Mic5030	Branch-site	3	2	-3677.79	m1Neutral, modelAnull	p0=0.98920 p1=0.00857 p2=0.00221 p3=0.00002 w0=0.01648 w1=1.00000 w2=6.20714	No
modelAnull	tree_Mic5030	Branch-site	3	1	-3677.83	N/A	p0=0.98843 p1=0.00855 p2=0.00299 p3=0.00003 w0=0.01653 w1=1.00000 w2=1.00000	Not Allowed
modelA	tree_Mou18666	Branch-site	3	2	-3677.84	m1Neutral, modelAnull	p0=0.99143 p1=0.00857 p2=0.00000 p3=0.00000 w0=0.01658 w1=1.00000 w2=1.00000	No
modelAnull	tree_Mou18666	Branch-site	3	1	-3677.84	N/A	p0=0.99143 p1=0.00857 p2=0.00000 p3=0.00000 w0=0.01658 w1=1.00000 w2=1.00000	Not Allowed
modelA	tree_Nmr391494	Branch-site	3	2	-3677.84	m1Neutral, modelAnull	p0=0.99143 p1=0.00857 p2=0.00000 p3=0.00000 w0=0.01658 w1=1.00000 w2=11.25033	No
modelAnull	tree_Nmr391494	Branch-site	3	1	-3677.84	N/A	p0=0.99143 p1=0.00857 p2=0.00000 p3=0.00000 w0=0.01658 w1=1.00000 w2=1.00000	Not Allowed
modelA	tree_Opo12368	Branch-site	3	10	-3677.84	m1Neutral, modelAnull	p0=0.99143 p1=0.00857 p2=0.00000 p3=0.00000 w0=0.01658 w1=1.00000 w2=9.79192	No
modelAnull	tree_Opo12368	Branch-site	3	1	-3677.84	N/A	p0=0.99143 p1=0.00857 p2=0.00000 p3=0.00000 w0=0.01658 w1=1.00000 w2=1.00000	Not Allowed
modelA	tree_Ora8891	Branch-site	3	2	-3677.84	m1Neutral, modelAnull	p0=0.99143 p1=0.00857 p2=0.00000 p3=0.00000 w0=0.01658 w1=1.00000 w2=1.00000	No
modelAnull	tree_Ora8891	Branch-site	3	1	-3677.84	N/A	p0=0.99143 p1=0.00857 p2=0.00000 p3=0.00000 w0=0.01658 w1=1.00000 w2=1.00000	Not Allowed
modelA	tree_Pan4890	Branch-site	3	2	-3677.84	m1Neutral, modelAnull	p0=0.99143 p1=0.00857 p2=0.00000 p3=0.00000 w0=0.01658 w1=1.00000 w2=1.00000	No
modelAnull	tree_Pan4890	Branch-site	3	1	-3677.84	N/A	p0=0.99143 p1=0.00857 p2=0.00000 p3=0.00000 w0=0.01658 w1=1.00000 w2=1.00000	Not Allowed
modelA	tree_Pig17529	Branch-site	3	2	-3677.84	m1Neutral, modelAnull	p0=0.99143 p1=0.00857 p2=0.00000 p3=0.00000 w0=0.01658 w1=1.00000 w2=1.00000	No
modelAnull	tree_Pig17529	Branch-site	3	1	-3677.84	N/A	p0=0.99143 p1=0.00857 p2=0.00000 p3=0.00000 w0=0.01658 w1=1.00000 w2=1.00000	Not Allowed
modelA	tree_Pik3699	Branch-site	3	2	-3677.84	m1Neutral, modelAnull	p0=0.99143 p1=0.00857 p2=0.00000 p3=0.00000 w0=0.01658 w1=1.00000 w2=2.59798	No
modelAnull	tree_Pik3699	Branch-site	3	1	-3677.84	N/A	p0=0.99143 p1=0.00857 p2=0.00000 p3=0.00000 w0=0.01658 w1=1.00000 w2=1.00000	Not Allowed
modelA	tree_Pla4199	Branch-site	3	2	-3677.84	m1Neutral, modelAnull	p0=0.99143 p1=0.00857 p2=0.00000 p3=0.00000 w0=0.01658 w1=1.00000 w2=18.33739	No
modelAnull	tree_Pla4199	Branch-site	3	1	-3677.84	N/A	p0=0.99143 p1=0.00857 p2=0.00000 p3=0.00000 w0=0.01658 w1=1.00000 w2=1.00000	Not Allowed
modelA	tree_Rab23111	Branch-site	3	2	-3652.85	modelA	p0=0.94548 p1=0.00871 p2=0.04540 p3=0.00042 w0=0.01337 w1=1.00000 w2=7.46507	Yes	Alignment (3 BEB sites): 182 183 185
modelAnull	tree_Rab23111	Branch-site	3	1	-3656.81	N/A	p0=0.88001 p1=0.00811 p2=0.11086 p3=0.00102 w0=0.01318 w1=1.00000 w2=1.00000	Not Allowed
modelA	tree_Rab8021	Branch-site	3	2	-3677.84	m1Neutral, modelAnull	p0=0.99143 p1=0.00857 p2=0.00000 p3=0.00000 w0=0.01658 w1=1.00000 w2=1.00000	No
modelAnull	tree_Rab8021	Branch-site	3	1	-3677.84	N/A	p0=0.99143 p1=0.00857 p2=0.00000 p3=0.00000 w0=0.01658 w1=1.00000 w2=1.00000	Not Allowed
modelA	tree_Rat8689	Branch-site	3	2	-3677.84	m1Neutral, modelAnull	p0=0.99143 p1=0.00857 p2=0.00000 p3=0.00000 w0=0.01658 w1=1.00000 w2=1.00000	No
modelAnull	tree_Rat8689	Branch-site	3	1	-3677.84	N/A	p0=0.99143 p1=0.00857 p2=0.00000 p3=0.00000 w0=0.01658 w1=1.00000 w2=1.00000	Not Allowed
modelA	tree_Shr4860	Branch-site	3	2	-3676.94	m1Neutral, modelAnull	p0=0.98210 p1=0.00747 p2=0.01035 p3=0.00008 w0=0.01621 w1=1.00000 w2=4.50281	No
modelAnull	tree_Shr4860	Branch-site	3	1	-3677.07	N/A	p0=0.96729 p1=0.00706 p2=0.02546 p3=0.00019 w0=0.01601 w1=1.00000 w2=1.00000	Not Allowed
modelA	tree_Squ23986	Branch-site	3	2	-3677.84	m1Neutral, modelAnull	p0=0.99143 p1=0.00857 p2=0.00000 p3=0.00000 w0=0.01658 w1=1.00000 w2=1.00000	No
modelAnull	tree_Squ23986	Branch-site	3	1	-3677.84	N/A	p0=0.99143 p1=0.00857 p2=0.00000 p3=0.00000 w0=0.01658 w1=1.00000 w2=1.00000	Not Allowed
CBX3
Model	Tree	Model Type	p	w (t=0)	lnL	LRT Result	Parameter Estimates	Positive Selection	Positively Selected Sites in 36x194 Alignment (P(w>1) > 0.9)
m0	tree	Homogeneous	1	2	-4013.26	N/A	w=0.01190	No
m1Neutral	tree	Site-specific	1	2	-4008.24	N/A	p0=0.98949 p1=0.01051 w0=0.01090 w1=1.00000	Not Allowed
m2Selection	tree	Site-specific	2	10	-4006.17	m1Neutral	p0=0.98950 p1=0.00000 p2=0.01050 w0=0.01099 w1=1.00000 w2=13.08086	No
m3Discrtk2	tree	Site-specific	3	0	-3997.26	m3Discrtk2	p0=0.80820 p1=0.19180 w0=0.00219 w1=0.06068	No
m3Discrtk3	tree	Site-specific	5	2	-3993.01	m3Discrtk3	p0=0.77288 p1=0.21721 p2=0.00991 w0=0.00154 w1=0.04879 w2=14.88636	Yes	Alignment (1 NEB sites): 65
m7	tree	Site-specific	2	2	-3997.33	N/A	p=0.18601 q=11.80981	Not Allowed
m8	tree	Site-specific	4	2	-3993.23	m8	p=0.20711 p0=0.99014 p1=0.00986 q=15.19711 w=15.04558	Yes	Alignment (1 BEB sites): 65
m8a	tree	Site-specific	4	1	-3995.25	N/A	p=0.20590 p0=0.99072 p1=0.00928 q=15.10941 w=1.00000	Not Allowed
modelA	tree_Alp10418	Branch-site	3	1	-4008.24	m1Neutral, modelAnull	p0=0.98949 p1=0.01051 p2=0.00000 p3=0.00000 w0=0.01090 w1=1.00000 w2=1.00000	No
modelAnull	tree_Alp10418	Branch-site	3	1	-4008.24	N/A	p0=0.98949 p1=0.01051 p2=0.00000 p3=0.00000 w0=0.01090 w1=1.00000 w2=1.00000	Not Allowed
modelA	tree_Chi19003	Branch-site	3	1	-4008.24	m1Neutral, modelAnull	p0=0.98949 p1=0.01051 p2=0.00000 p3=0.00000 w0=0.01090 w1=1.00000 w2=1.00000	No
modelAnull	tree_Chi19003	Branch-site	3	1	-4008.24	N/A	p0=0.98949 p1=0.01051 p2=0.00000 p3=0.00000 w0=0.01090 w1=1.00000 w2=1.00000	Not Allowed
modelA	tree_Chk11038	Branch-site	3	0	-4008.24	m1Neutral, modelAnull	p0=0.98949 p1=0.01051 p2=0.00000 p3=0.00000 w0=0.01090 w1=1.00000 w2=1.00000	No
modelAnull	tree_Chk11038	Branch-site	3	1	-4008.24	N/A	p0=0.98949 p1=0.01051 p2=0.00000 p3=0.00000 w0=0.01090 w1=1.00000 w2=1.00000	Not Allowed
modelA	tree_Cow5540	Branch-site	3	10	-3991.5	modelAnull	p0=0.87440 p1=0.00929 p2=0.11509 p3=0.00122 w0=0.00841 w1=1.00000 w2=1.56885	No
modelAnull	tree_Cow5540	Branch-site	3	1	-3991.61	N/A	p0=0.83788 p1=0.00891 p2=0.15160 p3=0.00161 w0=0.00840 w1=1.00000 w2=1.00000	Not Allowed
modelA	tree_Dog2897	Branch-site	3	0	-4008.24	m1Neutral, modelAnull	p0=0.98949 p1=0.01051 p2=0.00000 p3=0.00000 w0=0.01090 w1=1.00000 w2=1.00000	No
modelAnull	tree_Dog2897	Branch-site	3	1	-4008.24	N/A	p0=0.98949 p1=0.01051 p2=0.00000 p3=0.00000 w0=0.01090 w1=1.00000 w2=1.00000	Not Allowed
modelA	tree_Dol711	Branch-site	3	2	-4008.22	m1Neutral, modelAnull	p0=0.98594 p1=0.01048 p2=0.00354 p3=0.00004 w0=0.01086 w1=1.00000 w2=1.00000	No
modelAnull	tree_Dol711	Branch-site	3	1	-4008.22	N/A	p0=0.98621 p1=0.01049 p2=0.00327 p3=0.00003 w0=0.01086 w1=1.00000 w2=1.00000	Not Allowed
modelA	tree_Ele6907	Branch-site	3	0	-4008.24	m1Neutral, modelAnull	p0=0.98949 p1=0.01051 p2=0.00000 p3=0.00000 w0=0.01090 w1=1.00000 w2=1.00000	No
modelAnull	tree_Ele6907	Branch-site	3	1	-4008.24	N/A	p0=0.98947 p1=0.01051 p2=0.00001 p3=0.00000 w0=0.01090 w1=1.00000 w2=1.00000	Not Allowed
modelA	tree_Gui15168	Branch-site	3	10	-3968.95	modelA	p0=0.94055 p1=0.00980 p2=0.04914 p3=0.00051 w0=0.00775 w1=1.00000 w2=32.28930	Yes	Alignment (4 BEB sites): 14 19 20 21
modelAnull	tree_Gui15168	Branch-site	3	1	-3974.62	N/A	p0=0.86989 p1=0.00903 p2=0.11983 p3=0.00124 w0=0.00743 w1=1.00000 w2=1.00000	Not Allowed
modelA	tree_Gui23915	Branch-site	3	1	-4008.24	m1Neutral, modelAnull	p0=0.98949 p1=0.01051 p2=0.00000 p3=0.00000 w0=0.01090 w1=1.00000 w2=1.00000	No
modelAnull	tree_Gui23915	Branch-site	3	1	-4008.24	N/A	p0=0.98949 p1=0.01051 p2=0.00000 p3=0.00000 w0=0.01090 w1=1.00000 w2=1.00000	Not Allowed
modelA	tree_Hor12780	Branch-site	3	10	-4008.24	m1Neutral, modelAnull	p0=0.98949 p1=0.01051 p2=0.00000 p3=0.00000 w0=0.01090 w1=1.00000 w2=10.93894	No
modelAnull	tree_Hor12780	Branch-site	3	1	-4008.24	N/A	p0=0.98949 p1=0.01051 p2=0.00000 p3=0.00000 w0=0.01090 w1=1.00000 w2=1.00000	Not Allowed
modelA	tree_Hum122565	Branch-site	3	10	-4008.24	m1Neutral, modelAnull	p0=0.98949 p1=0.01051 p2=0.00000 p3=0.00000 w0=0.01090 w1=1.00000 w2=15.00025	No
modelAnull	tree_Hum122565	Branch-site	3	1	-4008.24	N/A	p0=0.98949 p1=0.01051 p2=0.00000 p3=0.00000 w0=0.01090 w1=1.00000 w2=1.00000	Not Allowed
modelA	tree_Kag5487	Branch-site	3	0	-4008.24	m1Neutral, modelAnull	p0=0.98949 p1=0.01051 p2=0.00000 p3=0.00000 w0=0.01090 w1=1.00000 w2=1.00000	No
modelAnull	tree_Kag5487	Branch-site	3	1	-4008.24	N/A	p0=0.98949 p1=0.01051 p2=0.00000 p3=0.00000 w0=0.01090 w1=1.00000 w2=1.00000	Not Allowed
modelA	tree_Mac6818	Branch-site	3	1	-4008.21	m1Neutral, modelAnull	p0=0.98452 p1=0.01046 p2=0.00496 p3=0.00005 w0=0.01084 w1=1.00000 w2=1.00000	No
modelAnull	tree_Mac6818	Branch-site	3	1	-4008.21	N/A	p0=0.98452 p1=0.01046 p2=0.00496 p3=0.00005 w0=0.01084 w1=1.00000 w2=1.00000	Not Allowed
modelA	tree_Mar7952	Branch-site	3	0	-4008.24	m1Neutral, modelAnull	p0=0.98949 p1=0.01051 p2=0.00000 p3=0.00000 w0=0.01090 w1=1.00000 w2=1.00000	No
modelAnull	tree_Mar7952	Branch-site	3	1	-4008.24	N/A	p0=0.98949 p1=0.01051 p2=0.00000 p3=0.00000 w0=0.01090 w1=1.00000 w2=1.00000	Not Allowed
modelA	tree_Meg6297	Branch-site	3	0	-4008.24	m1Neutral, modelAnull	p0=0.98949 p1=0.01051 p2=0.00000 p3=0.00000 w0=0.01090 w1=1.00000 w2=1.00000	No
modelAnull	tree_Meg6297	Branch-site	3	1	-4008.24	N/A	p0=0.98949 p1=0.01051 p2=0.00000 p3=0.00000 w0=0.01090 w1=1.00000 w2=1.00000	Not Allowed
modelA	tree_Mic7591	Branch-site	3	0	-4008.24	m1Neutral, modelAnull	p0=0.98949 p1=0.01051 p2=0.00000 p3=0.00000 w0=0.01090 w1=1.00000 w2=1.00000	No
modelAnull	tree_Mic7591	Branch-site	3	1	-4008.24	N/A	p0=0.98949 p1=0.01051 p2=0.00000 p3=0.00000 w0=0.01090 w1=1.00000 w2=1.00000	Not Allowed
modelA	tree_Mou29836	Branch-site	3	10	-4008.24	m1Neutral, modelAnull	p0=0.98949 p1=0.01051 p2=0.00000 p3=0.00000 w0=0.01090 w1=1.00000 w2=12.46859	No
modelAnull	tree_Mou29836	Branch-site	3	1	-4008.24	N/A	p0=0.98949 p1=0.01051 p2=0.00000 p3=0.00000 w0=0.01090 w1=1.00000 w2=1.00000	Not Allowed
modelA	tree_Mou57886	Branch-site	3	0	-4008.24	m1Neutral, modelAnull	p0=0.98948 p1=0.01051 p2=0.00000 p3=0.00000 w0=0.01090 w1=1.00000 w2=1.00000	No
modelAnull	tree_Mou57886	Branch-site	3	1	-4008.24	N/A	p0=0.98949 p1=0.01051 p2=0.00000 p3=0.00000 w0=0.01090 w1=1.00000 w2=1.00000	Not Allowed
modelA	tree_Mou59647	Branch-site	3	2	-4008.24	m1Neutral, modelAnull	p0=0.98949 p1=0.01051 p2=0.00000 p3=0.00000 w0=0.01090 w1=1.00000 w2=10.72674	No
modelAnull	tree_Mou59647	Branch-site	3	1	-4008.24	N/A	p0=0.98949 p1=0.01051 p2=0.00000 p3=0.00000 w0=0.01090 w1=1.00000 w2=1.00000	Not Allowed
modelA	tree_Opo572	Branch-site	3	1	-4008.24	m1Neutral, modelAnull	p0=0.98949 p1=0.01051 p2=0.00000 p3=0.00000 w0=0.01090 w1=1.00000 w2=20.86056	No
modelAnull	tree_Opo572	Branch-site	3	1	-4008.24	N/A	p0=0.98949 p1=0.01051 p2=0.00000 p3=0.00000 w0=0.01090 w1=1.00000 w2=1.00000	Not Allowed
modelA	tree_Ora17714	Branch-site	3	0	-4008.24	m1Neutral, modelAnull	p0=0.98949 p1=0.01051 p2=0.00000 p3=0.00000 w0=0.01090 w1=1.00000 w2=1.00000	No
modelAnull	tree_Ora17714	Branch-site	3	1	-4008.24	N/A	p0=0.98949 p1=0.01051 p2=0.00000 p3=0.00000 w0=0.01090 w1=1.00000 w2=1.00000	Not Allowed
modelA	tree_Pan19501	Branch-site	3	10	-4003.82	modelAnull	p0=0.97855 p1=0.01043 p2=0.01091 p3=0.00012 w0=0.01047 w1=1.00000 w2=522.12782	No
modelAnull	tree_Pan19501	Branch-site	3	1	-4005.38	N/A	p0=0.85500 p1=0.00911 p2=0.13445 p3=0.00143 w0=0.01044 w1=1.00000 w2=1.00000	Not Allowed
modelA	tree_Pan5969	Branch-site	3	0	-4008.24	m1Neutral, modelAnull	p0=0.98949 p1=0.01051 p2=0.00000 p3=0.00000 w0=0.01090 w1=1.00000 w2=1.00000	No
modelAnull	tree_Pan5969	Branch-site	3	1	-4008.24	N/A	p0=0.98947 p1=0.01051 p2=0.00002 p3=0.00000 w0=0.01090 w1=1.00000 w2=1.00000	Not Allowed
modelA	tree_Pig16711	Branch-site	3	1	-4008.24	m1Neutral, modelAnull	p0=0.98949 p1=0.01051 p2=0.00000 p3=0.00000 w0=0.01090 w1=1.00000 w2=1.00000	No
modelAnull	tree_Pig16711	Branch-site	3	1	-4008.24	N/A	p0=0.98948 p1=0.01052 p2=0.00000 p3=0.00000 w0=0.01090 w1=1.00000 w2=1.00000	Not Allowed
modelA	tree_Pik11713	Branch-site	3	2	-4008.24	m1Neutral, modelAnull	p0=0.98949 p1=0.01051 p2=0.00000 p3=0.00000 w0=0.01090 w1=1.00000 w2=4.04157	No
modelAnull	tree_Pik11713	Branch-site	3	1	-4008.24	N/A	p0=0.98949 p1=0.01051 p2=0.00000 p3=0.00000 w0=0.01090 w1=1.00000 w2=1.00000	Not Allowed
modelA	tree_Pla9160	Branch-site	3	2	-4008.24	m1Neutral, modelAnull	p0=0.98949 p1=0.01051 p2=0.00000 p3=0.00000 w0=0.01090 w1=1.00000 w2=1.00000	No
modelAnull	tree_Pla9160	Branch-site	3	1	-4008.24	N/A	p0=0.98949 p1=0.01051 p2=0.00000 p3=0.00000 w0=0.01090 w1=1.00000 w2=1.00000	Not Allowed
modelA	tree_Rab21397	Branch-site	3	0	-4008.24	m1Neutral, modelAnull	p0=0.98949 p1=0.01051 p2=0.00000 p3=0.00000 w0=0.01090 w1=1.00000 w2=1.00000	No
modelAnull	tree_Rab21397	Branch-site	3	1	-4008.24	N/A	p0=0.98949 p1=0.01051 p2=0.00000 p3=0.00000 w0=0.01090 w1=1.00000 w2=1.00000	Not Allowed
modelA	tree_Rab22201	Branch-site	3	1	-4008.24	m1Neutral, modelAnull	p0=0.98949 p1=0.01051 p2=0.00000 p3=0.00000 w0=0.01090 w1=1.00000 w2=1.00000	No
modelAnull	tree_Rab22201	Branch-site	3	1	-4008.24	N/A	p0=0.98949 p1=0.01051 p2=0.00000 p3=0.00000 w0=0.01090 w1=1.00000 w2=1.00000	Not Allowed
modelA	tree_Rab2464	Branch-site	3	2	-4008.24	m1Neutral, modelAnull	p0=0.98949 p1=0.01051 p2=0.00000 p3=0.00000 w0=0.01090 w1=1.00000 w2=1.00000	No
modelAnull	tree_Rab2464	Branch-site	3	1	-4008.24	N/A	p0=0.98949 p1=0.01051 p2=0.00000 p3=0.00000 w0=0.01090 w1=1.00000 w2=1.00000	Not Allowed
modelA	tree_Rab25538	Branch-site	3	2	-4006.99	m1Neutral, modelAnull	p0=0.94650 p1=0.00998 p2=0.04306 p3=0.00045 w0=0.01052 w1=1.00000 w2=1.00000	No
modelAnull	tree_Rab25538	Branch-site	3	1	-4006.99	N/A	p0=0.94650 p1=0.00998 p2=0.04307 p3=0.00045 w0=0.01052 w1=1.00000 w2=1.00000	Not Allowed
modelA	tree_Rat11814	Branch-site	3	10	-4008.24	m1Neutral, modelAnull	p0=0.98949 p1=0.01051 p2=0.00000 p3=0.00000 w0=0.01090 w1=1.00000 w2=18.59648	No
modelAnull	tree_Rat11814	Branch-site	3	1	-4008.24	N/A	p0=0.98948 p1=0.01052 p2=0.00000 p3=0.00000 w0=0.01090 w1=1.00000 w2=1.00000	Not Allowed
modelA	tree_Rat30902	Branch-site	3	0	-4008.24	m1Neutral, modelAnull	p0=0.98949 p1=0.01051 p2=0.00000 p3=0.00000 w0=0.01090 w1=1.00000 w2=1.00000	No
modelAnull	tree_Rat30902	Branch-site	3	1	-4008.24	N/A	p0=0.98948 p1=0.01051 p2=0.00001 p3=0.00000 w0=0.01090 w1=1.00000 w2=1.00000	Not Allowed
modelA	tree_Shr8011	Branch-site	3	2	-4008.05	m1Neutral, modelAnull	p0=0.97520 p1=0.01037 p2=0.01429 p3=0.00015 w0=0.01077 w1=1.00000 w2=1.00000	No
modelAnull	tree_Shr8011	Branch-site	3	1	-4008.05	N/A	p0=0.97520 p1=0.01037 p2=0.01428 p3=0.00015 w0=0.01077 w1=1.00000 w2=1.00000	Not Allowed
modelA	tree_Squ6223	Branch-site	3	1	-4008.24	m1Neutral, modelAnull	p0=0.98949 p1=0.01051 p2=0.00000 p3=0.00000 w0=0.01090 w1=1.00000 w2=1.00000	No
modelAnull	tree_Squ6223	Branch-site	3	1	-4008.24	N/A	p0=0.98949 p1=0.01051 p2=0.00000 p3=0.00000 w0=0.01090 w1=1.00000 w2=1.00000	Not Allowed
modelA	tree_Zeb2876	Branch-site	3	0	-4008.5	m1Neutral, modelAnull	p0=0.88514 p1=0.00940 p2=0.10436 p3=0.00111 w0=0.01085 w1=1.00000 w2=2.70697	No
modelAnull	tree_Zeb2876	Branch-site	3	1	-4008.5	N/A	p0=0.78192 p1=0.00830 p2=0.20758 p3=0.00220 w0=0.01085 w1=1.00000 w2=1.00000	Not Allowed
DKC1
Model	Tree	Model Type	p	w (t=0)	lnL	LRT Result	Parameter Estimates	Positive Selection	Positively Selected Sites in 28x515 Alignment (P(w>1) > 0.9)
m0	tree	Homogeneous	1	2	-14362.9	N/A	w=0.11997	No
m1Neutral	tree	Site-specific	1	2	-13905.3	N/A	p0=0.84362 p1=0.15638 w0=0.05392 w1=1.00000	Not Allowed
m2Selection	tree	Site-specific	2	0	-13903.7	m1Neutral	p0=0.84315 p1=0.15421 p2=0.00264 w0=0.05413 w1=1.00000 w2=2.92954	No
m3Discrtk2	tree	Site-specific	3	2	-13866.8	m3Discrtk2	p0=0.80095 p1=0.19905 w0=0.03875 w1=0.57879	No
m3Discrtk3	tree	Site-specific	5	0	-13822.7	m3Discrtk3	p0=0.66324 p1=0.23791 p2=0.09886 w0=0.02018 w1=0.21698 w2=0.91247	No
m7	tree	Site-specific	2	2	-13838.5	N/A	p=0.22934 q=1.18197	Not Allowed
m8	tree	Site-specific	4	2	-13820.8	m8a	p=0.38136 p0=0.91474 p1=0.08526 q=4.14058 w=1.00000	No
m8a	tree	Site-specific	4	1	-13820.8	N/A	p=0.38136 p0=0.91474 p1=0.08526 q=4.14059 w=1.00000	Not Allowed
modelA	tree_Chi22449	Branch-site	3	2	-13902.7	m1Neutral	p0=0.83977 p1=0.15352 p2=0.00567 p3=0.00104 w0=0.05411 w1=1.00000 w2=119.46063	No
modelAnull	tree_Chi22449	Branch-site	3	1	-13904.6	N/A	p0=0.75038 p1=0.13873 p2=0.09358 p3=0.01730 w0=0.05377 w1=1.00000 w2=1.00000	Not Allowed
modelA	tree_Chk5054	Branch-site	3	2	-13905.2	m1Neutral, modelAnull	p0=0.84259 p1=0.15613 p2=0.00108 p3=0.00020 w0=0.05386 w1=1.00000 w2=11.53920	No
modelAnull	tree_Chk5054	Branch-site	3	1	-13905.3	N/A	p0=0.84362 p1=0.15638 p2=0.00000 p3=0.00000 w0=0.05392 w1=1.00000 w2=1.00000	Not Allowed
modelA	tree_Cow13045	Branch-site	3	2	-13905.3	m1Neutral, modelAnull	p0=0.84362 p1=0.15638 p2=0.00000 p3=0.00000 w0=0.05392 w1=1.00000 w2=1.00000	No
modelAnull	tree_Cow13045	Branch-site	3	1	-13905.3	N/A	p0=0.84361 p1=0.15638 p2=0.00001 p3=0.00000 w0=0.05392 w1=1.00000 w2=1.00000	Not Allowed
modelA	tree_Dog19620	Branch-site	3	2	-13894.9	modelA	p0=0.83633 p1=0.15440 p2=0.00783 p3=0.00144 w0=0.05332 w1=1.00000 w2=998.99988	Yes	Alignment (3 BEB sites): 469 470 472
modelAnull	tree_Dog19620	Branch-site	3	1	-13902	N/A	p0=0.81865 p1=0.15193 p2=0.02481 p3=0.00460 w0=0.05306 w1=1.00000 w2=1.00000	Not Allowed
modelA	tree_Dog9311	Branch-site	3	2	-13860.9	modelA	p0=0.71641 p1=0.12975 p2=0.13025 p3=0.02359 w0=0.04727 w1=1.00000 w2=3.86199	Yes	Alignment (7 BEB sites): 66 146 147 305 455 456 501
modelAnull	tree_Dog9311	Branch-site	3	1	-13865.7	N/A	p0=0.61499 p1=0.11204 p2=0.23090 p3=0.04207 w0=0.04681 w1=1.00000 w2=1.00000	Not Allowed
modelA	tree_Ele221	Branch-site	3	0	-13896.7	modelA	p0=0.83237 p1=0.15568 p2=0.01006 p3=0.00188 w0=0.05301 w1=1.00000 w2=998.99910	Yes	Alignment (2 BEB sites): 1 413
modelAnull	tree_Ele221	Branch-site	3	1	-13903.1	N/A	p0=0.82136 p1=0.15259 p2=0.02197 p3=0.00408 w0=0.05295 w1=1.00000 w2=1.00000	Not Allowed
modelA	tree_Gui8825	Branch-site	3	2	-13896.3	modelA	p0=0.83365 p1=0.15612 p2=0.00862 p3=0.00161 w0=0.05248 w1=1.00000 w2=265.29677	Yes	Alignment (3 BEB sites): 503 504 505
modelAnull	tree_Gui8825	Branch-site	3	1	-13901.1	N/A	p0=0.81968 p1=0.15291 p2=0.02310 p3=0.00431 w0=0.05249 w1=1.00000 w2=1.00000	Not Allowed
modelA	tree_Hed3323	Branch-site	3	0	-13905.3	m1Neutral, modelAnull	p0=0.84362 p1=0.15638 p2=0.00000 p3=0.00000 w0=0.05392 w1=1.00000 w2=1.00000	No
modelAnull	tree_Hed3323	Branch-site	3	1	-13905.3	N/A	p0=0.84362 p1=0.15638 p2=0.00000 p3=0.00000 w0=0.05392 w1=1.00000 w2=1.00000	Not Allowed
modelA	tree_Hor23524	Branch-site	3	2	-13905.3	m1Neutral, modelAnull	p0=0.84362 p1=0.15638 p2=0.00000 p3=0.00000 w0=0.05392 w1=1.00000 w2=1.00000	No
modelAnull	tree_Hor23524	Branch-site	3	1	-13905.3	N/A	p0=0.84362 p1=0.15638 p2=0.00000 p3=0.00000 w0=0.05392 w1=1.00000 w2=1.00000	Not Allowed
modelA	tree_Hum130826	Branch-site	3	2	-13905.3	m1Neutral, modelAnull	p0=0.84362 p1=0.15638 p2=0.00000 p3=0.00000 w0=0.05392 w1=1.00000 w2=1.00000	No
modelAnull	tree_Hum130826	Branch-site	3	1	-13905.3	N/A	p0=0.84362 p1=0.15638 p2=0.00000 p3=0.00000 w0=0.05392 w1=1.00000 w2=1.00000	Not Allowed
modelA	tree_Kag13566	Branch-site	3	2	-13905.3	m1Neutral, modelAnull	p0=0.84362 p1=0.15638 p2=0.00000 p3=0.00000 w0=0.05392 w1=1.00000 w2=1.00000	No
modelAnull	tree_Kag13566	Branch-site	3	1	-13905.3	N/A	p0=0.84362 p1=0.15638 p2=0.00000 p3=0.00000 w0=0.05392 w1=1.00000 w2=1.00000	Not Allowed
modelA	tree_Mac5768	Branch-site	3	2	-13905.3	m1Neutral, modelAnull	p0=0.84362 p1=0.15638 p2=0.00000 p3=0.00000 w0=0.05392 w1=1.00000 w2=1.00000	No
modelAnull	tree_Mac5768	Branch-site	3	1	-13905.3	N/A	p0=0.84362 p1=0.15638 p2=0.00000 p3=0.00000 w0=0.05392 w1=1.00000 w2=1.00000	Not Allowed
modelA	tree_Mar4210	Branch-site	3	2	-13817.3	modelA	p0=0.79574 p1=0.14997 p2=0.04568 p3=0.00861 w0=0.04753 w1=1.00000 w2=218.31331	Yes	Alignment (17 BEB sites): 313 316 317 318 322 323 326 328 329 330 331 332 334 335 337 340 341
modelAnull	tree_Mar4210	Branch-site	3	1	-13858.5	N/A	p0=0.63745 p1=0.11994 p2=0.20419 p3=0.03842 w0=0.04732 w1=1.00000 w2=1.00000	Not Allowed
modelA	tree_Meg9222	Branch-site	3	2	-13905.3	m1Neutral, modelAnull	p0=0.84362 p1=0.15638 p2=0.00000 p3=0.00000 w0=0.05392 w1=1.00000 w2=11.89951	No
modelAnull	tree_Meg9222	Branch-site	3	1	-13905.3	N/A	p0=0.84362 p1=0.15638 p2=0.00000 p3=0.00000 w0=0.05392 w1=1.00000 w2=1.00000	Not Allowed
modelA	tree_Mic11918	Branch-site	3	1	-13852.1	modelA	p0=0.81220 p1=0.13901 p2=0.04167 p3=0.00713 w0=0.05251 w1=1.00000 w2=538.70661	Yes	Alignment (10 BEB sites): 19 306 307 335 336 337 338 340 341 455
modelAnull	tree_Mic11918	Branch-site	3	1	-13881.8	N/A	p0=0.75363 p1=0.13120 p2=0.09809 p3=0.01708 w0=0.05117 w1=1.00000 w2=1.00000	Not Allowed
modelA	tree_Mou31403	Branch-site	3	2	-13903.7	m1Neutral, modelAnull	p0=0.84077 p1=0.15627 p2=0.00250 p3=0.00046 w0=0.05347 w1=1.00000 w2=11.87875	No
modelAnull	tree_Mou31403	Branch-site	3	1	-13904.6	N/A	p0=0.83288 p1=0.15445 p2=0.01068 p3=0.00198 w0=0.05350 w1=1.00000 w2=1.00000	Not Allowed
modelA	tree_Opo9243	Branch-site	3	10	-13905.3	m1Neutral, modelAnull	p0=0.84362 p1=0.15638 p2=0.00000 p3=0.00000 w0=0.05392 w1=1.00000 w2=15.31102	No
modelAnull	tree_Opo9243	Branch-site	3	1	-13905.3	N/A	p0=0.84362 p1=0.15638 p2=0.00000 p3=0.00000 w0=0.05392 w1=1.00000 w2=1.00000	Not Allowed
modelA	tree_Ora20892	Branch-site	3	2	-13905.3	m1Neutral, modelAnull	p0=0.84362 p1=0.15638 p2=0.00000 p3=0.00000 w0=0.05392 w1=1.00000 w2=1.00000	No
modelAnull	tree_Ora20892	Branch-site	3	1	-13905.3	N/A	p0=0.84362 p1=0.15638 p2=0.00000 p3=0.00000 w0=0.05392 w1=1.00000 w2=1.00000	Not Allowed
modelA	tree_Pan2776	Branch-site	3	10	-13905.3	m1Neutral, modelAnull	p0=0.84362 p1=0.15638 p2=0.00000 p3=0.00000 w0=0.05392 w1=1.00000 w2=9.28689	No
modelAnull	tree_Pan2776	Branch-site	3	1	-13905.3	N/A	p0=0.84362 p1=0.15638 p2=0.00000 p3=0.00000 w0=0.05392 w1=1.00000 w2=1.00000	Not Allowed
modelA	tree_Pig12823	Branch-site	3	2	-13905.3	m1Neutral, modelAnull	p0=0.84362 p1=0.15638 p2=0.00000 p3=0.00000 w0=0.05392 w1=1.00000 w2=1.00000	No
modelAnull	tree_Pig12823	Branch-site	3	1	-13905.3	N/A	p0=0.84362 p1=0.15638 p2=0.00000 p3=0.00000 w0=0.05392 w1=1.00000 w2=1.00000	Not Allowed
modelA	tree_Pik5248	Branch-site	3	2	-13904.7	m1Neutral, modelAnull	p0=0.83944 p1=0.15597 p2=0.00387 p3=0.00072 w0=0.05354 w1=1.00000 w2=2.78051	No
modelAnull	tree_Pik5248	Branch-site	3	1	-13904.9	N/A	p0=0.83483 p1=0.15512 p2=0.00848 p3=0.00157 w0=0.05354 w1=1.00000 w2=1.00000	Not Allowed
modelA	tree_Pla8713	Branch-site	3	1	-13903.2	m1Neutral	p0=0.84015 p1=0.15467 p2=0.00438 p3=0.00081 w0=0.05382 w1=1.00000 w2=131.05809	No
modelAnull	tree_Pla8713	Branch-site	3	1	-13905.3	N/A	p0=0.84303 p1=0.15626 p2=0.00060 p3=0.00011 w0=0.05387 w1=1.00000 w2=1.00000	Not Allowed
modelA	tree_Rab12646	Branch-site	3	2	-13905.3	m1Neutral, modelAnull	p0=0.84362 p1=0.15638 p2=0.00000 p3=0.00000 w0=0.05392 w1=1.00000 w2=1.00000	No
modelAnull	tree_Rab12646	Branch-site	3	1	-13905.3	N/A	p0=0.84362 p1=0.15638 p2=0.00000 p3=0.00000 w0=0.05392 w1=1.00000 w2=1.00000	Not Allowed
modelA	tree_Shr1822	Branch-site	3	2	-13905.3	m1Neutral, modelAnull	p0=0.84362 p1=0.15638 p2=0.00000 p3=0.00000 w0=0.05392 w1=1.00000 w2=1.00000	No
modelAnull	tree_Shr1822	Branch-site	3	1	-13905.3	N/A	p0=0.84362 p1=0.15638 p2=0.00000 p3=0.00000 w0=0.05392 w1=1.00000 w2=1.00000	Not Allowed
modelA	tree_Squ1074	Branch-site	3	10	-13902.6	m1Neutral	p0=0.00000 p1=0.00000 p2=0.84320 p3=0.15680 w0=0.05339 w1=1.00000 w2=1.08907	No
modelAnull	tree_Squ1074	Branch-site	3	1	-13905.3	N/A	p0=0.84362 p1=0.15638 p2=0.00000 p3=0.00000 w0=0.05392 w1=1.00000 w2=1.00000	Not Allowed
modelA	tree_Squ11904	Branch-site	3	10	-13882.4	modelA	p0=0.61443 p1=0.11577 p2=0.22703 p3=0.04278 w0=0.05074 w1=1.00000 w2=9.48356	Yes	Alignment (16 BEB sites): 27 134 138 158 165 195 201 219 241 259 260 301 348 505 506 511
modelAnull	tree_Squ11904	Branch-site	3	1	-13884.4	N/A	p0=0.00000 p1=0.00000 p2=0.84139 p3=0.15861 w0=0.05071 w1=1.00000 w2=1.00000	Not Allowed
modelA	tree_Squ20149	Branch-site	3	2	-13890.3	modelAnull	p0=0.55333 p1=0.10286 p2=0.28992 p3=0.05389 w0=0.05188 w1=1.00000 w2=3.08157	No
modelAnull	tree_Squ20149	Branch-site	3	1	-13891	N/A	p0=0.21565 p1=0.04009 p2=0.62758 p3=0.11668 w0=0.05188 w1=1.00000 w2=1.00000	Not Allowed
modelA	tree_Zeb6781	Branch-site	3	2	-13905.3	m1Neutral, modelAnull	p0=0.84362 p1=0.15638 p2=0.00000 p3=0.00000 w0=0.05392 w1=1.00000 w2=1.00000	No
modelAnull	tree_Zeb6781	Branch-site	3	1	-13905.3	N/A	p0=0.84362 p1=0.15638 p2=0.00000 p3=0.00000 w0=0.05392 w1=1.00000 w2=1.00000	Not Allowed
ERCC4
Model	Tree	Model Type	p	w (t=0)	lnL	LRT Result	Parameter Estimates	Positive Selection	Positively Selected Sites in 26x918 Alignment (P(w>1) > 0.9)
m0	tree	Homogeneous	1	2	-24614.1	N/A	w=0.11610	No
m1Neutral	tree	Site-specific	1	2	-24076.9	N/A	p0=0.88048 p1=0.11952 w0=0.06344 w1=1.00000	Not Allowed
m2Selection	tree	Site-specific	2	0	-24076.9	m1Neutral	p0=0.88048 p1=0.10111 p2=0.01841 w0=0.06344 w1=1.00000 w2=1.00000	No
m3Discrtk2	tree	Site-specific	3	2	-23968.3	m3Discrtk2	p0=0.76764 p1=0.23236 w0=0.03144 w1=0.43797	No
m3Discrtk3	tree	Site-specific	5	0	-23906.9	m3Discrtk3	p0=0.63167 p1=0.27183 p2=0.09650 w0=0.01524 w1=0.18830 w2=0.71764	No
m7	tree	Site-specific	2	2	-23921.4	N/A	p=0.25268 q=1.56541	Not Allowed
m8	tree	Site-specific	4	2	-23911.9	m8a	p=0.31132 p0=0.96372 p1=0.03628 q=2.62628 w=1.00000	No
m8a	tree	Site-specific	4	1	-23911.9	N/A	p=0.31132 p0=0.96372 p1=0.03628 q=2.62628 w=1.00000	Not Allowed
modelA	tree_Alp4640	Branch-site	3	2	-24069.3	modelAnull	p0=0.85559 p1=0.11598 p2=0.02503 p3=0.00339 w0=0.06202 w1=1.00000 w2=2.58480	No
modelAnull	tree_Alp4640	Branch-site	3	1	-24069.9	N/A	p0=0.81950 p1=0.11098 p2=0.06122 p3=0.00829 w0=0.06184 w1=1.00000 w2=1.00000	Not Allowed
modelA	tree_Cat4050	Branch-site	3	2	-24076.9	m1Neutral, modelAnull	p0=0.88048 p1=0.11952 p2=0.00000 p3=0.00000 w0=0.06344 w1=1.00000 w2=1.00000	No
modelAnull	tree_Cat4050	Branch-site	3	1	-24076.9	N/A	p0=0.88048 p1=0.11952 p2=0.00000 p3=0.00000 w0=0.06344 w1=1.00000 w2=1.00000	Not Allowed
modelA	tree_Chi7789	Branch-site	3	2	-24076.5	m1Neutral, modelAnull	p0=0.71192 p1=0.09651 p2=0.16870 p3=0.02287 w0=0.06339 w1=1.00000 w2=1.00000	No
modelAnull	tree_Chi7789	Branch-site	3	1	-24076.5	N/A	p0=0.71193 p1=0.09651 p2=0.16869 p3=0.02287 w0=0.06339 w1=1.00000 w2=1.00000	Not Allowed
modelA	tree_Chk2981	Branch-site	3	2	-24057.9	modelA	p0=0.84212 p1=0.11713 p2=0.03578 p3=0.00498 w0=0.05964 w1=1.00000 w2=4.89381	Yes	Alignment (7 BEB sites): 46 65 221 477 537 560 908
modelAnull	tree_Chk2981	Branch-site	3	1	-24061.1	N/A	p0=0.76614 p1=0.10665 p2=0.11167 p3=0.01554 w0=0.05922 w1=1.00000 w2=1.00000	Not Allowed
modelA	tree_Cow21773	Branch-site	3	2	-24075.6	m1Neutral, modelAnull	p0=0.87990 p1=0.11827 p2=0.00161 p3=0.00022 w0=0.06348 w1=1.00000 w2=24.83268	No
modelAnull	tree_Cow21773	Branch-site	3	1	-24076.4	N/A	p0=0.86448 p1=0.11642 p2=0.01683 p3=0.00227 w0=0.06318 w1=1.00000 w2=1.00000	Not Allowed
modelA	tree_Dog18827	Branch-site	3	2	-24057.1	modelA	p0=0.87016 p1=0.11919 p2=0.00937 p3=0.00128 w0=0.06204 w1=1.00000 w2=135.57333	Yes	Alignment (5 BEB sites): 47 57 67 68 69
modelAnull	tree_Dog18827	Branch-site	3	1	-24070.8	N/A	p0=0.84220 p1=0.11485 p2=0.03780 p3=0.00515 w0=0.06207 w1=1.00000 w2=1.00000	Not Allowed
modelA	tree_Dol9357	Branch-site	3	2	-24070.5	modelAnull	p0=0.74766 p1=0.10126 p2=0.13306 p3=0.01802 w0=0.06204 w1=1.00000 w2=1.00000	No
modelAnull	tree_Dol9357	Branch-site	3	1	-24070.5	N/A	p0=0.74765 p1=0.10126 p2=0.13306 p3=0.01802 w0=0.06204 w1=1.00000 w2=1.00000	Not Allowed
modelA	tree_Ele15242	Branch-site	3	2	-24076.8	m1Neutral, modelAnull	p0=0.86815 p1=0.11800 p2=0.01219 p3=0.00166 w0=0.06314 w1=1.00000 w2=1.00000	No
modelAnull	tree_Ele15242	Branch-site	3	1	-24076.8	N/A	p0=0.86815 p1=0.11800 p2=0.01219 p3=0.00166 w0=0.06314 w1=1.00000 w2=1.00000	Not Allowed
modelA	tree_Gui4495	Branch-site	3	2	-24058	modelA	p0=0.87169 p1=0.11561 p2=0.01121 p3=0.00149 w0=0.06362 w1=1.00000 w2=493.80651	Yes	Alignment (3 BEB sites): 354 359 367
modelAnull	tree_Gui4495	Branch-site	3	1	-24074.6	N/A	p0=0.84220 p1=0.11357 p2=0.03898 p3=0.00526 w0=0.06283 w1=1.00000 w2=1.00000	Not Allowed
modelA	tree_Hed7844	Branch-site	3	2	-24074.1	m1Neutral	p0=0.87833 p1=0.11953 p2=0.00188 p3=0.00026 w0=0.06315 w1=1.00000 w2=50.17645	No
modelAnull	tree_Hed7844	Branch-site	3	1	-24076.2	N/A	p0=0.87521 p1=0.11901 p2=0.00509 p3=0.00069 w0=0.06306 w1=1.00000 w2=1.00000	Not Allowed
modelA	tree_Hum175595	Branch-site	3	2	-24076.7	m1Neutral, modelAnull	p0=0.82283 p1=0.11144 p2=0.05788 p3=0.00784 w0=0.06341 w1=1.00000 w2=1.00000	No
modelAnull	tree_Hum175595	Branch-site	3	1	-24076.7	N/A	p0=0.82283 p1=0.11144 p2=0.05789 p3=0.00784 w0=0.06341 w1=1.00000 w2=1.00000	Not Allowed
modelA	tree_Mac15665	Branch-site	3	2	-24076.9	m1Neutral, modelAnull	p0=0.88048 p1=0.11952 p2=0.00000 p3=0.00000 w0=0.06344 w1=1.00000 w2=1.00000	No
modelAnull	tree_Mac15665	Branch-site	3	1	-24076.9	N/A	p0=0.88048 p1=0.11952 p2=0.00000 p3=0.00000 w0=0.06345 w1=1.00000 w2=1.00000	Not Allowed
modelA	tree_Mar15982	Branch-site	3	2	-24076.7	m1Neutral, modelAnull	p0=0.86037 p1=0.11668 p2=0.02021 p3=0.00274 w0=0.06319 w1=1.00000 w2=1.00000	No
modelAnull	tree_Mar15982	Branch-site	3	1	-24076.7	N/A	p0=0.86037 p1=0.11668 p2=0.02021 p3=0.00274 w0=0.06319 w1=1.00000 w2=1.00000	Not Allowed
modelA	tree_Meg2073	Branch-site	3	2	-24076.9	m1Neutral, modelAnull	p0=0.88048 p1=0.11952 p2=0.00000 p3=0.00000 w0=0.06344 w1=1.00000 w2=1.00000	No
modelAnull	tree_Meg2073	Branch-site	3	1	-24076.9	N/A	p0=0.88048 p1=0.11952 p2=0.00000 p3=0.00000 w0=0.06344 w1=1.00000 w2=1.00000	Not Allowed
modelA	tree_Mic9396	Branch-site	3	2	-24075.6	m1Neutral, modelAnull	p0=0.87882 p1=0.11956 p2=0.00143 p3=0.00019 w0=0.06319 w1=1.00000 w2=19.94848	No
modelAnull	tree_Mic9396	Branch-site	3	1	-24076.8	N/A	p0=0.87678 p1=0.11909 p2=0.00364 p3=0.00049 w0=0.06330 w1=1.00000 w2=1.00000	Not Allowed
modelA	tree_Mou22545	Branch-site	3	10	-24076.9	m1Neutral, modelAnull	p0=0.88048 p1=0.11952 p2=0.00000 p3=0.00000 w0=0.06344 w1=1.00000 w2=25.87405	No
modelAnull	tree_Mou22545	Branch-site	3	1	-24076.9	N/A	p0=0.88048 p1=0.11952 p2=0.00000 p3=0.00000 w0=0.06344 w1=1.00000 w2=1.00000	Not Allowed
modelA	tree_Nmr310520	Branch-site	3	2	-24068.5	modelA	p0=0.87301 p1=0.11897 p2=0.00706 p3=0.00096 w0=0.06262 w1=1.00000 w2=17.20204	Yes	Alignment (2 BEB sites): 173 174
modelAnull	tree_Nmr310520	Branch-site	3	1	-24071.6	N/A	p0=0.81411 p1=0.11060 p2=0.06628 p3=0.00901 w0=0.06237 w1=1.00000 w2=1.00000	Not Allowed
modelA	tree_Opo4840	Branch-site	3	2	-24070.8	modelAnull	p0=0.85391 p1=0.11541 p2=0.02703 p3=0.00365 w0=0.06198 w1=1.00000 w2=2.18515	No
modelAnull	tree_Opo4840	Branch-site	3	1	-24071.2	N/A	p0=0.82496 p1=0.11208 p2=0.05543 p3=0.00753 w0=0.06154 w1=1.00000 w2=1.00000	Not Allowed
modelA	tree_Ora7121	Branch-site	3	2	-24076.9	m1Neutral, modelAnull	p0=0.86577 p1=0.11741 p2=0.01481 p3=0.00201 w0=0.06342 w1=1.00000 w2=1.00000	No
modelAnull	tree_Ora7121	Branch-site	3	1	-24076.9	N/A	p0=0.86577 p1=0.11741 p2=0.01481 p3=0.00201 w0=0.06342 w1=1.00000 w2=1.00000	Not Allowed
modelA	tree_Pan11323	Branch-site	3	2	-24076.9	m1Neutral, modelAnull	p0=0.88048 p1=0.11952 p2=0.00000 p3=0.00000 w0=0.06344 w1=1.00000 w2=1.00000	No
modelAnull	tree_Pan11323	Branch-site	3	1	-24076.9	N/A	p0=0.88048 p1=0.11952 p2=0.00000 p3=0.00000 w0=0.06344 w1=1.00000 w2=1.00000	Not Allowed
modelA	tree_Pig7881	Branch-site	3	10	-24073.2	modelA	p0=0.87721 p1=0.11728 p2=0.00486 p3=0.00065 w0=0.06329 w1=1.00000 w2=998.78218	Yes	Alignment (0 sites)
modelAnull	tree_Pig7881	Branch-site	3	1	-24076	N/A	p0=0.86004 p1=0.11565 p2=0.02143 p3=0.00288 w0=0.06292 w1=1.00000 w2=1.00000	Not Allowed
modelA	tree_Pik15197	Branch-site	3	2	-24076.9	m1Neutral, modelAnull	p0=0.88048 p1=0.11952 p2=0.00000 p3=0.00000 w0=0.06344 w1=1.00000 w2=1.00000	No
modelAnull	tree_Pik15197	Branch-site	3	1	-24076.9	N/A	p0=0.88048 p1=0.11952 p2=0.00000 p3=0.00000 w0=0.06344 w1=1.00000 w2=1.00000	Not Allowed
modelA	tree_Rab14976	Branch-site	3	2	-24076.9	m1Neutral, modelAnull	p0=0.88048 p1=0.11952 p2=0.00000 p3=0.00000 w0=0.06344 w1=1.00000 w2=1.00000	No
modelAnull	tree_Rab14976	Branch-site	3	1	-24076.9	N/A	p0=0.88048 p1=0.11952 p2=0.00000 p3=0.00000 w0=0.06344 w1=1.00000 w2=1.00000	Not Allowed
modelA	tree_Rat29076	Branch-site	3	2	-24065.5	modelAnull	p0=0.35697 p1=0.04902 p2=0.52229 p3=0.07172 w0=0.06226 w1=1.00000 w2=1.80964	No
modelAnull	tree_Rat29076	Branch-site	3	1	-24065.6	N/A	p0=0.04192 p1=0.00576 p2=0.83727 p3=0.11505 w0=0.06224 w1=1.00000 w2=1.00000	Not Allowed
modelA	tree_Rat3363	Branch-site	3	2	-24076.9	m1Neutral, modelAnull	p0=0.88048 p1=0.11952 p2=0.00000 p3=0.00000 w0=0.06344 w1=1.00000 w2=1.00000	No
modelAnull	tree_Rat3363	Branch-site	3	1	-24076.9	N/A	p0=0.88048 p1=0.11952 p2=0.00000 p3=0.00000 w0=0.06344 w1=1.00000 w2=1.00000	Not Allowed
modelA	tree_Zeb5055	Branch-site	3	2	-24072.9	modelAnull	p0=0.86187 p1=0.11558 p2=0.01989 p3=0.00267 w0=0.06247 w1=1.00000 w2=3.39876	No
modelAnull	tree_Zeb5055	Branch-site	3	1	-24073.3	N/A	p0=0.82537 p1=0.11137 p2=0.05574 p3=0.00752 w0=0.06215 w1=1.00000 w2=1.00000	Not Allowed
EXO1
Model	Tree	Model Type	p	w (t=0)	lnL	LRT Result	Parameter Estimates	Positive Selection	Positively Selected Sites in 29x843 Alignment (P(w>1) > 0.9)
m0	tree	Homogeneous	1	2	-29467.2	N/A	w=0.23620	No
m1Neutral	tree	Site-specific	1	2	-28618.9	N/A	p0=0.68280 p1=0.31720 w0=0.09884 w1=1.00000	Not Allowed
m2Selection	tree	Site-specific	2	0	-28608.6	m2Selection	p0=0.67781 p1=0.31241 p2=0.00978 w0=0.09908 w1=1.00000 w2=2.66724	Yes	Alignment (4 BEB sites): 524 646 675 835
m3Discrtk2	tree	Site-specific	3	2	-28520.3	m3Discrtk2	p0=0.59183 p1=0.40817 w0=0.05747 w1=0.58189	No
m3Discrtk3	tree	Site-specific	5	2	-28418.6	m3Discrtk3	p0=0.44351 p1=0.36161 p2=0.19488 w0=0.02685 w1=0.27776 w2=0.87558	No
m7	tree	Site-specific	2	2	-28417.1	N/A	p=0.37717 q=0.97241	Not Allowed
m8	tree	Site-specific	4	2	-28399.9	m8	p=0.41778 p0=0.97427 p1=0.02573 q=1.23386 w=1.69654	Yes	Alignment (4 BEB sites): 524 646 675 835
m8a	tree	Site-specific	4	1	-28408.6	N/A	p=0.46949 p0=0.90797 p1=0.09203 q=1.82127 w=1.00000	Not Allowed
modelA	tree_Alp3078	Branch-site	3	2	-28618.9	m1Neutral, modelAnull	p0=0.68118 p1=0.31646 p2=0.00161 p3=0.00075 w0=0.09880 w1=1.00000 w2=1.00000	No
modelAnull	tree_Alp3078	Branch-site	3	1	-28618.9	N/A	p0=0.68118 p1=0.31646 p2=0.00161 p3=0.00075 w0=0.09880 w1=1.00000 w2=1.00000	Not Allowed
modelA	tree_Chi2167	Branch-site	3	2	-28618.9	m1Neutral, modelAnull	p0=0.68280 p1=0.31720 p2=0.00000 p3=0.00000 w0=0.09884 w1=1.00000 w2=1.00000	No
modelAnull	tree_Chi2167	Branch-site	3	1	-28618.9	N/A	p0=0.68280 p1=0.31720 p2=0.00000 p3=0.00000 w0=0.09884 w1=1.00000 w2=1.00000	Not Allowed
modelA	tree_Chk10748	Branch-site	3	2	-28615	modelAnull	p0=0.56460 p1=0.26291 p2=0.11769 p3=0.05480 w0=0.09601 w1=1.00000 w2=1.00000	No
modelAnull	tree_Chk10748	Branch-site	3	1	-28615	N/A	p0=0.56460 p1=0.26291 p2=0.11769 p3=0.05480 w0=0.09601 w1=1.00000 w2=1.00000	Not Allowed
modelA	tree_Cow9396	Branch-site	3	2	-28617.4	m1Neutral, modelAnull	p0=0.62150 p1=0.28933 p2=0.06084 p3=0.02832 w0=0.09762 w1=1.00000 w2=1.00000	No
modelAnull	tree_Cow9396	Branch-site	3	1	-28617.4	N/A	p0=0.62150 p1=0.28933 p2=0.06084 p3=0.02832 w0=0.09762 w1=1.00000 w2=1.00000	Not Allowed
modelA	tree_Dog15758	Branch-site	3	2	-28618.9	m1Neutral, modelAnull	p0=0.68280 p1=0.31720 p2=0.00000 p3=0.00000 w0=0.09884 w1=1.00000 w2=1.00000	No
modelAnull	tree_Dog15758	Branch-site	3	1	-28618.9	N/A	p0=0.68280 p1=0.31720 p2=0.00000 p3=0.00000 w0=0.09884 w1=1.00000 w2=1.00000	Not Allowed
modelA	tree_Dol14234	Branch-site	3	2	-28617.5	m1Neutral, modelAnull	p0=0.61801 p1=0.28651 p2=0.06523 p3=0.03024 w0=0.09824 w1=1.00000 w2=1.31397	No
modelAnull	tree_Dol14234	Branch-site	3	1	-28617.6	N/A	p0=0.59937 p1=0.27789 p2=0.08386 p3=0.03888 w0=0.09823 w1=1.00000 w2=1.00000	Not Allowed
modelA	tree_Ele1542	Branch-site	3	2	-28612.9	modelAnull	p0=0.66787 p1=0.30877 p2=0.01597 p3=0.00739 w0=0.09754 w1=1.00000 w2=3.81740	No
modelAnull	tree_Ele1542	Branch-site	3	1	-28613.8	N/A	p0=0.62473 p1=0.28753 p2=0.06008 p3=0.02765 w0=0.09740 w1=1.00000 w2=1.00000	Not Allowed
modelA	tree_Gui363	Branch-site	3	10	-28618.4	m1Neutral, modelAnull	p0=0.68190 p1=0.31538 p2=0.00186 p3=0.00086 w0=0.09881 w1=1.00000 w2=10.88289	No
modelAnull	tree_Gui363	Branch-site	3	1	-28618.5	N/A	p0=0.66219 p1=0.30677 p2=0.02121 p3=0.00983 w0=0.09837 w1=1.00000 w2=1.00000	Not Allowed
modelA	tree_Hed8633	Branch-site	3	2	-28614.2	modelA	p0=0.68000 p1=0.31098 p2=0.00619 p3=0.00283 w0=0.09946 w1=1.00000 w2=999.00000	Yes	Alignment (1 BEB sites): 544
modelAnull	tree_Hed8633	Branch-site	3	1	-28618.9	N/A	p0=0.68280 p1=0.31720 p2=0.00000 p3=0.00000 w0=0.09884 w1=1.00000 w2=1.00000	Not Allowed
modelA	tree_Hor18322	Branch-site	3	2	-28617.2	m1Neutral, modelAnull	p0=0.68051 p1=0.31657 p2=0.00199 p3=0.00093 w0=0.09847 w1=1.00000 w2=999.00000	No
modelAnull	tree_Hor18322	Branch-site	3	1	-28618.9	N/A	p0=0.68073 p1=0.31632 p2=0.00202 p3=0.00094 w0=0.09873 w1=1.00000 w2=1.00000	Not Allowed
modelA	tree_Hum174371	Branch-site	3	2	-28618.8	m1Neutral, modelAnull	p0=0.67289 p1=0.31254 p2=0.00995 p3=0.00462 w0=0.09879 w1=1.00000 w2=6.00882	No
modelAnull	tree_Hum174371	Branch-site	3	1	-28618.9	N/A	p0=0.65588 p1=0.30469 p2=0.02692 p3=0.01251 w0=0.09880 w1=1.00000 w2=1.00000	Not Allowed
modelA	tree_Kag15067	Branch-site	3	2	-28618.9	m1Neutral, modelAnull	p0=0.68280 p1=0.31720 p2=0.00000 p3=0.00000 w0=0.09884 w1=1.00000 w2=1.00000	No
modelAnull	tree_Kag15067	Branch-site	3	1	-28618.9	N/A	p0=0.68280 p1=0.31720 p2=0.00000 p3=0.00000 w0=0.09884 w1=1.00000 w2=1.00000	Not Allowed
modelA	tree_Mac8761	Branch-site	3	2	-28618.9	m1Neutral, modelAnull	p0=0.68280 p1=0.31720 p2=0.00000 p3=0.00000 w0=0.09884 w1=1.00000 w2=1.00000	No
modelAnull	tree_Mac8761	Branch-site	3	1	-28618.9	N/A	p0=0.68280 p1=0.31720 p2=0.00000 p3=0.00000 w0=0.09884 w1=1.00000 w2=1.00000	Not Allowed
modelA	tree_Mar17241	Branch-site	3	2	-28618.9	m1Neutral, modelAnull	p0=0.68280 p1=0.31720 p2=0.00000 p3=0.00000 w0=0.09884 w1=1.00000 w2=1.00000	No
modelAnull	tree_Mar17241	Branch-site	3	1	-28618.9	N/A	p0=0.68280 p1=0.31720 p2=0.00000 p3=0.00000 w0=0.09884 w1=1.00000 w2=1.00000	Not Allowed
modelA	tree_Meg14341	Branch-site	3	10	-28618.8	m1Neutral, modelAnull	p0=0.68163 p1=0.31622 p2=0.00147 p3=0.00068 w0=0.09888 w1=1.00000 w2=14.72492	No
modelAnull	tree_Meg14341	Branch-site	3	1	-28618.9	N/A	p0=0.68280 p1=0.31720 p2=0.00000 p3=0.00000 w0=0.09884 w1=1.00000 w2=1.00000	Not Allowed
modelA	tree_Mic1957	Branch-site	3	2	-28618.9	m1Neutral, modelAnull	p0=0.65042 p1=0.30183 p2=0.03261 p3=0.01513 w0=0.09884 w1=1.00000 w2=1.00000	No
modelAnull	tree_Mic1957	Branch-site	3	1	-28618.9	N/A	p0=0.65042 p1=0.30183 p2=0.03261 p3=0.01513 w0=0.09884 w1=1.00000 w2=1.00000	Not Allowed
modelA	tree_Mic24160	Branch-site	3	2	-28603.7	modelA	p0=0.67703 p1=0.31408 p2=0.00607 p3=0.00282 w0=0.09852 w1=1.00000 w2=999.00000	Yes	Alignment (2 BEB sites): 118 730
modelAnull	tree_Mic24160	Branch-site	3	1	-28617.4	N/A	p0=0.62813 p1=0.29240 p2=0.05422 p3=0.02524 w0=0.09829 w1=1.00000 w2=1.00000	Not Allowed
modelA	tree_Mou39748	Branch-site	3	2	-28618.7	m1Neutral, modelAnull	p0=0.66181 p1=0.30755 p2=0.02092 p3=0.00972 w0=0.09837 w1=1.00000 w2=1.00000	No
modelAnull	tree_Mou39748	Branch-site	3	1	-28618.7	N/A	p0=0.66181 p1=0.30755 p2=0.02092 p3=0.00972 w0=0.09837 w1=1.00000 w2=1.00000	Not Allowed
modelA	tree_Nmr311873	Branch-site	3	2	-28618.7	m1Neutral, modelAnull	p0=0.67992 p1=0.31466 p2=0.00371 p3=0.00172 w0=0.09888 w1=1.00000 w2=9.76917	No
modelAnull	tree_Nmr311873	Branch-site	3	1	-28618.9	N/A	p0=0.67206 p1=0.31196 p2=0.01092 p3=0.00507 w0=0.09870 w1=1.00000 w2=1.00000	Not Allowed
modelA	tree_Opo6877	Branch-site	3	2	-28616.1	m1Neutral	p0=0.67864 p1=0.31288 p2=0.00581 p3=0.00268 w0=0.09876 w1=1.00000 w2=998.99894	No
modelAnull	tree_Opo6877	Branch-site	3	1	-28618.8	N/A	p0=0.67683 p1=0.31443 p2=0.00597 p3=0.00277 w0=0.09850 w1=1.00000 w2=1.00000	Not Allowed
modelA	tree_Ora67	Branch-site	3	2	-28618.6	m1Neutral, modelAnull	p0=0.62573 p1=0.28958 p2=0.05790 p3=0.02679 w0=0.09881 w1=1.00000 w2=1.00000	No
modelAnull	tree_Ora67	Branch-site	3	1	-28618.6	N/A	p0=0.62573 p1=0.28958 p2=0.05790 p3=0.02679 w0=0.09881 w1=1.00000 w2=1.00000	Not Allowed
modelA	tree_Pan13934	Branch-site	3	2	-28618.9	m1Neutral, modelAnull	p0=0.68280 p1=0.31720 p2=0.00000 p3=0.00000 w0=0.09884 w1=1.00000 w2=1.00000	No
modelAnull	tree_Pan13934	Branch-site	3	1	-28618.9	N/A	p0=0.68280 p1=0.31720 p2=0.00000 p3=0.00000 w0=0.09884 w1=1.00000 w2=1.00000	Not Allowed
modelA	tree_Pig10865	Branch-site	3	2	-28618.4	m1Neutral, modelAnull	p0=0.68121 p1=0.31585 p2=0.00201 p3=0.00093 w0=0.09867 w1=1.00000 w2=7.06196	No
modelAnull	tree_Pig10865	Branch-site	3	1	-28618.9	N/A	p0=0.67821 p1=0.31471 p2=0.00484 p3=0.00225 w0=0.09874 w1=1.00000 w2=1.00000	Not Allowed
modelA	tree_Pla10268	Branch-site	3	2	-28609.7	modelA	p0=0.66714 p1=0.29801 p2=0.02409 p3=0.01076 w0=0.09946 w1=1.00000 w2=146.19541	Yes	Alignment (2 BEB sites): 449 672
modelAnull	tree_Pla10268	Branch-site	3	1	-28617.1	N/A	p0=0.66692 p1=0.30444 p2=0.01966 p3=0.00898 w0=0.09821 w1=1.00000 w2=1.00000	Not Allowed
modelA	tree_Rab16157	Branch-site	3	2	-28617.5	m1Neutral, modelAnull	p0=0.68115 p1=0.31462 p2=0.00289 p3=0.00134 w0=0.09875 w1=1.00000 w2=31.21099	No
modelAnull	tree_Rab16157	Branch-site	3	1	-28618.8	N/A	p0=0.67825 p1=0.31480 p2=0.00475 p3=0.00220 w0=0.09865 w1=1.00000 w2=1.00000	Not Allowed
modelA	tree_Rat3876	Branch-site	3	2	-28610.3	modelA	p0=0.67945 p1=0.31675 p2=0.00259 p3=0.00121 w0=0.09795 w1=1.00000 w2=998.99997	Yes	Alignment (2 BEB sites): 341 345
modelAnull	tree_Rat3876	Branch-site	3	1	-28616.7	N/A	p0=0.64021 p1=0.29801 p2=0.04216 p3=0.01962 w0=0.09786 w1=1.00000 w2=1.00000	Not Allowed
modelA	tree_Shr13197	Branch-site	3	2	-28603.9	modelA	p0=0.66362 p1=0.30863 p2=0.01894 p3=0.00881 w0=0.09663 w1=1.00000 w2=9.79200	Yes	Alignment (5 BEB sites): 283 299 300 353 688
modelAnull	tree_Shr13197	Branch-site	3	1	-28608.4	N/A	p0=0.59326 p1=0.27346 p2=0.09123 p3=0.04205 w0=0.09604 w1=1.00000 w2=1.00000	Not Allowed
modelA	tree_Squ10739	Branch-site	3	2	-28500.3	modelA	p0=0.57888 p1=0.28283 p2=0.09290 p3=0.04539 w0=0.08903 w1=1.00000 w2=144.33866	Yes	Alignment (36 BEB sites): 137 138 143 146 149 150 151 152 154 155 156 157 158 161 163 168 169 171 172 173 177 178 523 526 527 535 555 557 587 590 592 593 595 605 607 700
modelAnull	tree_Squ10739	Branch-site	3	1	-28572.8	N/A	p0=0.53078 p1=0.25541 p2=0.14435 p3=0.06946 w0=0.08832 w1=1.00000 w2=1.00000	Not Allowed
modelA	tree_Zeb10648	Branch-site	3	2	-28613	modelAnull	p0=0.64483 p1=0.30110 p2=0.03686 p3=0.01721 w0=0.09594 w1=1.00000 w2=2.32864	No
modelAnull	tree_Zeb10648	Branch-site	3	1	-28613.2	N/A	p0=0.60700 p1=0.28332 p2=0.07478 p3=0.03490 w0=0.09564 w1=1.00000 w2=1.00000	Not Allowed
FANCE
Model	Tree	Model Type	p	w (t=0)	lnL	LRT Result	Parameter Estimates	Positive Selection	Positively Selected Sites in 24x539 Alignment (P(w>1) > 0.9)
m0	tree	Homogeneous	1	2	-18589.9	N/A	w=0.34254	No
m1Neutral	tree	Site-specific	1	2	-18154.1	N/A	p0=0.65054 p1=0.34946 w0=0.15383 w1=1.00000	Not Allowed
m2Selection	tree	Site-specific	2	2	-18138.1	m2Selection	p0=0.64243 p1=0.32549 p2=0.03208 w0=0.15881 w1=1.00000 w2=2.83378	Yes	Alignment (6 BEB sites): 146 150 158 162 225 265
m3Discrtk2	tree	Site-specific	3	2	-18152.9	m3Discrtk2	p0=0.63566 p1=0.36434 w0=0.14522 w1=0.91945	No
m3Discrtk3	tree	Site-specific	5	2	-18104.3	m3Discrtk3	p0=0.22605 p1=0.50698 p2=0.26697 w0=0.03544 w1=0.26347 w2=1.11514	Yes	Alignment (99 NEB sites): 3 5 7 8 9 10 13 14 15 17 21 26 49 52 55 59 62 92 108 112 113 116 120 125 126 134 141 145 146 148 150 153 158 159 162 170 181 183 184 187 189 199 200 209 211 213 214 223 225 226 231 232 236 237 239 244 247 248 249 250 251 252 254 256 258 259 260 262 264 265 266 268 269 270 271 275 277 278 279 280 285 286 301 311 314 332 342 373 387 415 425 436 459 473 506 517 521 538 539
m7	tree	Site-specific	2	2	-18131.1	N/A	p=0.58476 q=0.91875	Not Allowed
m8	tree	Site-specific	4	2	-18094.2	m8	p=0.77846 p0=0.90458 p1=0.09542 q=1.69063 w=1.75882	Yes	Alignment (12 BEB sites): 3 59 92 125 146 150 158 162 183 225 254 265
m8a	tree	Site-specific	4	1	-18106.5	N/A	p=1.11590 p0=0.75962 p1=0.24038 q=4.16588 w=1.00000	Not Allowed
modelA	tree_Cat12902	Branch-site	3	0	-18151.2	m1Neutral	p0=0.64723 p1=0.34812 p2=0.00302 p3=0.00163 w0=0.15342 w1=1.00000 w2=999.00000	No
modelAnull	tree_Cat12902	Branch-site	3	1	-18154.1	N/A	p0=0.64687 p1=0.34731 p2=0.00379 p3=0.00204 w0=0.15375 w1=1.00000 w2=1.00000	Not Allowed
modelA	tree_Chi18084	Branch-site	3	2	-18150.2	modelA	p0=0.64843 p1=0.34903 p2=0.00165 p3=0.00089 w0=0.15335 w1=1.00000 w2=999.00000	Yes	Alignment (0 sites)
modelAnull	tree_Chi18084	Branch-site	3	1	-18153.3	N/A	p0=0.42410 p1=0.22854 p2=0.22573 p3=0.12164 w0=0.15325 w1=1.00000 w2=1.00000	Not Allowed
modelA	tree_Chk2561	Branch-site	3	2	-18136.5	modelA	p0=0.51468 p1=0.28008 p2=0.13291 p3=0.07233 w0=0.14885 w1=1.00000 w2=9.72871	Yes	Alignment (8 BEB sites): 80 119 151 220 290 333 380 513
modelAnull	tree_Chk2561	Branch-site	3	1	-18145.5	N/A	p0=0.52937 p1=0.29056 p2=0.11626 p3=0.06381 w0=0.14573 w1=1.00000 w2=1.00000	Not Allowed
modelA	tree_Cow19492	Branch-site	3	2	-18154.1	m1Neutral, modelAnull	p0=0.65054 p1=0.34946 p2=0.00000 p3=0.00000 w0=0.15383 w1=1.00000 w2=1.00000	No
modelAnull	tree_Cow19492	Branch-site	3	1	-18154.1	N/A	p0=0.65054 p1=0.34946 p2=0.00000 p3=0.00000 w0=0.15383 w1=1.00000 w2=1.00000	Not Allowed
modelA	tree_Dog1313	Branch-site	3	2	-18151.4	m1Neutral	p0=0.64941 p1=0.34175 p2=0.00579 p3=0.00305 w0=0.15411 w1=1.00000 w2=85.93552	No
modelAnull	tree_Dog1313	Branch-site	3	1	-18153.6	N/A	p0=0.60648 p1=0.32052 p2=0.04776 p3=0.02524 w0=0.15344 w1=1.00000 w2=1.00000	Not Allowed
modelA	tree_Dol9422	Branch-site	3	2	-18152.9	m1Neutral, modelAnull	p0=0.53467 p1=0.28655 p2=0.11640 p3=0.06238 w0=0.15237 w1=1.00000 w2=1.00000	No
modelAnull	tree_Dol9422	Branch-site	3	1	-18152.9	N/A	p0=0.53467 p1=0.28655 p2=0.11640 p3=0.06238 w0=0.15237 w1=1.00000 w2=1.00000	Not Allowed
modelA	tree_Gui5569	Branch-site	3	2	-18149.2	modelA	p0=0.63992 p1=0.34641 p2=0.00887 p3=0.00480 w0=0.15296 w1=1.00000 w2=998.99585	Yes	Alignment (1 BEB sites): 377
modelAnull	tree_Gui5569	Branch-site	3	1	-18153.6	N/A	p0=0.62229 p1=0.33483 p2=0.02788 p3=0.01500 w0=0.15249 w1=1.00000 w2=1.00000	Not Allowed
modelA	tree_Hed12175	Branch-site	3	2	-18151.8	m1Neutral	p0=0.64691 p1=0.34479 p2=0.00541 p3=0.00289 w0=0.15345 w1=1.00000 w2=48.96272	No
modelAnull	tree_Hed12175	Branch-site	3	1	-18153.8	N/A	p0=0.63393 p1=0.33918 p2=0.01751 p3=0.00937 w0=0.15309 w1=1.00000 w2=1.00000	Not Allowed
modelA	tree_Hor13190	Branch-site	3	2	-18153.5	m1Neutral, modelAnull	p0=0.64257 p1=0.34563 p2=0.00767 p3=0.00413 w0=0.15292 w1=1.00000 w2=3.87899	No
modelAnull	tree_Hor13190	Branch-site	3	1	-18153.7	N/A	p0=0.62058 p1=0.33416 p2=0.02941 p3=0.01584 w0=0.15266 w1=1.00000 w2=1.00000	Not Allowed
modelA	tree_Hum112039	Branch-site	3	2	-18154.1	m1Neutral, modelAnull	p0=0.65054 p1=0.34946 p2=0.00000 p3=0.00000 w0=0.15383 w1=1.00000 w2=1.00000	No
modelAnull	tree_Hum112039	Branch-site	3	1	-18154.1	N/A	p0=0.65054 p1=0.34946 p2=0.00000 p3=0.00000 w0=0.15383 w1=1.00000 w2=1.00000	Not Allowed
modelA	tree_Mac15906	Branch-site	3	2	-18154.1	m1Neutral, modelAnull	p0=0.65054 p1=0.34946 p2=0.00000 p3=0.00000 w0=0.15383 w1=1.00000 w2=1.00000	No
modelAnull	tree_Mac15906	Branch-site	3	1	-18154.1	N/A	p0=0.65054 p1=0.34946 p2=0.00000 p3=0.00000 w0=0.15383 w1=1.00000 w2=1.00000	Not Allowed
modelA	tree_Mar15623	Branch-site	3	2	-18154.1	m1Neutral, modelAnull	p0=0.65054 p1=0.34946 p2=0.00000 p3=0.00000 w0=0.15383 w1=1.00000 w2=1.00000	No
modelAnull	tree_Mar15623	Branch-site	3	1	-18154.1	N/A	p0=0.65054 p1=0.34946 p2=0.00000 p3=0.00000 w0=0.15383 w1=1.00000 w2=1.00000	Not Allowed
modelA	tree_Meg2762	Branch-site	3	2	-18152.3	m1Neutral, modelAnull	p0=0.59550 p1=0.31769 p2=0.05661 p3=0.03020 w0=0.15173 w1=1.00000 w2=1.65269	No
modelAnull	tree_Meg2762	Branch-site	3	1	-18152.4	N/A	p0=0.56645 p1=0.30221 p2=0.08564 p3=0.04569 w0=0.15170 w1=1.00000 w2=1.00000	Not Allowed
modelA	tree_Mic79	Branch-site	3	2	-18153.7	m1Neutral, modelAnull	p0=0.60811 p1=0.32725 p2=0.04202 p3=0.02261 w0=0.15256 w1=1.00000 w2=1.00000	No
modelAnull	tree_Mic79	Branch-site	3	1	-18153.7	N/A	p0=0.60811 p1=0.32725 p2=0.04202 p3=0.02261 w0=0.15256 w1=1.00000 w2=1.00000	Not Allowed
modelA	tree_Nmr229769	Branch-site	3	0	-18140	modelA	p0=0.63488 p1=0.33873 p2=0.01721 p3=0.00918 w0=0.15361 w1=1.00000 w2=999.00000	Yes	Alignment (2 BEB sites): 32 35
modelAnull	tree_Nmr229769	Branch-site	3	1	-18152.4	N/A	p0=0.58541 p1=0.31194 p2=0.06697 p3=0.03568 w0=0.15189 w1=1.00000 w2=1.00000	Not Allowed
modelA	tree_Opo13771	Branch-site	3	2	-18151.3	m1Neutral, modelAnull	p0=0.63317 p1=0.33440 p2=0.02122 p3=0.01121 w0=0.15266 w1=1.00000 w2=7.05837	No
modelAnull	tree_Opo13771	Branch-site	3	1	-18153.2	N/A	p0=0.61849 p1=0.32945 p2=0.03396 p3=0.01809 w0=0.15176 w1=1.00000 w2=1.00000	Not Allowed
modelA	tree_Ora15565	Branch-site	3	10	-18144.1	modelAnull	p0=0.00000 p1=0.00000 p2=0.65181 p3=0.34819 w0=0.15109 w1=1.00000 w2=1.00000	No
modelAnull	tree_Ora15565	Branch-site	3	1	-18144.1	N/A	p0=0.00000 p1=0.00000 p2=0.65181 p3=0.34819 w0=0.15109 w1=1.00000 w2=1.00000	Not Allowed
modelA	tree_Ora16528	Branch-site	3	2	-18149.9	modelAnull	p0=0.13634 p1=0.07280 p2=0.51557 p3=0.27529 w0=0.15240 w1=1.00000 w2=1.00000	No
modelAnull	tree_Ora16528	Branch-site	3	1	-18149.9	N/A	p0=0.13634 p1=0.07280 p2=0.51557 p3=0.27529 w0=0.15240 w1=1.00000 w2=1.00000	Not Allowed
modelA	tree_Pan684	Branch-site	3	2	-18152.8	m1Neutral, modelAnull	p0=0.64091 p1=0.34393 p2=0.00987 p3=0.00530 w0=0.15307 w1=1.00000 w2=21.95130	No
modelAnull	tree_Pan684	Branch-site	3	1	-18153.2	N/A	p0=0.58520 p1=0.31372 p2=0.06581 p3=0.03528 w0=0.15217 w1=1.00000 w2=1.00000	Not Allowed
modelA	tree_Pig1546	Branch-site	3	10	-18154	m1Neutral, modelAnull	p0=0.64852 p1=0.34822 p2=0.00212 p3=0.00114 w0=0.15384 w1=1.00000 w2=25.08735	No
modelAnull	tree_Pig1546	Branch-site	3	1	-18154.1	N/A	p0=0.65054 p1=0.34946 p2=0.00000 p3=0.00000 w0=0.15383 w1=1.00000 w2=1.00000	Not Allowed
modelA	tree_Pla14575	Branch-site	3	2	-18136.2	modelA	p0=0.53539 p1=0.28812 p2=0.11475 p3=0.06175 w0=0.15056 w1=1.00000 w2=128.99469	Yes	Alignment (9 BEB sites): 227 230 235 282 288 289 295 393 397
modelAnull	tree_Pla14575	Branch-site	3	1	-18147.2	N/A	p0=0.55437 p1=0.29892 p2=0.09532 p3=0.05140 w0=0.14754 w1=1.00000 w2=1.00000	Not Allowed
modelA	tree_Rab27207	Branch-site	3	10	-18135.5	modelA	p0=0.61074 p1=0.33866 p2=0.03255 p3=0.01805 w0=0.14892 w1=1.00000 w2=999.00000	Yes	Alignment (3 BEB sites): 1 22 34
modelAnull	tree_Rab27207	Branch-site	3	1	-18150.8	N/A	p0=0.58872 p1=0.31910 p2=0.05978 p3=0.03240 w0=0.14915 w1=1.00000 w2=1.00000	Not Allowed
modelA	tree_Rat504	Branch-site	3	10	-18144.8	modelA	p0=0.61783 p1=0.33362 p2=0.03153 p3=0.01702 w0=0.15107 w1=1.00000 w2=998.91653	Yes	Alignment (2 BEB sites): 216 350
modelAnull	tree_Rat504	Branch-site	3	1	-18151.9	N/A	p0=0.59754 p1=0.32262 p2=0.05185 p3=0.02799 w0=0.14979 w1=1.00000 w2=1.00000	Not Allowed
modelA	tree_Squ259	Branch-site	3	2	-18151.6	m1Neutral	p0=0.64079 p1=0.34565 p2=0.00881 p3=0.00475 w0=0.15384 w1=1.00000 w2=998.99513	No
modelAnull	tree_Squ259	Branch-site	3	1	-18154.1	N/A	p0=0.65054 p1=0.34946 p2=0.00000 p3=0.00000 w0=0.15383 w1=1.00000 w2=1.00000	Not Allowed
MRE11A
Model	Tree	Model Type	p	w (t=0)	lnL	LRT Result	Parameter Estimates	Positive Selection	Positively Selected Sites in 25x710 Alignment (P(w>1) > 0.9)
m0	tree	Homogeneous	1	2	-18320.9	N/A	w=0.14048	No
m1Neutral	tree	Site-specific	1	2	-17830.9	N/A	p0=0.83461 p1=0.16539 w0=0.07362 w1=1.00000	Not Allowed
m2Selection	tree	Site-specific	2	2	-17826.8	m2Selection	p0=0.83353 p1=0.16128 p2=0.00519 w0=0.07427 w1=1.00000 w2=3.12543	Yes	Alignment (1 BEB sites): 613
m3Discrtk2	tree	Site-specific	3	2	-17787.5	m3Discrtk2	p0=0.78337 p1=0.21663 w0=0.05354 w1=0.59829	No
m3Discrtk3	tree	Site-specific	5	2	-17737.9	m3Discrtk3	p0=0.67613 p1=0.26913 p2=0.05475 w0=0.03659 w1=0.32617 w2=1.29083	Yes	Alignment (27 NEB sites): 3 4 6 7 94 302 357 525 534 537 563 567 568 585 597 612 613 628 652 656 668 669 671 676 677 702 705
m7	tree	Site-specific	2	2	-17757.8	N/A	p=0.31305 q=1.38058	Not Allowed
m8	tree	Site-specific	4	2	-17725.9	m8	p=0.43719 p0=0.95561 p1=0.04439 q=2.87421 w=1.41467	Yes	Alignment (8 BEB sites): 6 302 525 537 567 613 652 676
m8a	tree	Site-specific	4	1	-17730.9	N/A	p=0.48390 p0=0.93128 p1=0.06872 q=3.72627 w=1.00000	Not Allowed
modelA	tree_Alp5835	Branch-site	3	2	-17830.9	m1Neutral, modelAnull	p0=0.83461 p1=0.16539 p2=0.00000 p3=0.00000 w0=0.07362 w1=1.00000 w2=1.00000	No
modelAnull	tree_Alp5835	Branch-site	3	1	-17830.9	N/A	p0=0.83461 p1=0.16539 p2=0.00000 p3=0.00000 w0=0.07362 w1=1.00000 w2=1.00000	Not Allowed
modelA	tree_Chi4184	Branch-site	3	2	-17829.8	m1Neutral, modelAnull	p0=0.80179 p1=0.15730 p2=0.03420 p3=0.00671 w0=0.07361 w1=1.00000 w2=8.39940	No
modelAnull	tree_Chi4184	Branch-site	3	1	-17829.9	N/A	p0=0.57780 p1=0.11327 p2=0.25829 p3=0.05064 w0=0.07362 w1=1.00000 w2=1.00000	Not Allowed
modelA	tree_Chk17211	Branch-site	3	10	-17822	modelA	p0=0.82567 p1=0.16204 p2=0.01027 p3=0.00202 w0=0.07264 w1=1.00000 w2=998.99979	Yes	Alignment (1 BEB sites): 90
modelAnull	tree_Chk17211	Branch-site	3	1	-17824.3	N/A	p0=0.73477 p1=0.14390 p2=0.10146 p3=0.01987 w0=0.07121 w1=1.00000 w2=1.00000	Not Allowed
modelA	tree_Cow8925	Branch-site	3	10	-17829.9	m1Neutral, modelAnull	p0=0.83184 p1=0.16455 p2=0.00301 p3=0.00060 w0=0.07338 w1=1.00000 w2=518.34569	No
modelAnull	tree_Cow8925	Branch-site	3	1	-17830.9	N/A	p0=0.83461 p1=0.16539 p2=0.00000 p3=0.00000 w0=0.07362 w1=1.00000 w2=1.00000	Not Allowed
modelA	tree_Dog4162	Branch-site	3	2	-17811.2	modelA	p0=0.82485 p1=0.16356 p2=0.00968 p3=0.00192 w0=0.07261 w1=1.00000 w2=998.99985	Yes	Alignment (4 BEB sites): 331 332 333 339
modelAnull	tree_Dog4162	Branch-site	3	1	-17823.5	N/A	p0=0.74705 p1=0.14893 p2=0.08673 p3=0.01729 w0=0.07181 w1=1.00000 w2=1.00000	Not Allowed
modelA	tree_Dol10568	Branch-site	3	2	-17830.2	m1Neutral, modelAnull	p0=0.79825 p1=0.15804 p2=0.03649 p3=0.00722 w0=0.07305 w1=1.00000 w2=1.00000	No
modelAnull	tree_Dol10568	Branch-site	3	1	-17830.2	N/A	p0=0.79825 p1=0.15804 p2=0.03649 p3=0.00722 w0=0.07305 w1=1.00000 w2=1.00000	Not Allowed
modelA	tree_Ele16373	Branch-site	3	2	-17827.9	m1Neutral	p0=0.82923 p1=0.16374 p2=0.00587 p3=0.00116 w0=0.07320 w1=1.00000 w2=16.89750	No
modelAnull	tree_Ele16373	Branch-site	3	1	-17830	N/A	p0=0.81465 p1=0.16015 p2=0.02106 p3=0.00414 w0=0.07307 w1=1.00000 w2=1.00000	Not Allowed
modelA	tree_Gui14563	Branch-site	3	2	-17777.8	modelA	p0=0.80721 p1=0.16351 p2=0.02434 p3=0.00493 w0=0.07033 w1=1.00000 w2=73.59764	Yes	Alignment (12 BEB sites): 524 527 571 572 579 581 582 583 588 592 593 595
modelAnull	tree_Gui14563	Branch-site	3	1	-17813.6	N/A	p0=0.75001 p1=0.14904 p2=0.08422 p3=0.01674 w0=0.07009 w1=1.00000 w2=1.00000	Not Allowed
modelA	tree_Hed8433	Branch-site	3	0	-17830.1	m1Neutral, modelAnull	p0=0.83190 p1=0.16486 p2=0.00271 p3=0.00054 w0=0.07333 w1=1.00000 w2=286.10557	No
modelAnull	tree_Hed8433	Branch-site	3	1	-17830.9	N/A	p0=0.83461 p1=0.16539 p2=0.00000 p3=0.00000 w0=0.07362 w1=1.00000 w2=1.00000	Not Allowed
modelA	tree_Hor295	Branch-site	3	2	-17830.7	m1Neutral, modelAnull	p0=0.81512 p1=0.16110 p2=0.01986 p3=0.00393 w0=0.07324 w1=1.00000 w2=1.00000	No
modelAnull	tree_Hor295	Branch-site	3	1	-17830.7	N/A	p0=0.81512 p1=0.16110 p2=0.01986 p3=0.00393 w0=0.07324 w1=1.00000 w2=1.00000	Not Allowed
modelA	tree_Hum20922	Branch-site	3	2	-17816.3	modelA	p0=0.82713 p1=0.16501 p2=0.00655 p3=0.00131 w0=0.07374 w1=1.00000 w2=999.00000	Yes	Alignment (1 BEB sites): 4
modelAnull	tree_Hum20922	Branch-site	3	1	-17830.9	N/A	p0=0.83461 p1=0.16539 p2=0.00000 p3=0.00000 w0=0.07362 w1=1.00000 w2=1.00000	Not Allowed
modelA	tree_Mac4112	Branch-site	3	2	-17810.8	modelA	p0=0.82902 p1=0.16606 p2=0.00410 p3=0.00082 w0=0.07241 w1=1.00000 w2=998.99997	Yes	Alignment (3 BEB sites): 434 436 443
modelAnull	tree_Mac4112	Branch-site	3	1	-17824.9	N/A	p0=0.77028 p1=0.15397 p2=0.06313 p3=0.01262 w0=0.07230 w1=1.00000 w2=1.00000	Not Allowed
modelA	tree_Mar35049	Branch-site	3	2	-17732.6	modelA	p0=0.58762 p1=0.11680 p2=0.24658 p3=0.04901 w0=0.06078 w1=1.00000 w2=3.62989	Yes	Alignment (85 BEB sites): 13 21 30 37 38 58 71 73 77 81 107 112 122 130 133 155 159 166 172 178 179 191 198 219 242 243 249 261 263 265 266 267 270 280 305 309 310 317 324 337 339 341 381 389 397 406 421 429 443 447 455 467 473 475 489 495 497 502 503 504 505 506 507 509 511 512 513 515 539 543 547 548 567 617 623 651 661 662 666 681 688 689 700 701 707
modelAnull	tree_Mar35049	Branch-site	3	1	-17738.3	N/A	p0=0.32131 p1=0.06391 p2=0.51278 p3=0.10200 w0=0.06060 w1=1.00000 w2=1.00000	Not Allowed
modelA	tree_Mar3984	Branch-site	3	2	-17830.9	m1Neutral, modelAnull	p0=0.83286 p1=0.16505 p2=0.00174 p3=0.00034 w0=0.07360 w1=1.00000 w2=1.00000	No
modelAnull	tree_Mar3984	Branch-site	3	1	-17830.9	N/A	p0=0.83286 p1=0.16505 p2=0.00174 p3=0.00034 w0=0.07360 w1=1.00000 w2=1.00000	Not Allowed
modelA	tree_Mic2006	Branch-site	3	10	-17829.7	m1Neutral, modelAnull	p0=0.83270 p1=0.16508 p2=0.00185 p3=0.00037 w0=0.07371 w1=1.00000 w2=99.12239	No
modelAnull	tree_Mic2006	Branch-site	3	1	-17830.9	N/A	p0=0.83461 p1=0.16539 p2=0.00000 p3=0.00000 w0=0.07362 w1=1.00000 w2=1.00000	Not Allowed
modelA	tree_Mou31928	Branch-site	3	10	-17830.9	m1Neutral, modelAnull	p0=0.83461 p1=0.16539 p2=0.00000 p3=0.00000 w0=0.07362 w1=1.00000 w2=8.38017	No
modelAnull	tree_Mou31928	Branch-site	3	1	-17830.9	N/A	p0=0.83461 p1=0.16539 p2=0.00000 p3=0.00000 w0=0.07362 w1=1.00000 w2=1.00000	Not Allowed
modelA	tree_Nmr385614	Branch-site	3	0	-17830.9	m1Neutral, modelAnull	p0=0.83461 p1=0.16539 p2=0.00000 p3=0.00000 w0=0.07362 w1=1.00000 w2=1.00000	No
modelAnull	tree_Nmr385614	Branch-site	3	1	-17830.9	N/A	p0=0.83461 p1=0.16539 p2=0.00000 p3=0.00000 w0=0.07362 w1=1.00000 w2=1.00000	Not Allowed
modelA	tree_Opo231	Branch-site	3	2	-17829.9	m1Neutral, modelAnull	p0=0.83067 p1=0.16191 p2=0.00621 p3=0.00121 w0=0.07392 w1=1.00000 w2=290.38579	No
modelAnull	tree_Opo231	Branch-site	3	1	-17830.9	N/A	p0=0.83461 p1=0.16539 p2=0.00000 p3=0.00000 w0=0.07362 w1=1.00000 w2=1.00000	Not Allowed
modelA	tree_Pan7626	Branch-site	3	10	-17830.2	m1Neutral, modelAnull	p0=0.83243 p1=0.16532 p2=0.00187 p3=0.00037 w0=0.07364 w1=1.00000 w2=70.78237	No
modelAnull	tree_Pan7626	Branch-site	3	1	-17830.9	N/A	p0=0.83461 p1=0.16539 p2=0.00000 p3=0.00000 w0=0.07362 w1=1.00000 w2=1.00000	Not Allowed
modelA	tree_Pig14955	Branch-site	3	2	-17827.7	modelAnull	p0=0.81309 p1=0.16175 p2=0.02099 p3=0.00417 w0=0.07224 w1=1.00000 w2=2.14200	No
modelAnull	tree_Pig14955	Branch-site	3	1	-17828	N/A	p0=0.79277 p1=0.15766 p2=0.04134 p3=0.00822 w0=0.07213 w1=1.00000 w2=1.00000	Not Allowed
modelA	tree_Pla10399	Branch-site	3	10	-17830.8	m1Neutral, modelAnull	p0=0.83315 p1=0.16513 p2=0.00143 p3=0.00028 w0=0.07354 w1=1.00000 w2=153.30668	No
modelAnull	tree_Pla10399	Branch-site	3	1	-17830.9	N/A	p0=0.83461 p1=0.16539 p2=0.00000 p3=0.00000 w0=0.07362 w1=1.00000 w2=1.00000	Not Allowed
modelA	tree_Rab14899	Branch-site	3	2	-17830.9	m1Neutral, modelAnull	p0=0.83461 p1=0.16539 p2=0.00000 p3=0.00000 w0=0.07362 w1=1.00000 w2=1.00000	No
modelAnull	tree_Rab14899	Branch-site	3	1	-17830.9	N/A	p0=0.83461 p1=0.16539 p2=0.00000 p3=0.00000 w0=0.07362 w1=1.00000 w2=1.00000	Not Allowed
modelA	tree_Rat9506	Branch-site	3	10	-17830.9	m1Neutral, modelAnull	p0=0.83461 p1=0.16539 p2=0.00000 p3=0.00000 w0=0.07362 w1=1.00000 w2=13.33513	No
modelAnull	tree_Rat9506	Branch-site	3	1	-17830.9	N/A	p0=0.83462 p1=0.16538 p2=0.00000 p3=0.00000 w0=0.07362 w1=1.00000 w2=1.00000	Not Allowed
modelA	tree_Shr4293	Branch-site	3	2	-17830.9	m1Neutral, modelAnull	p0=0.83461 p1=0.16539 p2=0.00000 p3=0.00000 w0=0.07362 w1=1.00000 w2=1.00000	No
modelAnull	tree_Shr4293	Branch-site	3	1	-17830.9	N/A	p0=0.83461 p1=0.16539 p2=0.00000 p3=0.00000 w0=0.07362 w1=1.00000 w2=1.00000	Not Allowed
modelA	tree_Zeb12824	Branch-site	3	2	-17825.3	modelAnull	p0=0.71462 p1=0.13950 p2=0.12205 p3=0.02383 w0=0.07133 w1=1.00000 w2=1.00000	No
modelAnull	tree_Zeb12824	Branch-site	3	1	-17825.3	N/A	p0=0.71462 p1=0.13950 p2=0.12205 p3=0.02383 w0=0.07133 w1=1.00000 w2=1.00000	Not Allowed
SUV39H1
Model	Tree	Model Type	p	w (t=0)	lnL	LRT Result	Parameter Estimates	Positive Selection	Positively Selected Sites in 25x412 Alignment (P(w>1) > 0.9)
m0	tree	Homogeneous	1	2	-8455.35	N/A	w=0.06521	No
m1Neutral	tree	Site-specific	1	0	-8441.3	N/A	p0=0.98047 p1=0.01953 w0=0.06130 w1=1.00000	Not Allowed
m2Selection	tree	Site-specific	2	2	-8441.3	m1Neutral	p0=0.98046 p1=0.00248 p2=0.01705 w0=0.06130 w1=1.00000 w2=1.00000	No
m3Discrtk2	tree	Site-specific	3	2	-8382.9	m3Discrtk2	p0=0.55561 p1=0.44439 w0=0.01709 w1=0.14099	No
m3Discrtk3	tree	Site-specific	5	0	-8380.62	m3Discrtk3	p0=0.22198 p1=0.48048 p2=0.29755 w0=0.00000 w1=0.04521 w2=0.17082	No
m7	tree	Site-specific	2	0	-8381.47	N/A	p=0.73784 q=9.03050	Not Allowed
m8	tree	Site-specific	4	0	-8380.3	m7, m8a	p=0.77468 p0=0.99440 p1=0.00560 q=9.94675 w=1.30966	No
m8a	tree	Site-specific	4	1	-8380.43	N/A	p=0.77812 p0=0.99369 p1=0.00631 q=10.03274 w=1.00000	Not Allowed
modelA	tree_Cat2566	Branch-site	3	1	-8441.3	m1Neutral, modelAnull	p0=0.98047 p1=0.01953 p2=0.00000 p3=0.00000 w0=0.06130 w1=1.00000 w2=1.00000	No
modelAnull	tree_Cat2566	Branch-site	3	1	-8441.3	N/A	p0=0.98047 p1=0.01953 p2=0.00000 p3=0.00000 w0=0.06130 w1=1.00000 w2=1.00000	Not Allowed
modelA	tree_Chi21867	Branch-site	3	0	-8441.3	m1Neutral, modelAnull	p0=0.90878 p1=0.01811 p2=0.07168 p3=0.00143 w0=0.06130 w1=1.00000 w2=1.90217	No
modelAnull	tree_Chi21867	Branch-site	3	1	-8441.3	N/A	p0=0.89561 p1=0.01784 p2=0.08486 p3=0.00169 w0=0.06130 w1=1.00000 w2=1.00000	Not Allowed
modelA	tree_Cow4706	Branch-site	3	10	-8441.3	m1Neutral, modelAnull	p0=0.98047 p1=0.01953 p2=0.00000 p3=0.00000 w0=0.06130 w1=1.00000 w2=11.74182	No
modelAnull	tree_Cow4706	Branch-site	3	1	-8441.3	N/A	p0=0.98046 p1=0.01954 p2=0.00000 p3=0.00000 w0=0.06130 w1=1.00000 w2=1.00000	Not Allowed
modelA	tree_Dog15545	Branch-site	3	0	-8441.3	m1Neutral, modelAnull	p0=0.98047 p1=0.01953 p2=0.00000 p3=0.00000 w0=0.06130 w1=1.00000 w2=1.00000	No
modelAnull	tree_Dog15545	Branch-site	3	1	-8441.3	N/A	p0=0.98047 p1=0.01953 p2=0.00000 p3=0.00000 w0=0.06130 w1=1.00000 w2=1.00000	Not Allowed
modelA	tree_Dol4638	Branch-site	3	0	-8441.3	m1Neutral, modelAnull	p0=0.98047 p1=0.01953 p2=0.00000 p3=0.00000 w0=0.06130 w1=1.00000 w2=1.00000	No
modelAnull	tree_Dol4638	Branch-site	3	1	-8441.3	N/A	p0=0.98047 p1=0.01953 p2=0.00000 p3=0.00000 w0=0.06130 w1=1.00000 w2=1.00000	Not Allowed
modelA	tree_Ele5118	Branch-site	3	2	-8419.01	modelA	p0=0.96641 p1=0.01819 p2=0.01511 p3=0.00028 w0=0.05950 w1=1.00000 w2=294.38633	Yes	Alignment (4 BEB sites): 50 52 53 54
modelAnull	tree_Ele5118	Branch-site	3	1	-8441.3	N/A	p0=0.98047 p1=0.01953 p2=0.00000 p3=0.00000 w0=0.06130 w1=1.00000 w2=1.00000	Not Allowed
modelA	tree_Gui13555	Branch-site	3	10	-8405.28	modelA	p0=0.96187 p1=0.01975 p2=0.01801 p3=0.00037 w0=0.05827 w1=1.00000 w2=544.17295	Yes	Alignment (7 BEB sites): 288 289 290 291 312 313 314
modelAnull	tree_Gui13555	Branch-site	3	1	-8429.15	N/A	p0=0.91541 p1=0.01833 p2=0.06496 p3=0.00130 w0=0.05780 w1=1.00000 w2=1.00000	Not Allowed
modelA	tree_Hor15438	Branch-site	3	10	-8441.3	m1Neutral, modelAnull	p0=0.98046 p1=0.01954 p2=0.00000 p3=0.00000 w0=0.06129 w1=1.00000 w2=10.70964	No
modelAnull	tree_Hor15438	Branch-site	3	1	-8441.3	N/A	p0=0.98047 p1=0.01953 p2=0.00000 p3=0.00000 w0=0.06130 w1=1.00000 w2=1.00000	Not Allowed
modelA	tree_Hum101945	Branch-site	3	10	-8441.3	m1Neutral, modelAnull	p0=0.98047 p1=0.01953 p2=0.00000 p3=0.00000 w0=0.06129 w1=1.00000 w2=8.67257	No
modelAnull	tree_Hum101945	Branch-site	3	1	-8441.3	N/A	p0=0.98046 p1=0.01953 p2=0.00000 p3=0.00000 w0=0.06130 w1=1.00000 w2=1.00000	Not Allowed
modelA	tree_Mac19768	Branch-site	3	10	-8441.3	m1Neutral, modelAnull	p0=0.98046 p1=0.01954 p2=0.00000 p3=0.00000 w0=0.06130 w1=1.00000 w2=8.54565	No
modelAnull	tree_Mac19768	Branch-site	3	1	-8441.3	N/A	p0=0.98046 p1=0.01954 p2=0.00000 p3=0.00000 w0=0.06130 w1=1.00000 w2=1.00000	Not Allowed
modelA	tree_Mar2376	Branch-site	3	0	-8402.15	modelA	p0=0.95563 p1=0.02053 p2=0.02334 p3=0.00050 w0=0.05780 w1=1.00000 w2=541.63000	Yes	Alignment (7 BEB sites): 265 266 268 269 272 273 274
modelAnull	tree_Mar2376	Branch-site	3	1	-8425.29	N/A	p0=0.90461 p1=0.01879 p2=0.07505 p3=0.00156 w0=0.05714 w1=1.00000 w2=1.00000	Not Allowed
modelA	tree_Mic16544	Branch-site	3	2	-8432.72	modelA	p0=0.97650 p1=0.01182 p2=0.01154 p3=0.00014 w0=0.06162 w1=1.00000 w2=521.60120	Yes	Alignment (2 BEB sites): 3 6
modelAnull	tree_Mic16544	Branch-site	3	1	-8441.3	N/A	p0=0.98046 p1=0.01954 p2=0.00000 p3=0.00000 w0=0.06130 w1=1.00000 w2=1.00000	Not Allowed
modelA	tree_Mou39231	Branch-site	3	1	-8440.67	m1Neutral, modelAnull	p0=0.97780 p1=0.01909 p2=0.00306 p3=0.00006 w0=0.06108 w1=1.00000 w2=15.63385	No
modelAnull	tree_Mou39231	Branch-site	3	1	-8441.3	N/A	p0=0.98047 p1=0.01953 p2=0.00000 p3=0.00000 w0=0.06130 w1=1.00000 w2=1.00000	Not Allowed
modelA	tree_Nmr410043	Branch-site	3	1	-8440.88	m1Neutral, modelAnull	p0=0.94099 p1=0.01888 p2=0.03934 p3=0.00079 w0=0.06058 w1=1.00000 w2=1.00000	No
modelAnull	tree_Nmr410043	Branch-site	3	1	-8440.88	N/A	p0=0.94099 p1=0.01888 p2=0.03933 p3=0.00079 w0=0.06058 w1=1.00000 w2=1.00000	Not Allowed
modelA	tree_Opo10324	Branch-site	3	2	-8428.39	modelA	p0=0.91404 p1=0.01689 p2=0.06782 p3=0.00125 w0=0.05904 w1=1.00000 w2=5.91643	Yes	Alignment (7 BEB sites): 123 140 161 192 251 266 371
modelAnull	tree_Opo10324	Branch-site	3	1	-8432.07	N/A	p0=0.89899 p1=0.01690 p2=0.08256 p3=0.00155 w0=0.05795 w1=1.00000 w2=1.00000	Not Allowed
modelA	tree_Ora20317	Branch-site	3	0	-8441.3	m1Neutral, modelAnull	p0=0.98047 p1=0.01953 p2=0.00000 p3=0.00000 w0=0.06130 w1=1.00000 w2=1.00000	No
modelAnull	tree_Ora20317	Branch-site	3	1	-8441.3	N/A	p0=0.98046 p1=0.01953 p2=0.00000 p3=0.00000 w0=0.06130 w1=1.00000 w2=1.00000	Not Allowed
modelA	tree_Pan12595	Branch-site	3	2	-8437.65	modelA	p0=0.97812 p1=0.01799 p2=0.00382 p3=0.00007 w0=0.06101 w1=1.00000 w2=998.99978	Yes	Alignment (1 BEB sites): 54
modelAnull	tree_Pan12595	Branch-site	3	1	-8441.3	N/A	p0=0.98046 p1=0.01953 p2=0.00000 p3=0.00000 w0=0.06130 w1=1.00000 w2=1.00000	Not Allowed
modelA	tree_Pig21717	Branch-site	3	1	-8301.09	modelA	p0=0.77162 p1=0.02344 p2=0.19890 p3=0.00604 w0=0.04783 w1=1.00000 w2=398.81026	Yes	Alignment (52 BEB sites): 59 61 62 63 66 68 69 71 72 73 74 77 78 79 82 85 86 87 90 290 295 297 298 299 300 302 303 304 306 307 308 309 311 313 314 315 316 322 323 324 325 369 370 372 373 374 376 377 378 379 411 412
modelAnull	tree_Pig21717	Branch-site	3	1	-8355.62	N/A	p0=0.73382 p1=0.01909 p2=0.24083 p3=0.00626 w0=0.04597 w1=1.00000 w2=1.00000	Not Allowed
modelA	tree_Rab3807	Branch-site	3	10	-8398.94	modelA	p0=0.94657 p1=0.02131 p2=0.03141 p3=0.00071 w0=0.05606 w1=1.00000 w2=135.83134	Yes	Alignment (11 BEB sites): 394 398 399 402 403 406 408 409 410 411 412
modelAnull	tree_Rab3807	Branch-site	3	1	-8421.09	N/A	p0=0.90333 p1=0.01924 p2=0.07581 p3=0.00161 w0=0.05533 w1=1.00000 w2=1.00000	Not Allowed
modelA	tree_Rat26213	Branch-site	3	2	-8425.36	modelAnull	p0=0.36716 p1=0.00781 p2=0.61202 p3=0.01301 w0=0.05698 w1=1.00000 w2=1.00000	No
modelAnull	tree_Rat26213	Branch-site	3	1	-8425.36	N/A	p0=0.36713 p1=0.00781 p2=0.61205 p3=0.01301 w0=0.05698 w1=1.00000 w2=1.00000	Not Allowed
modelA	tree_Rat39576	Branch-site	3	1	-8441.33	m1Neutral, modelAnull	p0=0.93183 p1=0.01856 p2=0.04864 p3=0.00097 w0=0.06130 w1=1.00000 w2=2.00341	No
modelAnull	tree_Rat39576	Branch-site	3	1	-8441.33	N/A	p0=0.90243 p1=0.01798 p2=0.07804 p3=0.00155 w0=0.06130 w1=1.00000 w2=1.00000	Not Allowed
modelA	tree_Shr13678	Branch-site	3	10	-8440.32	m1Neutral, modelAnull	p0=0.97660 p1=0.01953 p2=0.00380 p3=0.00008 w0=0.06086 w1=1.00000 w2=9.00701	No
modelAnull	tree_Shr13678	Branch-site	3	1	-8441.21	N/A	p0=0.97724 p1=0.01948 p2=0.00321 p3=0.00006 w0=0.06106 w1=1.00000 w2=1.00000	Not Allowed
modelA	tree_Squ15328	Branch-site	3	0	-8441.3	m1Neutral, modelAnull	p0=0.92446 p1=0.01842 p2=0.05600 p3=0.00112 w0=0.06130 w1=1.00000 w2=2.70881	No
modelAnull	tree_Squ15328	Branch-site	3	1	-8441.3	N/A	p0=0.49165 p1=0.00980 p2=0.48881 p3=0.00974 w0=0.06130 w1=1.00000 w2=1.00000	Not Allowed
modelA	tree_Squ21593	Branch-site	3	2	-8404.9	modelA	p0=0.87382 p1=0.01715 p2=0.10693 p3=0.00210 w0=0.05434 w1=1.00000 w2=8.13235	Yes	Alignment (13 BEB sites): 8 11 15 16 57 153 167 196 203 220 236 299 310
modelAnull	tree_Squ21593	Branch-site	3	1	-8411.25	N/A	p0=0.61597 p1=0.01204 p2=0.36486 p3=0.00713 w0=0.05402 w1=1.00000 w2=1.00000	Not Allowed
modelA	tree_Zeb16885	Branch-site	3	0	-8400.64	modelA	p0=0.77792 p1=0.01480 p2=0.20341 p3=0.00387 w0=0.05956 w1=1.00000 w2=69.36836	Yes	Alignment (36 BEB sites): 69 83 91 109 111 114 116 134 137 208 263 268 280 284 286 287 291 292 293 294 297 303 309 311 312 315 316 318 319 323 324 325 374 389 393 394
modelAnull	tree_Zeb16885	Branch-site	3	1	-8408.74	N/A	p0=0.78519 p1=0.01523 p2=0.19579 p3=0.00380 w0=0.05661 w1=1.00000 w2=1.00000	Not Allowed
SUV39H2
Model	Tree	Model Type	p	w (t=0)	lnL	LRT Result	Parameter Estimates	Positive Selection	Positively Selected Sites in 31x410 Alignment (P(w>1) > 0.9)
m0	tree	Homogeneous	1	2	-8619.62	N/A	w=0.11781	No
m1Neutral	tree	Site-specific	1	2	-8441.05	N/A	p0=0.87306 p1=0.12694 w0=0.06264 w1=1.00000	Not Allowed
m2Selection	tree	Site-specific	2	2	-8441.05	m1Neutral	p0=0.87306 p1=0.06738 p2=0.05956 w0=0.06264 w1=1.00000 w2=1.00000	No
m3Discrtk2	tree	Site-specific	3	2	-8426.14	m3Discrtk2	p0=0.82587 p1=0.17413 w0=0.04638 w1=0.58290	No
m3Discrtk3	tree	Site-specific	5	0	-8418.92	m3Discrtk3	p0=0.58903 p1=0.28774 p2=0.12323 w0=0.02230 w1=0.14243 w2=0.72535	No
m7	tree	Site-specific	2	2	-8430.39	N/A	p=0.29157 q=1.69832	Not Allowed
m8	tree	Site-specific	4	2	-8423.14	m8a	p=0.56252 p0=0.91391 p1=0.08609 q=6.17697 w=1.00000	No
m8a	tree	Site-specific	4	1	-8423.14	N/A	p=0.56252 p0=0.91391 p1=0.08609 q=6.17698 w=1.00000	Not Allowed
modelA	tree_Alp8598	Branch-site	3	10	-8440.14	m1Neutral, modelAnull	p0=0.82955 p1=0.12141 p2=0.04278 p3=0.00626 w0=0.06156 w1=1.00000 w2=1.62952	No
modelAnull	tree_Alp8598	Branch-site	3	1	-8440.18	N/A	p0=0.81006 p1=0.11857 p2=0.06226 p3=0.00911 w0=0.06157 w1=1.00000 w2=1.00000	Not Allowed
modelA	tree_Cat9156	Branch-site	3	2	-8441.05	m1Neutral, modelAnull	p0=0.87306 p1=0.12694 p2=0.00000 p3=0.00000 w0=0.06264 w1=1.00000 w2=1.00000	No
modelAnull	tree_Cat9156	Branch-site	3	1	-8441.05	N/A	p0=0.87306 p1=0.12694 p2=0.00000 p3=0.00000 w0=0.06264 w1=1.00000 w2=1.00000	Not Allowed
modelA	tree_Chi2313	Branch-site	3	2	-8441.05	m1Neutral, modelAnull	p0=0.87306 p1=0.12694 p2=0.00000 p3=0.00000 w0=0.06264 w1=1.00000 w2=1.00000	No
modelAnull	tree_Chi2313	Branch-site	3	1	-8441.05	N/A	p0=0.87306 p1=0.12694 p2=0.00000 p3=0.00000 w0=0.06264 w1=1.00000 w2=1.00000	Not Allowed
modelA	tree_Chk13920	Branch-site	3	2	-8438.96	m1Neutral, modelAnull	p0=0.87141 p1=0.12327 p2=0.00466 p3=0.00066 w0=0.06253 w1=1.00000 w2=198.71357	No
modelAnull	tree_Chk13920	Branch-site	3	1	-8440.22	N/A	p0=0.82115 p1=0.11801 p2=0.05320 p3=0.00765 w0=0.06149 w1=1.00000 w2=1.00000	Not Allowed
modelA	tree_Cow10210	Branch-site	3	2	-8441.05	m1Neutral, modelAnull	p0=0.87306 p1=0.12694 p2=0.00000 p3=0.00000 w0=0.06264 w1=1.00000 w2=1.00000	No
modelAnull	tree_Cow10210	Branch-site	3	1	-8441.05	N/A	p0=0.87306 p1=0.12694 p2=0.00000 p3=0.00000 w0=0.06264 w1=1.00000 w2=1.00000	Not Allowed
modelA	tree_Dog4696	Branch-site	3	2	-8441.05	m1Neutral, modelAnull	p0=0.87306 p1=0.12694 p2=0.00000 p3=0.00000 w0=0.06264 w1=1.00000 w2=1.00000	No
modelAnull	tree_Dog4696	Branch-site	3	1	-8441.05	N/A	p0=0.87306 p1=0.12694 p2=0.00000 p3=0.00000 w0=0.06264 w1=1.00000 w2=1.00000	Not Allowed
modelA	tree_Dol4403	Branch-site	3	2	-8441.05	m1Neutral, modelAnull	p0=0.87306 p1=0.12694 p2=0.00000 p3=0.00000 w0=0.06264 w1=1.00000 w2=1.00000	No
modelAnull	tree_Dol4403	Branch-site	3	1	-8441.05	N/A	p0=0.87306 p1=0.12694 p2=0.00000 p3=0.00000 w0=0.06264 w1=1.00000 w2=1.00000	Not Allowed
modelA	tree_Ele23099	Branch-site	3	2	-8441.05	m1Neutral, modelAnull	p0=0.87252 p1=0.12687 p2=0.00053 p3=0.00008 w0=0.06262 w1=1.00000 w2=1.00000	No
modelAnull	tree_Ele23099	Branch-site	3	1	-8441.05	N/A	p0=0.87252 p1=0.12687 p2=0.00053 p3=0.00008 w0=0.06262 w1=1.00000 w2=1.00000	Not Allowed
modelA	tree_Gui8492	Branch-site	3	2	-8439.32	m1Neutral, modelAnull	p0=0.87150 p1=0.12546 p2=0.00265 p3=0.00038 w0=0.06231 w1=1.00000 w2=19.12136	No
modelAnull	tree_Gui8492	Branch-site	3	1	-8440.86	N/A	p0=0.86697 p1=0.12529 p2=0.00677 p3=0.00098 w0=0.06242 w1=1.00000 w2=1.00000	Not Allowed
modelA	tree_Hed3835	Branch-site	3	2	-8440.91	m1Neutral, modelAnull	p0=0.86901 p1=0.12622 p2=0.00417 p3=0.00061 w0=0.06240 w1=1.00000 w2=4.47175	No
modelAnull	tree_Hed3835	Branch-site	3	1	-8441.03	N/A	p0=0.86703 p1=0.12607 p2=0.00602 p3=0.00088 w0=0.06249 w1=1.00000 w2=1.00000	Not Allowed
modelA	tree_Hor16965	Branch-site	3	2	-8440.56	m1Neutral, modelAnull	p0=0.85300 p1=0.12439 p2=0.01973 p3=0.00288 w0=0.06217 w1=1.00000 w2=6.24613	No
modelAnull	tree_Hor16965	Branch-site	3	1	-8440.62	N/A	p0=0.78616 p1=0.11464 p2=0.08657 p3=0.01263 w0=0.06218 w1=1.00000 w2=1.00000	Not Allowed
modelA	tree_Hum152455	Branch-site	3	2	-8441.05	m1Neutral, modelAnull	p0=0.87306 p1=0.12694 p2=0.00000 p3=0.00000 w0=0.06264 w1=1.00000 w2=1.00000	No
modelAnull	tree_Hum152455	Branch-site	3	1	-8441.05	N/A	p0=0.87306 p1=0.12694 p2=0.00000 p3=0.00000 w0=0.06264 w1=1.00000 w2=1.00000	Not Allowed
modelA	tree_Kag14278	Branch-site	3	2	-8441.05	m1Neutral, modelAnull	p0=0.87306 p1=0.12694 p2=0.00000 p3=0.00000 w0=0.06264 w1=1.00000 w2=1.00000	No
modelAnull	tree_Kag14278	Branch-site	3	1	-8441.05	N/A	p0=0.87306 p1=0.12694 p2=0.00000 p3=0.00000 w0=0.06264 w1=1.00000 w2=1.00000	Not Allowed
modelA	tree_Mac17174	Branch-site	3	2	-8441.05	m1Neutral, modelAnull	p0=0.87306 p1=0.12694 p2=0.00000 p3=0.00000 w0=0.06264 w1=1.00000 w2=1.00000	No
modelAnull	tree_Mac17174	Branch-site	3	1	-8441.05	N/A	p0=0.87306 p1=0.12694 p2=0.00000 p3=0.00000 w0=0.06264 w1=1.00000 w2=1.00000	Not Allowed
modelA	tree_Mac3528	Branch-site	3	2	-8414.79	modelAnull	p0=0.74556 p1=0.11288 p2=0.12294 p3=0.01861 w0=0.05427 w1=1.00000 w2=4.90714	No
modelAnull	tree_Mac3528	Branch-site	3	1	-8415.7	N/A	p0=0.46661 p1=0.07097 p2=0.40138 p3=0.06105 w0=0.05402 w1=1.00000 w2=1.00000	Not Allowed
modelA	tree_Mar9302	Branch-site	3	2	-8425.64	modelA	p0=0.86422 p1=0.12662 p2=0.00798 p3=0.00117 w0=0.06097 w1=1.00000 w2=255.86438	Yes	Alignment (3 BEB sites): 377 379 382
modelAnull	tree_Mar9302	Branch-site	3	1	-8436.61	N/A	p0=0.80581 p1=0.11757 p2=0.06686 p3=0.00976 w0=0.06086 w1=1.00000 w2=1.00000	Not Allowed
modelA	tree_Meg13929	Branch-site	3	2	-8441.05	m1Neutral, modelAnull	p0=0.87306 p1=0.12694 p2=0.00000 p3=0.00000 w0=0.06264 w1=1.00000 w2=1.00000	No
modelAnull	tree_Meg13929	Branch-site	3	1	-8441.05	N/A	p0=0.87306 p1=0.12694 p2=0.00000 p3=0.00000 w0=0.06264 w1=1.00000 w2=1.00000	Not Allowed
modelA	tree_Mic15985	Branch-site	3	2	-8440.72	m1Neutral, modelAnull	p0=0.82577 p1=0.12042 p2=0.04697 p3=0.00685 w0=0.06214 w1=1.00000 w2=1.00000	No
modelAnull	tree_Mic15985	Branch-site	3	1	-8440.72	N/A	p0=0.82577 p1=0.12042 p2=0.04697 p3=0.00685 w0=0.06214 w1=1.00000 w2=1.00000	Not Allowed
modelA	tree_Mou26646	Branch-site	3	10	-8439.35	m1Neutral, modelAnull	p0=0.86942 p1=0.12688 p2=0.00322 p3=0.00047 w0=0.06265 w1=1.00000 w2=998.99997	No
modelAnull	tree_Mou26646	Branch-site	3	1	-8441.05	N/A	p0=0.87306 p1=0.12694 p2=0.00000 p3=0.00000 w0=0.06264 w1=1.00000 w2=1.00000	Not Allowed
modelA	tree_Opo16930	Branch-site	3	2	-8441.05	m1Neutral, modelAnull	p0=0.87306 p1=0.12694 p2=0.00000 p3=0.00000 w0=0.06264 w1=1.00000 w2=1.00000	No
modelAnull	tree_Opo16930	Branch-site	3	1	-8441.05	N/A	p0=0.87306 p1=0.12694 p2=0.00000 p3=0.00000 w0=0.06264 w1=1.00000 w2=1.00000	Not Allowed
modelA	tree_Ora2106	Branch-site	3	2	-8440.88	m1Neutral, modelAnull	p0=0.81393 p1=0.11851 p2=0.05897 p3=0.00859 w0=0.06244 w1=1.00000 w2=1.00000	No
modelAnull	tree_Ora2106	Branch-site	3	1	-8440.88	N/A	p0=0.81393 p1=0.11851 p2=0.05897 p3=0.00859 w0=0.06244 w1=1.00000 w2=1.00000	Not Allowed
modelA	tree_Pan11527	Branch-site	3	2	-8441.05	m1Neutral, modelAnull	p0=0.87306 p1=0.12694 p2=0.00000 p3=0.00000 w0=0.06264 w1=1.00000 w2=1.00000	No
modelAnull	tree_Pan11527	Branch-site	3	1	-8441.05	N/A	p0=0.87306 p1=0.12694 p2=0.00000 p3=0.00000 w0=0.06264 w1=1.00000 w2=1.00000	Not Allowed
modelA	tree_Pig11048	Branch-site	3	0	-8441.05	m1Neutral, modelAnull	p0=0.74480 p1=0.10829 p2=0.12826 p3=0.01865 w0=0.06264 w1=1.00000 w2=1.50628	No
modelAnull	tree_Pig11048	Branch-site	3	1	-8441.05	N/A	p0=0.74723 p1=0.10865 p2=0.12583 p3=0.01830 w0=0.06264 w1=1.00000 w2=1.00000	Not Allowed
modelA	tree_Pig23928	Branch-site	3	0	-8441.05	m1Neutral, modelAnull	p0=0.73319 p1=0.10660 p2=0.13987 p3=0.02034 w0=0.06264 w1=1.00000 w2=1.17542	No
modelAnull	tree_Pig23928	Branch-site	3	1	-8441.05	N/A	p0=0.73341 p1=0.10664 p2=0.13965 p3=0.02030 w0=0.06264 w1=1.00000 w2=1.00000	Not Allowed
modelA	tree_Pik9465	Branch-site	3	2	-8441.05	m1Neutral, modelAnull	p0=0.87306 p1=0.12694 p2=0.00000 p3=0.00000 w0=0.06264 w1=1.00000 w2=1.00000	No
modelAnull	tree_Pik9465	Branch-site	3	1	-8441.05	N/A	p0=0.87306 p1=0.12694 p2=0.00000 p3=0.00000 w0=0.06264 w1=1.00000 w2=1.00000	Not Allowed
modelA	tree_Pla15395	Branch-site	3	2	-8438.94	m1Neutral	p0=0.86779 p1=0.12306 p2=0.00801 p3=0.00114 w0=0.06212 w1=1.00000 w2=38.03520	No
modelAnull	tree_Pla15395	Branch-site	3	1	-8440.89	N/A	p0=0.86794 p1=0.12602 p2=0.00528 p3=0.00077 w0=0.06211 w1=1.00000 w2=1.00000	Not Allowed
modelA	tree_Rab15090	Branch-site	3	2	-8441.05	m1Neutral, modelAnull	p0=0.87306 p1=0.12694 p2=0.00000 p3=0.00000 w0=0.06264 w1=1.00000 w2=1.00000	No
modelAnull	tree_Rab15090	Branch-site	3	1	-8441.05	N/A	p0=0.87306 p1=0.12694 p2=0.00000 p3=0.00000 w0=0.06264 w1=1.00000 w2=1.00000	Not Allowed
modelA	tree_Rat15585	Branch-site	3	2	-8440.95	m1Neutral, modelAnull	p0=0.85591 p1=0.12469 p2=0.01693 p3=0.00247 w0=0.06228 w1=1.00000 w2=1.26833	No
modelAnull	tree_Rat15585	Branch-site	3	1	-8440.95	N/A	p0=0.85231 p1=0.12417 p2=0.02053 p3=0.00299 w0=0.06229 w1=1.00000 w2=1.00000	Not Allowed
modelA	tree_Shr3389	Branch-site	3	2	-8441.05	m1Neutral, modelAnull	p0=0.87305 p1=0.12695 p2=0.00000 p3=0.00000 w0=0.06264 w1=1.00000 w2=13.40166	No
modelAnull	tree_Shr3389	Branch-site	3	1	-8441.05	N/A	p0=0.87306 p1=0.12694 p2=0.00000 p3=0.00000 w0=0.06264 w1=1.00000 w2=1.00000	Not Allowed
modelA	tree_Squ2220	Branch-site	3	2	-8441.05	m1Neutral, modelAnull	p0=0.87306 p1=0.12694 p2=0.00000 p3=0.00000 w0=0.06264 w1=1.00000 w2=1.00000	No
modelAnull	tree_Squ2220	Branch-site	3	1	-8441.05	N/A	p0=0.87306 p1=0.12694 p2=0.00000 p3=0.00000 w0=0.06264 w1=1.00000 w2=1.00000	Not Allowed
modelA	tree_Zeb2338	Branch-site	3	2	-8436.32	modelAnull	p0=0.84266 p1=0.12276 p2=0.03018 p3=0.00440 w0=0.06001 w1=1.00000 w2=4.24172	No
modelAnull	tree_Zeb2338	Branch-site	3	1	-8436.98	N/A	p0=0.77779 p1=0.11329 p2=0.09507 p3=0.01385 w0=0.05959 w1=1.00000 w2=1.00000	Not Allowed
TDG
Model	Tree	Model Type	p	w (t=0)	lnL	LRT Result	Parameter Estimates	Positive Selection	Positively Selected Sites in 24x412 Alignment (P(w>1) > 0.9)
m0	tree	Homogeneous	1	2	-10994.1	N/A	w=0.14365	No
m1Neutral	tree	Site-specific	1	2	-10598.4	N/A	p0=0.80331 p1=0.19669 w0=0.05555 w1=1.00000	Not Allowed
m2Selection	tree	Site-specific	2	2	-10587.9	m2Selection	p0=0.79824 p1=0.18663 p2=0.01513 w0=0.05622 w1=1.00000 w2=3.32388	Yes	Alignment (3 BEB sites): 4 5 7
m3Discrtk2	tree	Site-specific	3	2	-10562	m3Discrtk2	p0=0.74432 p1=0.25568 w0=0.03399 w1=0.57213	No
m3Discrtk3	tree	Site-specific	5	2	-10511.8	m3Discrtk3	p0=0.68303 p1=0.28142 p2=0.03555 w0=0.02327 w1=0.38734 w2=1.89271	Yes	Alignment (13 NEB sites): 2 3 4 5 6 7 46 82 349 355 366 372 373
m7	tree	Site-specific	2	2	-10521.1	N/A	p=0.20145 q=0.87730	Not Allowed
m8	tree	Site-specific	4	2	-10499.6	m8	p=0.25590 p0=0.96905 p1=0.03095 q=1.59065 w=2.02328	Yes	Alignment (5 BEB sites): 2 4 5 7 372
m8a	tree	Site-specific	4	1	-10512.3	N/A	p=0.27382 p0=0.93777 p1=0.06223 q=2.10313 w=1.00000	Not Allowed
modelA	tree_Chk12722	Branch-site	3	2	-10596.8	m1Neutral, modelAnull	p0=0.79687 p1=0.19179 p2=0.00914 p3=0.00220 w0=0.05538 w1=1.00000 w2=5.22379	No
modelAnull	tree_Chk12722	Branch-site	3	1	-10596.9	N/A	p0=0.75694 p1=0.18339 p2=0.04804 p3=0.01164 w0=0.05475 w1=1.00000 w2=1.00000	Not Allowed
modelA	tree_Cow21633	Branch-site	3	2	-10596	m1Neutral, modelAnull	p0=0.80098 p1=0.19557 p2=0.00277 p3=0.00068 w0=0.05519 w1=1.00000 w2=22.29146	No
modelAnull	tree_Cow21633	Branch-site	3	1	-10597.8	N/A	p0=0.79328 p1=0.19333 p2=0.01076 p3=0.00262 w0=0.05530 w1=1.00000 w2=1.00000	Not Allowed
modelA	tree_Dog7442	Branch-site	3	10	-10594.9	modelA	p0=0.79118 p1=0.19559 p2=0.01060 p3=0.00262 w0=0.05524 w1=1.00000 w2=234.99017	Yes	Alignment (0 sites)
modelAnull	tree_Dog7442	Branch-site	3	1	-10598.4	N/A	p0=0.80330 p1=0.19669 p2=0.00000 p3=0.00000 w0=0.05555 w1=1.00000 w2=1.00000	Not Allowed
modelA	tree_Ele3813	Branch-site	3	10	-10597.6	m1Neutral, modelAnull	p0=0.79680 p1=0.19612 p2=0.00568 p3=0.00140 w0=0.05542 w1=1.00000 w2=998.99991	No
modelAnull	tree_Ele3813	Branch-site	3	1	-10598.4	N/A	p0=0.80331 p1=0.19669 p2=0.00000 p3=0.00000 w0=0.05555 w1=1.00000 w2=1.00000	Not Allowed
modelA	tree_Gui144	Branch-site	3	2	-10560.8	modelA	p0=0.75549 p1=0.18635 p2=0.04665 p3=0.01151 w0=0.04985 w1=1.00000 w2=66.63987	Yes	Alignment (10 BEB sites): 62 63 64 66 73 76 77 79 83 374
modelAnull	tree_Gui144	Branch-site	3	1	-10577.5	N/A	p0=0.72648 p1=0.17705 p2=0.07757 p3=0.01890 w0=0.04909 w1=1.00000 w2=1.00000	Not Allowed
modelA	tree_Hor2072	Branch-site	3	2	-10597	m1Neutral, modelAnull	p0=0.78992 p1=0.19429 p2=0.01267 p3=0.00312 w0=0.05470 w1=1.00000 w2=5.11588	No
modelAnull	tree_Hor2072	Branch-site	3	1	-10597.4	N/A	p0=0.75692 p1=0.18584 p2=0.04596 p3=0.01128 w0=0.05472 w1=1.00000 w2=1.00000	Not Allowed
modelA	tree_Hum139372	Branch-site	3	2	-10598.4	m1Neutral, modelAnull	p0=0.80331 p1=0.19669 p2=0.00000 p3=0.00000 w0=0.05555 w1=1.00000 w2=1.00000	No
modelAnull	tree_Hum139372	Branch-site	3	1	-10598.4	N/A	p0=0.80331 p1=0.19669 p2=0.00000 p3=0.00000 w0=0.05555 w1=1.00000 w2=1.00000	Not Allowed
modelA	tree_Mac21291	Branch-site	3	2	-10598.4	m1Neutral, modelAnull	p0=0.80127 p1=0.19622 p2=0.00201 p3=0.00049 w0=0.05553 w1=1.00000 w2=1.00000	No
modelAnull	tree_Mac21291	Branch-site	3	1	-10598.4	N/A	p0=0.80127 p1=0.19622 p2=0.00201 p3=0.00049 w0=0.05553 w1=1.00000 w2=1.00000	Not Allowed
modelA	tree_Mar14510	Branch-site	3	2	-10598.4	m1Neutral, modelAnull	p0=0.80330 p1=0.19670 p2=0.00000 p3=0.00000 w0=0.05555 w1=1.00000 w2=14.33593	No
modelAnull	tree_Mar14510	Branch-site	3	1	-10598.4	N/A	p0=0.80331 p1=0.19669 p2=0.00000 p3=0.00000 w0=0.05555 w1=1.00000 w2=1.00000	Not Allowed
modelA	tree_Meg7280	Branch-site	3	2	-10595.5	m1Neutral, modelAnull	p0=0.79761 p1=0.19634 p2=0.00486 p3=0.00120 w0=0.05463 w1=1.00000 w2=9.85665	No
modelAnull	tree_Meg7280	Branch-site	3	1	-10596.7	N/A	p0=0.77533 p1=0.19072 p2=0.02725 p3=0.00670 w0=0.05449 w1=1.00000 w2=1.00000	Not Allowed
modelA	tree_Mic369	Branch-site	3	2	-10592.5	modelA	p0=0.80132 p1=0.18816 p2=0.00852 p3=0.00200 w0=0.05680 w1=1.00000 w2=516.44204	Yes	Alignment (2 BEB sites): 37 369
modelAnull	tree_Mic369	Branch-site	3	1	-10598.3	N/A	p0=0.79936 p1=0.19323 p2=0.00597 p3=0.00144 w0=0.05583 w1=1.00000 w2=1.00000	Not Allowed
modelA	tree_Mou34674	Branch-site	3	2	-10598.4	m1Neutral, modelAnull	p0=0.80330 p1=0.19670 p2=0.00000 p3=0.00000 w0=0.05555 w1=1.00000 w2=1.00000	No
modelAnull	tree_Mou34674	Branch-site	3	1	-10598.4	N/A	p0=0.80330 p1=0.19670 p2=0.00000 p3=0.00000 w0=0.05555 w1=1.00000 w2=1.00000	Not Allowed
modelA	tree_Mou47347	Branch-site	3	2	-10596.4	m1Neutral, modelAnull	p0=0.66858 p1=0.16286 p2=0.13554 p3=0.03302 w0=0.05515 w1=1.00000 w2=2.32830	No
modelAnull	tree_Mou47347	Branch-site	3	1	-10596.4	N/A	p0=0.51273 p1=0.12490 p2=0.29139 p3=0.07098 w0=0.05515 w1=1.00000 w2=1.00000	Not Allowed
modelA	tree_Nmr376611	Branch-site	3	2	-10594.9	modelAnull	p0=0.56665 p1=0.13455 p2=0.24147 p3=0.05734 w0=0.05427 w1=1.00000 w2=1.00000	No
modelAnull	tree_Nmr376611	Branch-site	3	1	-10594.9	N/A	p0=0.56665 p1=0.13455 p2=0.24147 p3=0.05734 w0=0.05427 w1=1.00000 w2=1.00000	Not Allowed
modelA	tree_Opo2206	Branch-site	3	2	-10590.6	modelA	p0=0.78853 p1=0.19538 p2=0.01290 p3=0.00320 w0=0.05365 w1=1.00000 w2=20.00920	Yes	Alignment (3 BEB sites): 14 83 399
modelAnull	tree_Opo2206	Branch-site	3	1	-10594.2	N/A	p0=0.77307 p1=0.19070 p2=0.02906 p3=0.00717 w0=0.05302 w1=1.00000 w2=1.00000	Not Allowed
modelA	tree_Ora4890	Branch-site	3	2	-10598.3	m1Neutral, modelAnull	p0=0.79960 p1=0.19595 p2=0.00358 p3=0.00088 w0=0.05546 w1=1.00000 w2=3.81468	No
modelAnull	tree_Ora4890	Branch-site	3	1	-10598.4	N/A	p0=0.79587 p1=0.19498 p2=0.00735 p3=0.00180 w0=0.05549 w1=1.00000 w2=1.00000	Not Allowed
modelA	tree_Pan6606	Branch-site	3	2	-10598.4	m1Neutral, modelAnull	p0=0.80331 p1=0.19669 p2=0.00000 p3=0.00000 w0=0.05555 w1=1.00000 w2=1.00000	No
modelAnull	tree_Pan6606	Branch-site	3	1	-10598.4	N/A	p0=0.80331 p1=0.19669 p2=0.00000 p3=0.00000 w0=0.05555 w1=1.00000 w2=1.00000	Not Allowed
modelA	tree_Pig847	Branch-site	3	2	-10598.4	m1Neutral, modelAnull	p0=0.80331 p1=0.19669 p2=0.00000 p3=0.00000 w0=0.05555 w1=1.00000 w2=137.01729	No
modelAnull	tree_Pig847	Branch-site	3	1	-10598.4	N/A	p0=0.80331 p1=0.19669 p2=0.00000 p3=0.00000 w0=0.05555 w1=1.00000 w2=1.00000	Not Allowed
modelA	tree_Pik8069	Branch-site	3	2	-10598.4	m1Neutral, modelAnull	p0=0.80331 p1=0.19669 p2=0.00000 p3=0.00000 w0=0.05555 w1=1.00000 w2=1.00000	No
modelAnull	tree_Pik8069	Branch-site	3	1	-10598.4	N/A	p0=0.80331 p1=0.19669 p2=0.00000 p3=0.00000 w0=0.05555 w1=1.00000 w2=1.00000	Not Allowed
modelA	tree_Pla5552	Branch-site	3	2	-10589.4	modelA	p0=0.78700 p1=0.19107 p2=0.01765 p3=0.00428 w0=0.05482 w1=1.00000 w2=63.58690	Yes	Alignment (3 BEB sites): 8 103 408
modelAnull	tree_Pla5552	Branch-site	3	1	-10594.7	N/A	p0=0.76086 p1=0.18676 p2=0.04206 p3=0.01032 w0=0.05326 w1=1.00000 w2=1.00000	Not Allowed
modelA	tree_Rab16313	Branch-site	3	2	-10598.4	m1Neutral, modelAnull	p0=0.80331 p1=0.19669 p2=0.00000 p3=0.00000 w0=0.05555 w1=1.00000 w2=1.00000	No
modelAnull	tree_Rab16313	Branch-site	3	1	-10598.4	N/A	p0=0.80330 p1=0.19670 p2=0.00000 p3=0.00000 w0=0.05555 w1=1.00000 w2=1.00000	Not Allowed
modelA	tree_Rat27124	Branch-site	3	2	-10586.2	modelA	p0=0.79803 p1=0.19191 p2=0.00811 p3=0.00195 w0=0.05509 w1=1.00000 w2=524.81661	Yes	Alignment (2 BEB sites): 51 52
modelAnull	tree_Rat27124	Branch-site	3	1	-10593.3	N/A	p0=0.77090 p1=0.18595 p2=0.03476 p3=0.00839 w0=0.05431 w1=1.00000 w2=1.00000	Not Allowed
modelA	tree_Squ1330	Branch-site	3	2	-10598.4	m1Neutral, modelAnull	p0=0.80331 p1=0.19669 p2=0.00000 p3=0.00000 w0=0.05555 w1=1.00000 w2=1.00000	No
modelAnull	tree_Squ1330	Branch-site	3	1	-10598.4	N/A	p0=0.80330 p1=0.19670 p2=0.00000 p3=0.00000 w0=0.05555 w1=1.00000 w2=1.00000	Not Allowed
modelA	tree_Zeb11175	Branch-site	3	2	-10598.4	m1Neutral, modelAnull	p0=0.80331 p1=0.19669 p2=0.00000 p3=0.00000 w0=0.05555 w1=1.00000 w2=1.00000	No
modelAnull	tree_Zeb11175	Branch-site	3	1	-10598.4	N/A	p0=0.80330 p1=0.19669 p2=0.00000 p3=0.00000 w0=0.05555 w1=1.00000 w2=1.00000	Not Allowed
TERF1
Model	Tree	Model Type	p	w (t=0)	lnL	LRT Result	Parameter Estimates	Positive Selection	Positively Selected Sites in 26x436 Alignment (P(w>1) > 0.9)
m0	tree	Homogeneous	1	2	-13857.5	N/A	w=0.40556	No
m1Neutral	tree	Site-specific	1	2	-13424	N/A	p0=0.57610 p1=0.42390 w0=0.12543 w1=1.00000	Not Allowed
m2Selection	tree	Site-specific	2	2	-13394.1	m2Selection	p0=0.55211 p1=0.38283 p2=0.06507 w0=0.12901 w1=1.00000 w2=2.66452	Yes	Alignment (14 BEB sites): 6 7 27 28 51 53 242 279 327 349 356 359 360 372
m3Discrtk2	tree	Site-specific	3	2	-13423.9	m3Discrtk2	p0=0.57318 p1=0.42682 w0=0.12342 w1=0.98293	No
m3Discrtk3	tree	Site-specific	5	2	-13369.7	m3Discrtk3	p0=0.42125 p1=0.41703 p2=0.16172 w0=0.06928 w1=0.52224 w2=1.68320	Yes	Alignment (37 NEB sites): 4 5 6 7 10 15 22 23 24 27 28 51 53 133 203 242 279 298 303 324 326 327 331 338 343 344 349 350 353 356 359 360 363 367 372 373 374
m7	tree	Site-specific	2	2	-13401.4	N/A	p=0.43278 q=0.60627	Not Allowed
m8	tree	Site-specific	4	2	-13361.4	m8	p=0.54406 p0=0.89592 p1=0.10408 q=1.00666 w=1.97259	Yes	Alignment (15 BEB sites): 6 7 24 27 28 51 53 242 279 327 349 356 359 360 372
m8a	tree	Site-specific	4	1	-13385.1	N/A	p=0.79955 p0=0.71638 p1=0.28362 q=3.19282 w=1.00000	Not Allowed
modelA	tree_Alp533	Branch-site	3	0	-13424	m1Neutral, modelAnull	p0=0.57610 p1=0.42390 p2=0.00000 p3=0.00000 w0=0.12543 w1=1.00000 w2=1.00000	No
modelAnull	tree_Alp533	Branch-site	3	1	-13424	N/A	p0=0.57610 p1=0.42390 p2=0.00000 p3=0.00000 w0=0.12543 w1=1.00000 w2=1.00000	Not Allowed
modelA	tree_Chi22919	Branch-site	3	10	-13424	m1Neutral, modelAnull	p0=0.57610 p1=0.42390 p2=0.00000 p3=0.00000 w0=0.12543 w1=1.00000 w2=8.84180	No
modelAnull	tree_Chi22919	Branch-site	3	1	-13424	N/A	p0=0.57610 p1=0.42390 p2=0.00000 p3=0.00000 w0=0.12543 w1=1.00000 w2=1.00000	Not Allowed
modelA	tree_Chk15633	Branch-site	3	2	-13393.4	modelA	p0=0.44060 p1=0.31797 p2=0.14022 p3=0.10120 w0=0.11559 w1=1.00000 w2=8.14849	Yes	Alignment (20 BEB sites): 65 85 87 105 116 136 152 170 198 211 221 238 248 259 262 314 323 368 382 425
modelAnull	tree_Chk15633	Branch-site	3	1	-13400.4	N/A	p0=0.38803 p1=0.28610 p2=0.18757 p3=0.13830 w0=0.10911 w1=1.00000 w2=1.00000	Not Allowed
modelA	tree_Cow32982	Branch-site	3	2	-13423.8	m1Neutral, modelAnull	p0=0.54234 p1=0.39945 p2=0.03352 p3=0.02469 w0=0.12449 w1=1.00000 w2=1.00000	No
modelAnull	tree_Cow32982	Branch-site	3	1	-13423.8	N/A	p0=0.54235 p1=0.39945 p2=0.03352 p3=0.02469 w0=0.12449 w1=1.00000 w2=1.00000	Not Allowed
modelA	tree_Dog7975	Branch-site	3	10	-13424	m1Neutral, modelAnull	p0=0.57605 p1=0.42386 p2=0.00005 p3=0.00004 w0=0.12543 w1=1.00000 w2=14.85916	No
modelAnull	tree_Dog7975	Branch-site	3	1	-13424	N/A	p0=0.57610 p1=0.42390 p2=0.00000 p3=0.00000 w0=0.12543 w1=1.00000 w2=1.00000	Not Allowed
modelA	tree_Dol3745	Branch-site	3	0	-13424	m1Neutral, modelAnull	p0=0.57610 p1=0.42390 p2=0.00000 p3=0.00000 w0=0.12543 w1=1.00000 w2=1.00000	No
modelAnull	tree_Dol3745	Branch-site	3	1	-13424	N/A	p0=0.57610 p1=0.42390 p2=0.00000 p3=0.00000 w0=0.12543 w1=1.00000 w2=1.00000	Not Allowed
modelA	tree_Ele4308	Branch-site	3	1	-13420.6	modelA	p0=0.57178 p1=0.42374 p2=0.00257 p3=0.00191 w0=0.12413 w1=1.00000 w2=998.99994	Yes	Alignment (1 BEB sites): 284
modelAnull	tree_Ele4308	Branch-site	3	1	-13423.8	N/A	p0=0.56783 p1=0.41801 p2=0.00816 p3=0.00600 w0=0.12490 w1=1.00000 w2=1.00000	Not Allowed
modelA	tree_Gui9638	Branch-site	3	10	-13416.9	modelA	p0=0.56494 p1=0.41196 p2=0.01335 p3=0.00974 w0=0.12504 w1=1.00000 w2=45.53579	Yes	Alignment (1 BEB sites): 307
modelAnull	tree_Gui9638	Branch-site	3	1	-13423.2	N/A	p0=0.53573 p1=0.39059 p2=0.04261 p3=0.03107 w0=0.12403 w1=1.00000 w2=1.00000	Not Allowed
modelA	tree_Hed8963	Branch-site	3	1	-13424	m1Neutral, modelAnull	p0=0.57610 p1=0.42390 p2=0.00000 p3=0.00000 w0=0.12543 w1=1.00000 w2=32.43274	No
modelAnull	tree_Hed8963	Branch-site	3	1	-13424	N/A	p0=0.57612 p1=0.42388 p2=0.00000 p3=0.00000 w0=0.12543 w1=1.00000 w2=1.00000	Not Allowed
modelA	tree_Hor11894	Branch-site	3	1	-13424	m1Neutral, modelAnull	p0=0.57610 p1=0.42390 p2=0.00000 p3=0.00000 w0=0.12543 w1=1.00000 w2=1.00000	No
modelAnull	tree_Hor11894	Branch-site	3	1	-13424	N/A	p0=0.57610 p1=0.42390 p2=0.00000 p3=0.00000 w0=0.12543 w1=1.00000 w2=1.00000	Not Allowed
modelA	tree_Hum147601	Branch-site	3	2	-13424	m1Neutral, modelAnull	p0=0.57341 p1=0.42184 p2=0.00274 p3=0.00201 w0=0.12544 w1=1.00000 w2=1.00000	No
modelAnull	tree_Hum147601	Branch-site	3	1	-13424	N/A	p0=0.57365 p1=0.42202 p2=0.00249 p3=0.00183 w0=0.12544 w1=1.00000 w2=1.00000	Not Allowed
modelA	tree_Mac23208	Branch-site	3	0	-13424	m1Neutral, modelAnull	p0=0.57610 p1=0.42390 p2=0.00000 p3=0.00000 w0=0.12543 w1=1.00000 w2=1.00000	No
modelAnull	tree_Mac23208	Branch-site	3	1	-13424	N/A	p0=0.57610 p1=0.42390 p2=0.00000 p3=0.00000 w0=0.12543 w1=1.00000 w2=1.00000	Not Allowed
modelA	tree_Mar7714	Branch-site	3	0	-13423.9	m1Neutral, modelAnull	p0=0.55849 p1=0.41115 p2=0.01748 p3=0.01287 w0=0.12498 w1=1.00000 w2=1.00000	No
modelAnull	tree_Mar7714	Branch-site	3	1	-13423.9	N/A	p0=0.55850 p1=0.41116 p2=0.01748 p3=0.01287 w0=0.12498 w1=1.00000 w2=1.00000	Not Allowed
modelA	tree_Meg3792	Branch-site	3	10	-13422.5	m1Neutral, modelAnull	p0=0.57235 p1=0.42035 p2=0.00420 p3=0.00309 w0=0.12570 w1=1.00000 w2=998.99968	No
modelAnull	tree_Meg3792	Branch-site	3	1	-13424	N/A	p0=0.57610 p1=0.42390 p2=0.00000 p3=0.00000 w0=0.12543 w1=1.00000 w2=1.00000	Not Allowed
modelA	tree_Mic12171	Branch-site	3	1	-13424	m1Neutral, modelAnull	p0=0.57610 p1=0.42390 p2=0.00000 p3=0.00000 w0=0.12543 w1=1.00000 w2=1.00000	No
modelAnull	tree_Mic12171	Branch-site	3	1	-13424	N/A	p0=0.57611 p1=0.42389 p2=0.00000 p3=0.00000 w0=0.12543 w1=1.00000 w2=1.00000	Not Allowed
modelA	tree_Mou25925	Branch-site	3	2	-13419.3	modelAnull	p0=0.55163 p1=0.40393 p2=0.02565 p3=0.01878 w0=0.12241 w1=1.00000 w2=5.83710	No
modelAnull	tree_Mou25925	Branch-site	3	1	-13420.6	N/A	p0=0.49061 p1=0.36027 p2=0.08598 p3=0.06314 w0=0.12175 w1=1.00000 w2=1.00000	Not Allowed
modelA	tree_Opo25642	Branch-site	3	2	-13410.9	modelA	p0=0.50996 p1=0.35052 p2=0.08269 p3=0.05684 w0=0.12503 w1=1.00000 w2=11.36805	Yes	Alignment (7 BEB sites): 59 71 81 156 280 296 410
modelAnull	tree_Opo25642	Branch-site	3	1	-13418.1	N/A	p0=0.47618 p1=0.34397 p2=0.10442 p3=0.07543 w0=0.11806 w1=1.00000 w2=1.00000	Not Allowed
modelA	tree_Ora18669	Branch-site	3	2	-13423.9	m1Neutral, modelAnull	p0=0.53179 p1=0.39194 p2=0.04391 p3=0.03236 w0=0.12512 w1=1.00000 w2=1.46243	No
modelAnull	tree_Ora18669	Branch-site	3	1	-13423.9	N/A	p0=0.51249 p1=0.37775 p2=0.06319 p3=0.04658 w0=0.12511 w1=1.00000 w2=1.00000	Not Allowed
modelA	tree_Pan6001	Branch-site	3	2	-13420.9	modelA	p0=0.57147 p1=0.41846 p2=0.00581 p3=0.00426 w0=0.12625 w1=1.00000 w2=61.31693	Yes	Alignment (0 sites)
modelAnull	tree_Pan6001	Branch-site	3	1	-13424	N/A	p0=0.57610 p1=0.42390 p2=0.00000 p3=0.00000 w0=0.12543 w1=1.00000 w2=1.00000	Not Allowed
modelA	tree_Pig6184	Branch-site	3	10	-13424	m1Neutral, modelAnull	p0=0.57610 p1=0.42390 p2=0.00000 p3=0.00000 w0=0.12543 w1=1.00000 w2=17.19783	No
modelAnull	tree_Pig6184	Branch-site	3	1	-13424	N/A	p0=0.57610 p1=0.42390 p2=0.00000 p3=0.00000 w0=0.12543 w1=1.00000 w2=1.00000	Not Allowed
modelA	tree_Rab2793	Branch-site	3	1	-13424	m1Neutral, modelAnull	p0=0.57611 p1=0.42389 p2=0.00000 p3=0.00000 w0=0.12543 w1=1.00000 w2=1.00000	No
modelAnull	tree_Rab2793	Branch-site	3	1	-13424	N/A	p0=0.57610 p1=0.42390 p2=0.00000 p3=0.00000 w0=0.12543 w1=1.00000 w2=1.00000	Not Allowed
modelA	tree_Rat7291	Branch-site	3	10	-13423.5	m1Neutral, modelAnull	p0=0.57413 p1=0.41730 p2=0.00496 p3=0.00361 w0=0.12616 w1=1.00000 w2=21.04193	No
modelAnull	tree_Rat7291	Branch-site	3	1	-13424	N/A	p0=0.57610 p1=0.42390 p2=0.00000 p3=0.00000 w0=0.12543 w1=1.00000 w2=1.00000	Not Allowed
modelA	tree_Shr11603	Branch-site	3	2	-13423.9	m1Neutral, modelAnull	p0=0.56368 p1=0.41473 p2=0.01244 p3=0.00915 w0=0.12470 w1=1.00000 w2=1.00000	No
modelAnull	tree_Shr11603	Branch-site	3	1	-13423.9	N/A	p0=0.56368 p1=0.41473 p2=0.01244 p3=0.00915 w0=0.12470 w1=1.00000 w2=1.00000	Not Allowed
modelA	tree_Squ25051	Branch-site	3	2	-13403.2	modelA	p0=0.56592 p1=0.41832 p2=0.00906 p3=0.00670 w0=0.12265 w1=1.00000 w2=999.00000	Yes	Alignment (4 BEB sites): 1 2 66 84
modelAnull	tree_Squ25051	Branch-site	3	1	-13416.9	N/A	p0=0.00000 p1=0.00000 p2=0.57602 p3=0.42398 w0=0.12296 w1=1.00000 w2=1.00000	Not Allowed
modelA	tree_Squ4560	Branch-site	3	2	-13408.1	modelA	p0=0.57040 p1=0.41984 p2=0.00562 p3=0.00414 w0=0.12471 w1=1.00000 w2=999.00000	Yes	Alignment (2 BEB sites): 434 435
modelAnull	tree_Squ4560	Branch-site	3	1	-13422.8	N/A	p0=0.45055 p1=0.33053 p2=0.12628 p3=0.09264 w0=0.12481 w1=1.00000 w2=1.00000	Not Allowed
TINF2
Model	Tree	Model Type	p	w (t=0)	lnL	LRT Result	Parameter Estimates	Positive Selection	Positively Selected Sites in 23x453 Alignment (P(w>1) > 0.9)
m0	tree	Homogeneous	1	2	-12768.2	N/A	w=0.45494	No
m1Neutral	tree	Site-specific	1	2	-12569.4	N/A	p0=0.56499 p1=0.43501 w0=0.17196 w1=1.00000	Not Allowed
m2Selection	tree	Site-specific	2	2	-12560.9	m2Selection	p0=0.55623 p1=0.42525 p2=0.01852 w0=0.17377 w1=1.00000 w2=3.16021	Yes	Alignment (2 BEB sites): 444 447
m3Discrtk2	tree	Site-specific	3	2	-12567.8	m3Discrtk2	p0=0.52613 p1=0.47387 w0=0.14920 w1=0.89180	No
m3Discrtk3	tree	Site-specific	5	2	-12549.7	m3Discrtk3	p0=0.35826 p1=0.51247 p2=0.12927 w0=0.08130 w1=0.56758 w2=1.52891	Yes	Alignment (19 NEB sites): 14 27 164 224 239 271 297 347 349 380 433 434 438 441 444 446 447 451 452
m7	tree	Site-specific	2	2	-12559.8	N/A	p=0.54515 q=0.61431	Not Allowed
m8	tree	Site-specific	4	2	-12546.3	m8	p=0.61618 p0=0.95908 p1=0.04092 q=0.77052 w=2.25837	Yes	Alignment (5 BEB sites): 27 239 444 446 447
m8a	tree	Site-specific	4	1	-12555.1	N/A	p=0.91478 p0=0.71816 p1=0.28184 q=2.37616 w=1.00000	Not Allowed
modelA	tree_Cat5593	Branch-site	3	2	-12569.4	m1Neutral, modelAnull	p0=0.56499 p1=0.43501 p2=0.00000 p3=0.00000 w0=0.17196 w1=1.00000 w2=1.00000	No
modelAnull	tree_Cat5593	Branch-site	3	1	-12569.4	N/A	p0=0.56498 p1=0.43501 p2=0.00000 p3=0.00000 w0=0.17196 w1=1.00000 w2=1.00000	Not Allowed
modelA	tree_Chi6208	Branch-site	3	2	-12567.1	m1Neutral	p0=0.56375 p1=0.43010 p2=0.00349 p3=0.00266 w0=0.17259 w1=1.00000 w2=133.47212	No
modelAnull	tree_Chi6208	Branch-site	3	1	-12569.2	N/A	p0=0.43931 p1=0.33806 p2=0.12582 p3=0.09682 w0=0.17170 w1=1.00000 w2=1.00000	Not Allowed
modelA	tree_Cow2718	Branch-site	3	2	-12567.1	m1Neutral	p0=0.56185 p1=0.43097 p2=0.00407 p3=0.00312 w0=0.17233 w1=1.00000 w2=998.99985	No
modelAnull	tree_Cow2718	Branch-site	3	1	-12569.4	N/A	p0=0.56498 p1=0.43502 p2=0.00000 p3=0.00000 w0=0.17196 w1=1.00000 w2=1.00000	Not Allowed
modelA	tree_Dog25565	Branch-site	3	2	-12546.5	modelA	p0=0.54428 p1=0.41510 p2=0.02305 p3=0.01758 w0=0.17020 w1=1.00000 w2=113.38714	Yes	Alignment (5 BEB sites): 9 10 17 440 448
modelAnull	tree_Dog25565	Branch-site	3	1	-12569	N/A	p0=0.54248 p1=0.41445 p2=0.02442 p3=0.01866 w0=0.17059 w1=1.00000 w2=1.00000	Not Allowed
modelA	tree_Dol8633	Branch-site	3	2	-12569.4	m1Neutral, modelAnull	p0=0.56499 p1=0.43501 p2=0.00000 p3=0.00000 w0=0.17196 w1=1.00000 w2=1.00000	No
modelAnull	tree_Dol8633	Branch-site	3	1	-12569.4	N/A	p0=0.56499 p1=0.43501 p2=0.00000 p3=0.00000 w0=0.17196 w1=1.00000 w2=1.00000	Not Allowed
modelA	tree_Ele13816	Branch-site	3	2	-12566.7	m1Neutral, modelAnull	p0=0.44705 p1=0.34382 p2=0.11821 p3=0.09092 w0=0.16526 w1=1.00000 w2=1.00000	No
modelAnull	tree_Ele13816	Branch-site	3	1	-12566.7	N/A	p0=0.44705 p1=0.34382 p2=0.11821 p3=0.09092 w0=0.16526 w1=1.00000 w2=1.00000	Not Allowed
modelA	tree_Gui14800	Branch-site	3	2	-12568.7	m1Neutral, modelAnull	p0=0.51417 p1=0.39361 p2=0.05224 p3=0.03999 w0=0.16893 w1=1.00000 w2=1.51480	No
modelAnull	tree_Gui14800	Branch-site	3	1	-12568.8	N/A	p0=0.50063 p1=0.38368 p2=0.06550 p3=0.05020 w0=0.16897 w1=1.00000 w2=1.00000	Not Allowed
modelA	tree_Hor13791	Branch-site	3	10	-12567.2	m1Neutral	p0=0.56204 p1=0.43496 p2=0.00169 p3=0.00131 w0=0.17175 w1=1.00000 w2=550.46749	No
modelAnull	tree_Hor13791	Branch-site	3	1	-12569.4	N/A	p0=0.56499 p1=0.43501 p2=0.00000 p3=0.00000 w0=0.17196 w1=1.00000 w2=1.00000	Not Allowed
modelA	tree_Hum92330	Branch-site	3	2	-12569.4	m1Neutral, modelAnull	p0=0.56499 p1=0.43501 p2=0.00000 p3=0.00000 w0=0.17196 w1=1.00000 w2=1.00000	No
modelAnull	tree_Hum92330	Branch-site	3	1	-12569.4	N/A	p0=0.56498 p1=0.43502 p2=0.00000 p3=0.00000 w0=0.17196 w1=1.00000 w2=1.00000	Not Allowed
modelA	tree_Mac29407	Branch-site	3	2	-12569.4	m1Neutral, modelAnull	p0=0.56499 p1=0.43501 p2=0.00000 p3=0.00000 w0=0.17196 w1=1.00000 w2=1.00000	No
modelAnull	tree_Mac29407	Branch-site	3	1	-12569.4	N/A	p0=0.56499 p1=0.43501 p2=0.00000 p3=0.00000 w0=0.17196 w1=1.00000 w2=1.00000	Not Allowed
modelA	tree_Mar6774	Branch-site	3	2	-12567.5	m1Neutral, modelAnull	p0=0.56809 p1=0.42516 p2=0.00386 p3=0.00289 w0=0.17447 w1=1.00000 w2=51.75647	No
modelAnull	tree_Mar6774	Branch-site	3	1	-12569.4	N/A	p0=0.55722 p1=0.42783 p2=0.00846 p3=0.00649 w0=0.17206 w1=1.00000 w2=1.00000	Not Allowed
modelA	tree_Mic11978	Branch-site	3	10	-12564.9	modelA	p0=0.55571 p1=0.42686 p2=0.00986 p3=0.00757 w0=0.17312 w1=1.00000 w2=999.00000	Yes	Alignment (0 sites)
modelAnull	tree_Mic11978	Branch-site	3	1	-12569.4	N/A	p0=0.56499 p1=0.43501 p2=0.00000 p3=0.00000 w0=0.17196 w1=1.00000 w2=1.00000	Not Allowed
modelA	tree_Mou7589	Branch-site	3	2	-12550	modelA	p0=0.54851 p1=0.41309 p2=0.02190 p3=0.01650 w0=0.16802 w1=1.00000 w2=87.64026	Yes	Alignment (6 BEB sites): 413 424 426 427 429 430
modelAnull	tree_Mou7589	Branch-site	3	1	-12564.2	N/A	p0=0.41063 p1=0.30379 p2=0.16414 p3=0.12144 w0=0.16719 w1=1.00000 w2=1.00000	Not Allowed
modelA	tree_Opo3181	Branch-site	3	2	-12565.8	modelAnull	p0=0.52698 p1=0.40459 p2=0.03871 p3=0.02972 w0=0.16510 w1=1.00000 w2=3.61547	No
modelAnull	tree_Opo3181	Branch-site	3	1	-12567.2	N/A	p0=0.49903 p1=0.38750 p2=0.06387 p3=0.04960 w0=0.16103 w1=1.00000 w2=1.00000	Not Allowed
modelA	tree_Ora5694	Branch-site	3	2	-12569.4	m1Neutral, modelAnull	p0=0.56499 p1=0.43501 p2=0.00000 p3=0.00000 w0=0.17196 w1=1.00000 w2=1.00000	No
modelAnull	tree_Ora5694	Branch-site	3	1	-12569.4	N/A	p0=0.56498 p1=0.43501 p2=0.00000 p3=0.00000 w0=0.17196 w1=1.00000 w2=1.00000	Not Allowed
modelA	tree_Pan16197	Branch-site	3	2	-12559.4	modelA	p0=0.54823 p1=0.42171 p2=0.01699 p3=0.01307 w0=0.16948 w1=1.00000 w2=998.99936	Yes	Alignment (1 BEB sites): 13
modelAnull	tree_Pan16197	Branch-site	3	1	-12568.9	N/A	p0=0.52067 p1=0.40064 p2=0.04447 p3=0.03422 w0=0.16963 w1=1.00000 w2=1.00000	Not Allowed
modelA	tree_Pig1994	Branch-site	3	2	-12569.4	m1Neutral, modelAnull	p0=0.56498 p1=0.43501 p2=0.00000 p3=0.00000 w0=0.17196 w1=1.00000 w2=1.00000	No
modelAnull	tree_Pig1994	Branch-site	3	1	-12569.4	N/A	p0=0.56498 p1=0.43501 p2=0.00000 p3=0.00000 w0=0.17196 w1=1.00000 w2=1.00000	Not Allowed
modelA	tree_Pik16659	Branch-site	3	10	-12568.6	m1Neutral, modelAnull	p0=0.55961 p1=0.43226 p2=0.00459 p3=0.00355 w0=0.17191 w1=1.00000 w2=998.99745	No
modelAnull	tree_Pik16659	Branch-site	3	1	-12569.4	N/A	p0=0.56499 p1=0.43501 p2=0.00000 p3=0.00000 w0=0.17196 w1=1.00000 w2=1.00000	Not Allowed
modelA	tree_Rab2919	Branch-site	3	2	-12553.1	modelA	p0=0.55389 p1=0.42357 p2=0.01277 p3=0.00977 w0=0.16749 w1=1.00000 w2=80.99301	Yes	Alignment (4 BEB sites): 411 415 416 419
modelAnull	tree_Rab2919	Branch-site	3	1	-12566.2	N/A	p0=0.48135 p1=0.36851 p2=0.08504 p3=0.06510 w0=0.16652 w1=1.00000 w2=1.00000	Not Allowed
modelA	tree_Rat20189	Branch-site	3	2	-12568.3	m1Neutral, modelAnull	p0=0.54221 p1=0.41464 p2=0.02445 p3=0.01870 w0=0.16907 w1=1.00000 w2=5.33186	No
modelAnull	tree_Rat20189	Branch-site	3	1	-12568.3	N/A	p0=0.45357 p1=0.34841 p2=0.11199 p3=0.08603 w0=0.16839 w1=1.00000 w2=1.00000	Not Allowed
modelA	tree_Squ2345	Branch-site	3	2	-12569.4	m1Neutral, modelAnull	p0=0.56499 p1=0.43501 p2=0.00000 p3=0.00000 w0=0.17196 w1=1.00000 w2=1.00000	No
modelAnull	tree_Squ2345	Branch-site	3	1	-12569.4	N/A	p0=0.56499 p1=0.43501 p2=0.00000 p3=0.00000 w0=0.17196 w1=1.00000 w2=1.00000	Not Allowed
XRCC6
Model	Tree	Model Type	p	w (t=0)	lnL	LRT Result	Parameter Estimates	Positive Selection	Positively Selected Sites in 28x609 Alignment (P(w>1) > 0.9)
m0	tree	Homogeneous	1	2	-18442.1	N/A	w=0.19107	No
m1Neutral	tree	Site-specific	1	2	-18089.9	N/A	p0=0.82227 p1=0.17773 w0=0.11686 w1=1.00000	Not Allowed
m2Selection	tree	Site-specific	2	0	-18083.2	m2Selection	p0=0.81989 p1=0.17439 p2=0.00573 w0=0.11802 w1=1.00000 w2=2.99997	Yes	Alignment (3 BEB sites): 256 283 353
m3Discrtk2	tree	Site-specific	3	2	-18049.1	m3Discrtk2	p0=0.74759 p1=0.25241 w0=0.08448 w1=0.59606	No
m3Discrtk3	tree	Site-specific	5	2	-18007.4	m3Discrtk3	p0=0.62478 p1=0.31806 p2=0.05716 w0=0.06228 w1=0.35836 w2=1.18252	Yes	Alignment (18 NEB sites): 23 25 56 207 222 256 266 280 283 320 323 353 405 541 550 569 588 594
m7	tree	Site-specific	2	2	-18032.4	N/A	p=0.53748 q=1.86220	Not Allowed
m8	tree	Site-specific	4	2	-18004.2	m8	p=0.74099 p0=0.95811 p1=0.04189 q=3.44562 w=1.32386	Yes	Alignment (6 BEB sites): 207 256 280 283 353 594
m8a	tree	Site-specific	4	1	-18006.7	N/A	p=0.83591 p0=0.93134 p1=0.06866 q=4.44306 w=1.00000	Not Allowed
modelA	tree_Alp2618	Branch-site	3	2	-18089.9	m1Neutral, modelAnull	p0=0.82227 p1=0.17773 p2=0.00000 p3=0.00000 w0=0.11686 w1=1.00000 w2=1.00000	No
modelAnull	tree_Alp2618	Branch-site	3	1	-18089.9	N/A	p0=0.82227 p1=0.17773 p2=0.00000 p3=0.00000 w0=0.11686 w1=1.00000 w2=1.00000	Not Allowed
modelA	tree_Chi22548	Branch-site	3	2	-18089.9	m1Neutral, modelAnull	p0=0.82227 p1=0.17773 p2=0.00000 p3=0.00000 w0=0.11686 w1=1.00000 w2=1.00000	No
modelAnull	tree_Chi22548	Branch-site	3	1	-18089.9	N/A	p0=0.82227 p1=0.17773 p2=0.00000 p3=0.00000 w0=0.11686 w1=1.00000 w2=1.00000	Not Allowed
modelA	tree_Chi40111	Branch-site	3	2	-18075.2	modelAnull	p0=0.28982 p1=0.06462 p2=0.52786 p3=0.11770 w0=0.11212 w1=1.00000 w2=1.00000	No
modelAnull	tree_Chi40111	Branch-site	3	1	-18075.2	N/A	p0=0.28981 p1=0.06462 p2=0.52786 p3=0.11770 w0=0.11212 w1=1.00000 w2=1.00000	Not Allowed
modelA	tree_Chk11932	Branch-site	3	10	-18086.1	modelAnull	p0=0.81459 p1=0.17788 p2=0.00618 p3=0.00135 w0=0.11593 w1=1.00000 w2=564.90768	No
modelAnull	tree_Chk11932	Branch-site	3	1	-18087.1	N/A	p0=0.72412 p1=0.15837 p2=0.09642 p3=0.02109 w0=0.11358 w1=1.00000 w2=1.00000	Not Allowed
modelA	tree_Cow6103	Branch-site	3	10	-18089.9	m1Neutral, modelAnull	p0=0.82171 p1=0.17771 p2=0.00048 p3=0.00010 w0=0.11682 w1=1.00000 w2=39.19326	No
modelAnull	tree_Cow6103	Branch-site	3	1	-18089.9	N/A	p0=0.82227 p1=0.17773 p2=0.00000 p3=0.00000 w0=0.11686 w1=1.00000 w2=1.00000	Not Allowed
modelA	tree_Dog1043	Branch-site	3	2	-18089.9	m1Neutral, modelAnull	p0=0.82227 p1=0.17773 p2=0.00000 p3=0.00000 w0=0.11686 w1=1.00000 w2=1.00000	No
modelAnull	tree_Dog1043	Branch-site	3	1	-18089.9	N/A	p0=0.82227 p1=0.17773 p2=0.00000 p3=0.00000 w0=0.11686 w1=1.00000 w2=1.00000	Not Allowed
modelA	tree_Dol6749	Branch-site	3	2	-18088.9	m1Neutral, modelAnull	p0=0.80571 p1=0.17169 p2=0.01863 p3=0.00397 w0=0.11676 w1=1.00000 w2=6.72400	No
modelAnull	tree_Dol6749	Branch-site	3	1	-18089.5	N/A	p0=0.76938 p1=0.16537 p2=0.05371 p3=0.01154 w0=0.11653 w1=1.00000 w2=1.00000	Not Allowed
modelA	tree_Ele11017	Branch-site	3	2	-18084.9	modelA	p0=0.81566 p1=0.17277 p2=0.00955 p3=0.00202 w0=0.11660 w1=1.00000 w2=26.55487	Yes	Alignment (1 BEB sites): 411
modelAnull	tree_Ele11017	Branch-site	3	1	-18088.2	N/A	p0=0.76408 p1=0.16439 p2=0.05887 p3=0.01267 w0=0.11558 w1=1.00000 w2=1.00000	Not Allowed
modelA	tree_Gui3542	Branch-site	3	2	-18073.2	modelA	p0=0.81125 p1=0.17602 p2=0.01046 p3=0.00227 w0=0.11595 w1=1.00000 w2=999.00000	Yes	Alignment (3 BEB sites): 15 17 21
modelAnull	tree_Gui3542	Branch-site	3	1	-18088.1	N/A	p0=0.79959 p1=0.17157 p2=0.02374 p3=0.00509 w0=0.11596 w1=1.00000 w2=1.00000	Not Allowed
modelA	tree_Hor17563	Branch-site	3	2	-18087.5	m1Neutral	p0=0.82124 p1=0.17409 p2=0.00385 p3=0.00082 w0=0.11698 w1=1.00000 w2=15.04747	No
modelAnull	tree_Hor17563	Branch-site	3	1	-18089.8	N/A	p0=0.81198 p1=0.17429 p2=0.01130 p3=0.00243 w0=0.11670 w1=1.00000 w2=1.00000	Not Allowed
modelA	tree_Hum196419	Branch-site	3	0	-18089.9	m1Neutral, modelAnull	p0=0.82215 p1=0.17770 p2=0.00012 p3=0.00003 w0=0.11686 w1=1.00000 w2=1.00000	No
modelAnull	tree_Hum196419	Branch-site	3	1	-18089.9	N/A	p0=0.67778 p1=0.14650 p2=0.14449 p3=0.03123 w0=0.11686 w1=1.00000 w2=1.00000	Not Allowed
modelA	tree_Mac1856	Branch-site	3	2	-17955.9	modelA	p0=0.78485 p1=0.16237 p2=0.04373 p3=0.00905 w0=0.11193 w1=1.00000 w2=999.00000	Yes	Alignment (24 BEB sites): 28 30 33 35 36 37 38 39 41 43 44 45 46 48 49 51 53 55 56 57 58 59 61 64
modelAnull	tree_Mac1856	Branch-site	3	1	-18055.9	N/A	p0=0.60202 p1=0.12351 p2=0.22774 p3=0.04672 w0=0.11119 w1=1.00000 w2=1.00000	Not Allowed
modelA	tree_Mar13567	Branch-site	3	2	-18089.9	m1Neutral, modelAnull	p0=0.82227 p1=0.17773 p2=0.00000 p3=0.00000 w0=0.11686 w1=1.00000 w2=1.00000	No
modelAnull	tree_Mar13567	Branch-site	3	1	-18089.9	N/A	p0=0.82227 p1=0.17773 p2=0.00000 p3=0.00000 w0=0.11686 w1=1.00000 w2=1.00000	Not Allowed
modelA	tree_Mar18021	Branch-site	3	2	-17877.4	modelA	p0=0.63230 p1=0.13889 p2=0.18760 p3=0.04121 w0=0.09605 w1=1.00000 w2=71.31838	Yes	Alignment (98 BEB sites): 36 37 38 65 82 87 95 110 111 137 150 188 201 203 204 210 243 253 254 255 256 257 258 259 260 261 262 263 264 266 274 278 279 281 286 287 293 295 296 301 302 303 304 306 307 308 309 310 311 312 313 314 315 316 317 318 319 320 321 322 323 325 326 327 329 330 331 332 333 334 335 336 337 338 339 340 341 346 347 348 349 350 354 356 357 359 360 362 366 368 369 370 371 372 397 …
modelAnull	tree_Mar18021	Branch-site	3	1	-17966.2	N/A	p0=0.38944 p1=0.08427 p2=0.43267 p3=0.09362 w0=0.09320 w1=1.00000 w2=1.00000	Not Allowed
modelA	tree_Meg1168	Branch-site	3	2	-18085.8	modelAnull	p0=0.76046 p1=0.16512 p2=0.06115 p3=0.01328 w0=0.11438 w1=1.00000 w2=1.66709	No
modelAnull	tree_Meg1168	Branch-site	3	1	-18085.9	N/A	p0=0.72105 p1=0.15657 p2=0.10055 p3=0.02183 w0=0.11426 w1=1.00000 w2=1.00000	Not Allowed
modelA	tree_Mic2516	Branch-site	3	2	-18089.8	m1Neutral, modelAnull	p0=0.81765 p1=0.17681 p2=0.00455 p3=0.00098 w0=0.11658 w1=1.00000 w2=4.22078	No
modelAnull	tree_Mic2516	Branch-site	3	1	-18089.9	N/A	p0=0.81070 p1=0.17531 p2=0.01150 p3=0.00249 w0=0.11662 w1=1.00000 w2=1.00000	Not Allowed
modelA	tree_Mou22471	Branch-site	3	2	-18089.9	m1Neutral, modelAnull	p0=0.82227 p1=0.17773 p2=0.00000 p3=0.00000 w0=0.11686 w1=1.00000 w2=1.00000	No
modelAnull	tree_Mou22471	Branch-site	3	1	-18089.9	N/A	p0=0.82227 p1=0.17773 p2=0.00000 p3=0.00000 w0=0.11686 w1=1.00000 w2=1.00000	Not Allowed
modelA	tree_Opo16589	Branch-site	3	2	-18084.6	modelA	p0=0.81523 p1=0.16969 p2=0.01249 p3=0.00260 w0=0.11744 w1=1.00000 w2=66.20816	Yes	Alignment (4 BEB sites): 24 99 109 604
modelAnull	tree_Opo16589	Branch-site	3	1	-18089.8	N/A	p0=0.81697 p1=0.17508 p2=0.00655 p3=0.00140 w0=0.11670 w1=1.00000 w2=1.00000	Not Allowed
modelA	tree_Ora11876	Branch-site	3	2	-18089.9	m1Neutral, modelAnull	p0=0.82227 p1=0.17773 p2=0.00000 p3=0.00000 w0=0.11686 w1=1.00000 w2=1.00000	No
modelAnull	tree_Ora11876	Branch-site	3	1	-18089.9	N/A	p0=0.82227 p1=0.17773 p2=0.00000 p3=0.00000 w0=0.11686 w1=1.00000 w2=1.00000	Not Allowed
modelA	tree_Pan15579	Branch-site	3	10	-18089.2	m1Neutral, modelAnull	p0=0.82057 p1=0.17769 p2=0.00143 p3=0.00031 w0=0.11688 w1=1.00000 w2=214.53469	No
modelAnull	tree_Pan15579	Branch-site	3	1	-18089.9	N/A	p0=0.82227 p1=0.17773 p2=0.00000 p3=0.00000 w0=0.11686 w1=1.00000 w2=1.00000	Not Allowed
modelA	tree_Pig59	Branch-site	3	2	-18089.6	m1Neutral, modelAnull	p0=0.82059 p1=0.17701 p2=0.00198 p3=0.00043 w0=0.11666 w1=1.00000 w2=7.80027	No
modelAnull	tree_Pig59	Branch-site	3	1	-18089.9	N/A	p0=0.82227 p1=0.17773 p2=0.00000 p3=0.00000 w0=0.11686 w1=1.00000 w2=1.00000	Not Allowed
modelA	tree_Pik2386	Branch-site	3	10	-18089.9	m1Neutral, modelAnull	p0=0.82227 p1=0.17773 p2=0.00000 p3=0.00000 w0=0.11686 w1=1.00000 w2=23.91986	No
modelAnull	tree_Pik2386	Branch-site	3	1	-18089.9	N/A	p0=0.82227 p1=0.17773 p2=0.00000 p3=0.00000 w0=0.11686 w1=1.00000 w2=1.00000	Not Allowed
modelA	tree_Rab6948	Branch-site	3	2	-18089.9	m1Neutral, modelAnull	p0=0.82227 p1=0.17773 p2=0.00000 p3=0.00000 w0=0.11686 w1=1.00000 w2=1.00000	No
modelAnull	tree_Rab6948	Branch-site	3	1	-18089.9	N/A	p0=0.82227 p1=0.17773 p2=0.00000 p3=0.00000 w0=0.11686 w1=1.00000 w2=1.00000	Not Allowed
modelA	tree_Rat6392	Branch-site	3	10	-18089.8	m1Neutral, modelAnull	p0=0.82176 p1=0.17662 p2=0.00134 p3=0.00029 w0=0.11701 w1=1.00000 w2=39.73901	No
modelAnull	tree_Rat6392	Branch-site	3	1	-18089.9	N/A	p0=0.82227 p1=0.17773 p2=0.00000 p3=0.00000 w0=0.11686 w1=1.00000 w2=1.00000	Not Allowed
modelA	tree_Shr8024	Branch-site	3	1	-18089.9	m1Neutral, modelAnull	p0=0.82176 p1=0.17760 p2=0.00053 p3=0.00011 w0=0.11680 w1=1.00000 w2=2.69336	No
modelAnull	tree_Shr8024	Branch-site	3	1	-18089.9	N/A	p0=0.82227 p1=0.17773 p2=0.00000 p3=0.00000 w0=0.11686 w1=1.00000 w2=1.00000	Not Allowed
modelA	tree_Squ9490	Branch-site	3	2	-18089.9	m1Neutral, modelAnull	p0=0.82227 p1=0.17773 p2=0.00000 p3=0.00000 w0=0.11686 w1=1.00000 w2=1.00000	No
modelAnull	tree_Squ9490	Branch-site	3	1	-18089.9	N/A	p0=0.82227 p1=0.17773 p2=0.00000 p3=0.00000 w0=0.11686 w1=1.00000 w2=1.00000	Not Allowed
modelA	tree_Zeb9852	Branch-site	3	2	-18078.3	modelA	p0=0.80935 p1=0.17281 p2=0.01470 p3=0.00314 w0=0.11520 w1=1.00000 w2=19.42624	Yes	Alignment (5 BEB sites): 6 7 8 363 395
modelAnull	tree_Zeb9852	Branch-site	3	1	-18086.3	N/A	p0=0.76583 p1=0.16491 p2=0.05699 p3=0.01227 w0=0.11443 w1=1.00000 w2=1.00000	Not Allowed
ATM
Model	Tree	Model Type	p	w (t=0)	lnL	LRT Result	Parameter Estimates	Positive Selection	Positively Selected Sites in 21x3060 Alignment (P(w>1) > 0.9)
m0	tree	Homogeneous	1	2	-69923.2	N/A	w=0.19153	No
m1Neutral	tree	Site-specific	1	2	-68911	N/A	p0=0.83978 p1=0.16022 w0=0.12113 w1=1.00000	Not Allowed
m2Selection	tree	Site-specific	2	2	-68911	m1Neutral	p0=0.83978 p1=0.12223 p2=0.03800 w0=0.12113 w1=1.00000 w2=1.00000	No
m3Discrtk2	tree	Site-specific	3	2	-68719.6	m3Discrtk2	p0=0.69234 p1=0.30766 w0=0.06979 w1=0.51733	No
m3Discrtk3	tree	Site-specific	5	1	-68614.6	m3Discrtk3	p0=0.46616 p1=0.42798 p2=0.10586 w0=0.03113 w1=0.25318 w2=0.83651	No
m7	tree	Site-specific	2	2	-68638.5	N/A	p=0.49991 q=1.84515	Not Allowed
m8	tree	Site-specific	4	2	-68608.9	m8a	p=0.63372 p0=0.95769 p1=0.04231 q=2.94457 w=1.08290	No
m8a	tree	Site-specific	4	1	-68609.3	N/A	p=0.65408 p0=0.94828 p1=0.05172 q=3.16398 w=1.00000	Not Allowed
modelA	tree_Alp	Branch-site	3	10	-68910.9	m1Neutral, modelAnull	p0=0.83950 p1=0.16016 p2=0.00028 p3=0.00005 w0=0.12109 w1=1.00000 w2=8.54041	No
modelAnull	tree_Alp	Branch-site	3	1	-68911	N/A	p0=0.83978 p1=0.16022 p2=0.00000 p3=0.00000 w0=0.12113 w1=1.00000 w2=1.00000	Not Allowed
modelA	tree_Chk	Branch-site	3	2	-68889.2	modelAnull	p0=0.79832 p1=0.15176 p2=0.04194 p3=0.00797 w0=0.11770 w1=1.00000 w2=3.21321	No
modelAnull	tree_Chk	Branch-site	3	1	-68890.8	N/A	p0=0.71102 p1=0.13598 p2=0.12844 p3=0.02456 w0=0.11689 w1=1.00000 w2=1.00000	Not Allowed
modelA	tree_Cow	Branch-site	3	2	-68910.5	m1Neutral, modelAnull	p0=0.83810 p1=0.15993 p2=0.00165 p3=0.00031 w0=0.12095 w1=1.00000 w2=6.78276	No
modelAnull	tree_Cow	Branch-site	3	1	-68910.9	N/A	p0=0.83495 p1=0.15930 p2=0.00483 p3=0.00092 w0=0.12101 w1=1.00000 w2=1.00000	Not Allowed
modelA	tree_Dog	Branch-site	3	10	-68910.9	m1Neutral, modelAnull	p0=0.83973 p1=0.16012 p2=0.00013 p3=0.00002 w0=0.12112 w1=1.00000 w2=23.21865	No
modelAnull	tree_Dog	Branch-site	3	1	-68911	N/A	p0=0.83978 p1=0.16022 p2=0.00000 p3=0.00000 w0=0.12113 w1=1.00000 w2=1.00000	Not Allowed
modelA	tree_Dol	Branch-site	3	2	-68910.8	m1Neutral, modelAnull	p0=0.82022 p1=0.15631 p2=0.01971 p3=0.00376 w0=0.12095 w1=1.00000 w2=1.00000	No
modelAnull	tree_Dol	Branch-site	3	1	-68910.8	N/A	p0=0.82022 p1=0.15631 p2=0.01971 p3=0.00376 w0=0.12095 w1=1.00000 w2=1.00000	Not Allowed
modelA	tree_Ele	Branch-site	3	2	-68911	m1Neutral, modelAnull	p0=0.83978 p1=0.16022 p2=0.00000 p3=0.00000 w0=0.12113 w1=1.00000 w2=1.00000	No
modelAnull	tree_Ele	Branch-site	3	1	-68911	N/A	p0=0.83978 p1=0.16022 p2=0.00000 p3=0.00000 w0=0.12113 w1=1.00000 w2=1.00000	Not Allowed
modelA	tree_Hor	Branch-site	3	2	-68898.7	modelA	p0=0.83723 p1=0.15888 p2=0.00327 p3=0.00062 w0=0.12087 w1=1.00000 w2=42.64856	Yes	Alignment (0 sites)
modelAnull	tree_Hor	Branch-site	3	1	-68907.3	N/A	p0=0.79475 p1=0.15047 p2=0.04606 p3=0.00872 w0=0.12025 w1=1.00000 w2=1.00000	Not Allowed
modelA	tree_Hum	Branch-site	3	2	-68911	m1Neutral, modelAnull	p0=0.83978 p1=0.16022 p2=0.00000 p3=0.00000 w0=0.12113 w1=1.00000 w2=1.00000	No
modelAnull	tree_Hum	Branch-site	3	1	-68911	N/A	p0=0.83978 p1=0.16022 p2=0.00000 p3=0.00000 w0=0.12113 w1=1.00000 w2=1.00000	Not Allowed
modelA	tree_Kag	Branch-site	3	2	-68909.3	m1Neutral, modelAnull	p0=0.83817 p1=0.16002 p2=0.00152 p3=0.00029 w0=0.12092 w1=1.00000 w2=19.95828	No
modelAnull	tree_Kag	Branch-site	3	1	-68911	N/A	p0=0.83978 p1=0.16022 p2=0.00000 p3=0.00000 w0=0.12113 w1=1.00000 w2=1.00000	Not Allowed
modelA	tree_Mac	Branch-site	3	2	-68908.2	m1Neutral	p0=0.83896 p1=0.16023 p2=0.00068 p3=0.00013 w0=0.12099 w1=1.00000 w2=67.26480	No
modelAnull	tree_Mac	Branch-site	3	1	-68910.4	N/A	p0=0.81440 p1=0.15552 p2=0.02525 p3=0.00482 w0=0.12089 w1=1.00000 w2=1.00000	Not Allowed
modelA	tree_Mou	Branch-site	3	2	-68907.2	modelA	p0=0.83803 p1=0.15974 p2=0.00187 p3=0.00036 w0=0.12090 w1=1.00000 w2=41.26222	Yes	Alignment (0 sites)
modelAnull	tree_Mou	Branch-site	3	1	-68911	N/A	p0=0.83905 p1=0.16008 p2=0.00074 p3=0.00014 w0=0.12111 w1=1.00000 w2=1.00000	Not Allowed
modelA	tree_Nmr	Branch-site	3	2	-68905.4	modelAnull	p0=0.78946 p1=0.14958 p2=0.05125 p3=0.00971 w0=0.11952 w1=1.00000 w2=1.10211	No
modelAnull	tree_Nmr	Branch-site	3	1	-68905.4	N/A	p0=0.78376 p1=0.14855 p2=0.05691 p3=0.01079 w0=0.11948 w1=1.00000 w2=1.00000	Not Allowed
modelA	tree_Opo	Branch-site	3	2	-68905.9	modelA	p0=0.83698 p1=0.15877 p2=0.00358 p3=0.00068 w0=0.12081 w1=1.00000 w2=20.26592	Yes	Alignment (0 sites)
modelAnull	tree_Opo	Branch-site	3	1	-68910.7	N/A	p0=0.83411 p1=0.15917 p2=0.00564 p3=0.00108 w0=0.12075 w1=1.00000 w2=1.00000	Not Allowed
modelA	tree_Ora	Branch-site	3	2	-68911	m1Neutral, modelAnull	p0=0.83978 p1=0.16022 p2=0.00000 p3=0.00000 w0=0.12113 w1=1.00000 w2=1.00000	No
modelAnull	tree_Ora	Branch-site	3	1	-68911	N/A	p0=0.83978 p1=0.16022 p2=0.00000 p3=0.00000 w0=0.12113 w1=1.00000 w2=1.00000	Not Allowed
modelA	tree_Pan	Branch-site	3	10	-68908.8	m1Neutral	p0=0.83939 p1=0.16010 p2=0.00043 p3=0.00008 w0=0.12106 w1=1.00000 w2=704.21720	No
modelAnull	tree_Pan	Branch-site	3	1	-68911	N/A	p0=0.83978 p1=0.16022 p2=0.00000 p3=0.00000 w0=0.12113 w1=1.00000 w2=1.00000	Not Allowed
modelA	tree_Rab	Branch-site	3	2	-68905.2	modelA	p0=0.83693 p1=0.15928 p2=0.00319 p3=0.00061 w0=0.12058 w1=1.00000 w2=9.17704	Yes	Alignment (1 BEB sites): 1710
modelAnull	tree_Rab	Branch-site	3	1	-68909.8	N/A	p0=0.82826 p1=0.15775 p2=0.01175 p3=0.00224 w0=0.12055 w1=1.00000 w2=1.00000	Not Allowed
modelA	tree_Rat	Branch-site	3	2	-68907	modelA	p0=0.83819 p1=0.15927 p2=0.00213 p3=0.00040 w0=0.12080 w1=1.00000 w2=18.60178	Yes	Alignment (0 sites)
modelAnull	tree_Rat	Branch-site	3	1	-68911	N/A	p0=0.83750 p1=0.15974 p2=0.00231 p3=0.00044 w0=0.12105 w1=1.00000 w2=1.00000	Not Allowed
modelA	tree_Shr	Branch-site	3	2	-68910.8	m1Neutral, modelAnull	p0=0.83926 p1=0.15999 p2=0.00063 p3=0.00012 w0=0.12111 w1=1.00000 w2=209.08015	No
modelAnull	tree_Shr	Branch-site	3	1	-68911	N/A	p0=0.83978 p1=0.16022 p2=0.00000 p3=0.00000 w0=0.12113 w1=1.00000 w2=1.00000	Not Allowed
modelA	tree_Squ	Branch-site	3	10	-68143.9	modelA	p0=0.71342 p1=0.14811 p2=0.11466 p3=0.02380 w0=0.10005 w1=1.00000 w2=926.31146	Yes	Alignment (235 BEB sites): 271 847 1097 1099 1103 1105 1110 1112 1115 1117 1119 1121 1124 1125 1127 1128 1129 1134 1138 1143 1146 1160 1164 1165 1166 1167 1170 1176 1177 1179 1183 1184 1192 1366 1728 1737 1739 1744 1745 1746 1747 1750 1752 1754 1760 1766 1767 1770 1774 1779 1781 1782 1783 1792 1793 1795 1796 1797 1801 1804 1806 1811 1813 1823 1824 1827 1829 1830 1832 1833 1834 1837 1846 1850 1851…
modelAnull	tree_Squ	Branch-site	3	1	-68557.3	N/A	p0=0.60095 p1=0.11849 p2=0.23435 p3=0.04621 w0=0.09688 w1=1.00000 w2=1.00000	Not Allowed
modelA	tree_Zeb	Branch-site	3	2	-68883.7	modelA	p0=0.83026 p1=0.15761 p2=0.01020 p3=0.00194 w0=0.11985 w1=1.00000 w2=113.19929	Yes	Alignment (6 BEB sites): 21 395 759 1889 1891 1892
modelAnull	tree_Zeb	Branch-site	3	1	-68892.9	N/A	p0=0.74269 p1=0.14119 p2=0.09757 p3=0.01855 w0=0.11742 w1=1.00000 w2=1.00000	Not Allowed
BLM
Model	Tree	Model Type	p	w (t=0)	lnL	LRT Result	Parameter Estimates	Positive Selection	Positively Selected Sites in 18x1421 Alignment (P(w>1) > 0.9)
m0	tree	Homogeneous	1	2	-30710.5	N/A	w=0.26817	No
m1Neutral	tree	Site-specific	1	2	-29802.5	N/A	p0=0.65151 p1=0.34849 w0=0.07324 w1=1.00000	Not Allowed
m2Selection	tree	Site-specific	2	0	-29784.5	m2Selection	p0=0.64654 p1=0.34289 p2=0.01057 w0=0.07336 w1=1.00000 w2=3.47526	Yes	Alignment (5 BEB sites): 86 200 284 429 1319
m3Discrtk2	tree	Site-specific	3	2	-29758.7	m3Discrtk2	p0=0.59861 p1=0.40139 w0=0.04768 w1=0.70368	No
m3Discrtk3	tree	Site-specific	5	2	-29699.7	m3Discrtk3	p0=0.54170 p1=0.39528 p2=0.06303 w0=0.03308 w1=0.52511 w2=1.61679	Yes	Alignment (27 NEB sites): 77 79 86 103 112 120 128 133 174 200 276 284 288 352 429 432 472 514 550 588 1100 1106 1299 1319 1371 1381 1387
m7	tree	Site-specific	2	2	-29713.2	N/A	p=0.26815 q=0.60832	Not Allowed
m8	tree	Site-specific	4	2	-29690.6	m8	p=0.28721 p0=0.98093 p1=0.01907 q=0.69956 w=2.41815	Yes	Alignment (5 BEB sites): 86 200 284 429 1319
m8a	tree	Site-specific	4	1	-29709.9	N/A	p=0.33157 p0=0.86855 p1=0.13145 q=1.26395 w=1.00000	Not Allowed
modelA	tree_Alp	Branch-site	3	2	-29799.5	modelA	p0=0.65035 p1=0.34608 p2=0.00232 p3=0.00124 w0=0.07350 w1=1.00000 w2=999.00000	Yes	Alignment (0 sites)
modelAnull	tree_Alp	Branch-site	3	1	-29802.5	N/A	p0=0.65151 p1=0.34849 p2=0.00000 p3=0.00000 w0=0.07324 w1=1.00000 w2=1.00000	Not Allowed
modelA	tree_Chi	Branch-site	3	2	-29800.8	m1Neutral, modelAnull	p0=0.55983 p1=0.30048 p2=0.09090 p3=0.04879 w0=0.07249 w1=1.00000 w2=1.43961	No
modelAnull	tree_Chi	Branch-site	3	1	-29800.8	N/A	p0=0.52326 p1=0.28090 p2=0.12744 p3=0.06841 w0=0.07248 w1=1.00000 w2=1.00000	Not Allowed
modelA	tree_Cow	Branch-site	3	2	-29802.5	m1Neutral, modelAnull	p0=0.65151 p1=0.34849 p2=0.00000 p3=0.00000 w0=0.07324 w1=1.00000 w2=1.00000	No
modelAnull	tree_Cow	Branch-site	3	1	-29802.5	N/A	p0=0.65151 p1=0.34849 p2=0.00000 p3=0.00000 w0=0.07324 w1=1.00000 w2=1.00000	Not Allowed
modelA	tree_Dog	Branch-site	3	2	-29802.5	m1Neutral, modelAnull	p0=0.65151 p1=0.34849 p2=0.00000 p3=0.00000 w0=0.07324 w1=1.00000 w2=1.00000	No
modelAnull	tree_Dog	Branch-site	3	1	-29802.5	N/A	p0=0.65151 p1=0.34849 p2=0.00000 p3=0.00000 w0=0.07324 w1=1.00000 w2=1.00000	Not Allowed
modelA	tree_Dol	Branch-site	3	2	-29801.7	m1Neutral, modelAnull	p0=0.61590 p1=0.32870 p2=0.03612 p3=0.01928 w0=0.07262 w1=1.00000 w2=1.00000	No
modelAnull	tree_Dol	Branch-site	3	1	-29801.7	N/A	p0=0.61590 p1=0.32870 p2=0.03612 p3=0.01928 w0=0.07262 w1=1.00000 w2=1.00000	Not Allowed
modelA	tree_Gui	Branch-site	3	2	-29795	modelA	p0=0.64717 p1=0.34391 p2=0.00583 p3=0.00310 w0=0.07300 w1=1.00000 w2=109.65282	Yes	Alignment (1 BEB sites): 625
modelAnull	tree_Gui	Branch-site	3	1	-29801.1	N/A	p0=0.63320 p1=0.33571 p2=0.02032 p3=0.01077 w0=0.07221 w1=1.00000 w2=1.00000	Not Allowed
modelA	tree_Hed	Branch-site	3	2	-29796.7	modelA	p0=0.64826 p1=0.34469 p2=0.00460 p3=0.00245 w0=0.07281 w1=1.00000 w2=43.50841	Yes	Alignment (2 BEB sites): 319 1164
modelAnull	tree_Hed	Branch-site	3	1	-29800.6	N/A	p0=0.63751 p1=0.33903 p2=0.01531 p3=0.00814 w0=0.07195 w1=1.00000 w2=1.00000	Not Allowed
modelA	tree_Hor	Branch-site	3	2	-29802.5	m1Neutral, modelAnull	p0=0.65151 p1=0.34849 p2=0.00000 p3=0.00000 w0=0.07324 w1=1.00000 w2=1.00000	No
modelAnull	tree_Hor	Branch-site	3	1	-29802.5	N/A	p0=0.65151 p1=0.34849 p2=0.00000 p3=0.00000 w0=0.07324 w1=1.00000 w2=1.00000	Not Allowed
modelA	tree_Hum	Branch-site	3	2	-29802.4	m1Neutral, modelAnull	p0=0.64785 p1=0.34658 p2=0.00363 p3=0.00194 w0=0.07316 w1=1.00000 w2=8.18797	No
modelAnull	tree_Hum	Branch-site	3	1	-29802.5	N/A	p0=0.63489 p1=0.33965 p2=0.01659 p3=0.00888 w0=0.07319 w1=1.00000 w2=1.00000	Not Allowed
modelA	tree_Mac	Branch-site	3	2	-29802.5	m1Neutral, modelAnull	p0=0.65151 p1=0.34849 p2=0.00000 p3=0.00000 w0=0.07324 w1=1.00000 w2=1.00000	No
modelAnull	tree_Mac	Branch-site	3	1	-29802.5	N/A	p0=0.65151 p1=0.34849 p2=0.00000 p3=0.00000 w0=0.07324 w1=1.00000 w2=1.00000	Not Allowed
modelA	tree_Mic	Branch-site	3	2	-29802.1	m1Neutral, modelAnull	p0=0.63990 p1=0.34240 p2=0.01153 p3=0.00617 w0=0.07239 w1=1.00000 w2=1.00000	No
modelAnull	tree_Mic	Branch-site	3	1	-29802.1	N/A	p0=0.63990 p1=0.34240 p2=0.01153 p3=0.00617 w0=0.07239 w1=1.00000 w2=1.00000	Not Allowed
modelA	tree_Mou	Branch-site	3	2	-29800.8	m1Neutral, modelAnull	p0=0.64847 p1=0.34540 p2=0.00400 p3=0.00213 w0=0.07328 w1=1.00000 w2=40.70579	No
modelAnull	tree_Mou	Branch-site	3	1	-29802.5	N/A	p0=0.65151 p1=0.34849 p2=0.00000 p3=0.00000 w0=0.07324 w1=1.00000 w2=1.00000	Not Allowed
modelA	tree_Opo	Branch-site	3	2	-29783.9	modelA	p0=0.63056 p1=0.33088 p2=0.02529 p3=0.01327 w0=0.07025 w1=1.00000 w2=10.22161	Yes	Alignment (5 BEB sites): 53 208 328 568 1298
modelAnull	tree_Opo	Branch-site	3	1	-29790.6	N/A	p0=0.60778 p1=0.32159 p2=0.04619 p3=0.02444 w0=0.06692 w1=1.00000 w2=1.00000	Not Allowed
modelA	tree_Ora	Branch-site	3	2	-29737.6	modelA	p0=0.64837 p1=0.33535 p2=0.01073 p3=0.00555 w0=0.07484 w1=1.00000 w2=999.00000	Yes	Alignment (10 BEB sites): 139 471 472 478 479 480 491 499 502 780
modelAnull	tree_Ora	Branch-site	3	1	-29800	N/A	p0=0.57264 p1=0.30130 p2=0.08260 p3=0.04346 w0=0.07345 w1=1.00000 w2=1.00000	Not Allowed
modelA	tree_Pan	Branch-site	3	2	-29802.5	m1Neutral, modelAnull	p0=0.65151 p1=0.34849 p2=0.00000 p3=0.00000 w0=0.07324 w1=1.00000 w2=1.00000	No
modelAnull	tree_Pan	Branch-site	3	1	-29802.5	N/A	p0=0.65151 p1=0.34849 p2=0.00000 p3=0.00000 w0=0.07324 w1=1.00000 w2=1.00000	Not Allowed
modelA	tree_Rab	Branch-site	3	1	-29798	modelA	p0=0.64987 p1=0.34428 p2=0.00383 p3=0.00203 w0=0.07319 w1=1.00000 w2=813.87523	Yes	Alignment (0 sites)
modelAnull	tree_Rab	Branch-site	3	1	-29802.5	N/A	p0=0.65151 p1=0.34849 p2=0.00000 p3=0.00000 w0=0.07324 w1=1.00000 w2=1.00000	Not Allowed
modelA	tree_Rat	Branch-site	3	2	-29793.1	modelA	p0=0.64028 p1=0.34190 p2=0.01161 p3=0.00620 w0=0.07113 w1=1.00000 w2=7.27814	Yes	Alignment (3 BEB sites): 188 1208 1211
modelAnull	tree_Rat	Branch-site	3	1	-29796.2	N/A	p0=0.59727 p1=0.32030 p2=0.05366 p3=0.02878 w0=0.07055 w1=1.00000 w2=1.00000	Not Allowed
BRCA1
Model	Tree	Model Type	p	w (t=0)	lnL	LRT Result	Parameter Estimates	Positive Selection	Positively Selected Sites in 28x1874 Alignment (P(w>1) > 0.9)
m0	tree	Homogeneous	1	2	-71543.3	N/A	w=0.53920	No
m1Neutral	tree	Site-specific	1	2	-70605.1	N/A	p0=0.42437 p1=0.57563 w0=0.21851 w1=1.00000	Not Allowed
m2Selection	tree	Site-specific	2	2	-70560.8	m2Selection	p0=0.40184 p1=0.56660 p2=0.03157 w0=0.21589 w1=1.00000 w2=2.48780	Yes	Alignment (11 BEB sites): 500 806 820 840 891 895 1015 1207 1227 1545 1662
m3Discrtk2	tree	Site-specific	3	2	-70578.4	m3Discrtk2	p0=0.36520 p1=0.63480 w0=0.17013 w1=0.83243	No
m3Discrtk3	tree	Site-specific	5	2	-70437.6	m3Discrtk3	p0=0.19857 p1=0.55483 p2=0.24660 w0=0.07555 w1=0.51935 w2=1.24525	Yes	Alignment (161 NEB sites): 7 197 198 217 242 305 347 349 354 355 361 396 403 405 406 407 423 442 444 451 452 453 475 490 492 500 502 512 605 655 663 674 679 697 698 710 713 714 736 740 748 749 756 763 769 797 802 805 806 807 813 820 821 840 850 889 890 891 893 895 896 906 915 930 931 933 948 961 968 973 978 986 993 1000 1015 1026 1042 1044 1047 1052 1091 1102 1108 1113 1150 1151 1173 1183 1203 12…
m7	tree	Site-specific	2	2	-70468.6	N/A	p=0.74161 q=0.57744	Not Allowed
m8	tree	Site-specific	4	2	-70416.8	m8	p=0.80089 p0=0.94797 p1=0.05203 q=0.66836 w=1.90926	Yes	Alignment (20 BEB sites): 354 403 406 500 806 820 840 891 895 915 1015 1150 1207 1227 1314 1529 1545 1550 1563 1662
m8a	tree	Site-specific	4	1	-70460.5	N/A	p=0.93926 p0=0.75170 p1=0.24830 q=1.25322 w=1.00000	Not Allowed
modelA	tree_Alp	Branch-site	3	10	-70601.7	modelA	p0=0.42288 p1=0.57507 p2=0.00087 p3=0.00119 w0=0.21822 w1=1.00000 w2=753.65592	Yes	Alignment (1 NEB sites): 416
modelAnull	tree_Alp	Branch-site	3	1	-70605.1	N/A	p0=0.42437 p1=0.57563 p2=0.00000 p3=0.00000 w0=0.21851 w1=1.00000 w2=1.00000	Not Allowed
modelA	tree_Cat	Branch-site	3	2	-70599.4	modelA	p0=0.42002 p1=0.56561 p2=0.00613 p3=0.00825 w0=0.21865 w1=1.00000 w2=23.20427	Yes	Alignment (0 sites)
modelAnull	tree_Cat	Branch-site	3	1	-70604.6	N/A	p0=0.39304 p1=0.53282 p2=0.03147 p3=0.04267 w0=0.21779 w1=1.00000 w2=1.00000	Not Allowed
modelA	tree_Chi	Branch-site	3	2	-70603.8	m1Neutral, modelAnull	p0=0.34517 p1=0.46965 p2=0.07844 p3=0.10673 w0=0.21787 w1=1.00000 w2=3.75336	No
modelAnull	tree_Chi	Branch-site	3	1	-70604	N/A	p0=0.19102 p1=0.26004 p2=0.23247 p3=0.31647 w0=0.21782 w1=1.00000 w2=1.00000	Not Allowed
modelA	tree_Chk	Branch-site	3	2	-70593.8	modelA	p0=0.39863 p1=0.52786 p2=0.03163 p3=0.04188 w0=0.21618 w1=1.00000 w2=5.56934	Yes	Alignment (0 sites)
modelAnull	tree_Chk	Branch-site	3	1	-70598.2	N/A	p0=0.34282 p1=0.46065 p2=0.08386 p3=0.11268 w0=0.21370 w1=1.00000 w2=1.00000	Not Allowed
modelA	tree_Cow	Branch-site	3	2	-70605.1	m1Neutral, modelAnull	p0=0.42437 p1=0.57563 p2=0.00000 p3=0.00000 w0=0.21851 w1=1.00000 w2=1.00000	No
modelAnull	tree_Cow	Branch-site	3	1	-70605.1	N/A	p0=0.42437 p1=0.57563 p2=0.00000 p3=0.00000 w0=0.21851 w1=1.00000 w2=1.00000	Not Allowed
modelA	tree_Dog	Branch-site	3	2	-70605.1	m1Neutral, modelAnull	p0=0.42437 p1=0.57563 p2=0.00000 p3=0.00000 w0=0.21851 w1=1.00000 w2=1.00000	No
modelAnull	tree_Dog	Branch-site	3	1	-70605.1	N/A	p0=0.42437 p1=0.57563 p2=0.00000 p3=0.00000 w0=0.21851 w1=1.00000 w2=1.00000	Not Allowed
modelA	tree_Dol	Branch-site	3	2	-70597.3	modelA	p0=0.42122 p1=0.57048 p2=0.00353 p3=0.00478 w0=0.21829 w1=1.00000 w2=43.43001	Yes	Alignment (1 BEB sites): 1206
modelAnull	tree_Dol	Branch-site	3	1	-70604.5	N/A	p0=0.38072 p1=0.51491 p2=0.04437 p3=0.06001 w0=0.21804 w1=1.00000 w2=1.00000	Not Allowed
modelA	tree_Ele	Branch-site	3	2	-70605.1	m1Neutral, modelAnull	p0=0.42437 p1=0.57563 p2=0.00000 p3=0.00000 w0=0.21851 w1=1.00000 w2=1.00000	No
modelAnull	tree_Ele	Branch-site	3	1	-70605.1	N/A	p0=0.42437 p1=0.57563 p2=0.00000 p3=0.00000 w0=0.21851 w1=1.00000 w2=1.00000	Not Allowed
modelA	tree_Gui	Branch-site	3	10	-70596.2	modelA	p0=0.41746 p1=0.56622 p2=0.00692 p3=0.00939 w0=0.21709 w1=1.00000 w2=350.14564	Yes	Alignment (3 BEB sites): 488 784 1376
modelAnull	tree_Gui	Branch-site	3	1	-70603	N/A	p0=0.39085 p1=0.53209 p2=0.03263 p3=0.04443 w0=0.21499 w1=1.00000 w2=1.00000	Not Allowed
modelA	tree_Hed	Branch-site	3	2	-70596.4	modelA	p0=0.42229 p1=0.56539 p2=0.00527 p3=0.00705 w0=0.21935 w1=1.00000 w2=52.43541	Yes	Alignment (2 BEB sites): 778 1270
modelAnull	tree_Hed	Branch-site	3	1	-70604.9	N/A	p0=0.41174 p1=0.55679 p2=0.01338 p3=0.01809 w0=0.21815 w1=1.00000 w2=1.00000	Not Allowed
modelA	tree_Hor	Branch-site	3	10	-70604.7	m1Neutral, modelAnull	p0=0.42287 p1=0.57413 p2=0.00127 p3=0.00173 w0=0.21813 w1=1.00000 w2=9.08458	No
modelAnull	tree_Hor	Branch-site	3	1	-70605	N/A	p0=0.41302 p1=0.56053 p2=0.01122 p3=0.01523 w0=0.21807 w1=1.00000 w2=1.00000	Not Allowed
modelA	tree_Hum	Branch-site	3	2	-70602.6	m1Neutral, modelAnull	p0=0.36679 p1=0.49885 p2=0.05693 p3=0.07743 w0=0.21785 w1=1.00000 w2=8.58106	No
modelAnull	tree_Hum	Branch-site	3	1	-70604.2	N/A	p0=0.27110 p1=0.36872 p2=0.15261 p3=0.20757 w0=0.21788 w1=1.00000 w2=1.00000	Not Allowed
modelA	tree_Mac	Branch-site	3	2	-70602.8	m1Neutral, modelAnull	p0=0.42382 p1=0.57485 p2=0.00056 p3=0.00077 w0=0.21829 w1=1.00000 w2=999.00000	No
modelAnull	tree_Mac	Branch-site	3	1	-70603.6	N/A	p0=0.35203 p1=0.47993 p2=0.07110 p3=0.09693 w0=0.21705 w1=1.00000 w2=1.00000	Not Allowed
modelA	tree_Meg	Branch-site	3	2	-70595.1	modelA	p0=0.42229 p1=0.57050 p2=0.00307 p3=0.00414 w0=0.21825 w1=1.00000 w2=41.13884	Yes	Alignment (2 BEB sites): 230 1551
modelAnull	tree_Meg	Branch-site	3	1	-70604.9	N/A	p0=0.41328 p1=0.55981 p2=0.01143 p3=0.01548 w0=0.21825 w1=1.00000 w2=1.00000	Not Allowed
modelA	tree_Mic	Branch-site	3	2	-70598.5	modelA	p0=0.39612 p1=0.53457 p2=0.02950 p3=0.03981 w0=0.21609 w1=1.00000 w2=3.52551	Yes	Alignment (1 BEB sites): 136
modelAnull	tree_Mic	Branch-site	3	1	-70600.4	N/A	p0=0.34001 p1=0.45963 p2=0.08519 p3=0.11517 w0=0.21560 w1=1.00000 w2=1.00000	Not Allowed
modelA	tree_Mou	Branch-site	3	2	-70605.1	m1Neutral, modelAnull	p0=0.41956 p1=0.56884 p2=0.00492 p3=0.00668 w0=0.21842 w1=1.00000 w2=1.00000	No
modelAnull	tree_Mou	Branch-site	3	1	-70605.1	N/A	p0=0.41955 p1=0.56884 p2=0.00493 p3=0.00668 w0=0.21842 w1=1.00000 w2=1.00000	Not Allowed
modelA	tree_Nmr	Branch-site	3	2	-70572.8	modelA	p0=0.40746 p1=0.56931 p2=0.00969 p3=0.01354 w0=0.21165 w1=1.00000 w2=595.21491	Yes	Alignment (7 BEB sites): 2 62 63 65 66 67 71
modelAnull	tree_Nmr	Branch-site	3	1	-70593.9	N/A	p0=0.31985 p1=0.43505 p2=0.10385 p3=0.14125 w0=0.21201 w1=1.00000 w2=1.00000	Not Allowed
modelA	tree_Opo	Branch-site	3	2	-70596.3	modelA	p0=0.41423 p1=0.55926 p2=0.01128 p3=0.01523 w0=0.21773 w1=1.00000 w2=998.98276	Yes	Alignment (0 sites)
modelAnull	tree_Opo	Branch-site	3	1	-70604.9	N/A	p0=0.41290 p1=0.56007 p2=0.01147 p3=0.01556 w0=0.21760 w1=1.00000 w2=1.00000	Not Allowed
modelA	tree_Ora	Branch-site	3	2	-70604.9	m1Neutral, modelAnull	p0=0.37159 p1=0.50402 p2=0.05279 p3=0.07161 w0=0.21827 w1=1.00000 w2=1.00000	No
modelAnull	tree_Ora	Branch-site	3	1	-70604.9	N/A	p0=0.37159 p1=0.50402 p2=0.05279 p3=0.07161 w0=0.21827 w1=1.00000 w2=1.00000	Not Allowed
modelA	tree_Pan	Branch-site	3	2	-70602.8	m1Neutral	p0=0.42241 p1=0.56926 p2=0.00355 p3=0.00478 w0=0.21872 w1=1.00000 w2=19.43489	No
modelAnull	tree_Pan	Branch-site	3	1	-70605.1	N/A	p0=0.42437 p1=0.57563 p2=0.00000 p3=0.00000 w0=0.21851 w1=1.00000 w2=1.00000	Not Allowed
modelA	tree_Pig	Branch-site	3	2	-70605.1	m1Neutral, modelAnull	p0=0.42437 p1=0.57563 p2=0.00000 p3=0.00000 w0=0.21851 w1=1.00000 w2=1.00000	No
modelAnull	tree_Pig	Branch-site	3	1	-70605.1	N/A	p0=0.42437 p1=0.57563 p2=0.00000 p3=0.00000 w0=0.21851 w1=1.00000 w2=1.00000	Not Allowed
modelA	tree_Pik	Branch-site	3	2	-70601.6	modelA	p0=0.41762 p1=0.56404 p2=0.00780 p3=0.01054 w0=0.21755 w1=1.00000 w2=6.85084	Yes	Alignment (0 sites)
modelAnull	tree_Pik	Branch-site	3	1	-70604.1	N/A	p0=0.39835 p1=0.53815 p2=0.02701 p3=0.03649 w0=0.21722 w1=1.00000 w2=1.00000	Not Allowed
modelA	tree_Rab	Branch-site	3	2	-70603.2	m1Neutral, modelAnull	p0=0.41896 p1=0.57042 p2=0.00450 p3=0.00612 w0=0.21723 w1=1.00000 w2=9.57468	No
modelAnull	tree_Rab	Branch-site	3	1	-70604.7	N/A	p0=0.40391 p1=0.54940 p2=0.01978 p3=0.02691 w0=0.21734 w1=1.00000 w2=1.00000	Not Allowed
modelA	tree_Rat	Branch-site	3	2	-70604.1	m1Neutral, modelAnull	p0=0.42238 p1=0.57003 p2=0.00323 p3=0.00436 w0=0.21843 w1=1.00000 w2=12.34259	No
modelAnull	tree_Rat	Branch-site	3	1	-70604.2	N/A	p0=0.37993 p1=0.51597 p2=0.04415 p3=0.05996 w0=0.21707 w1=1.00000 w2=1.00000	Not Allowed
modelA	tree_Shr	Branch-site	3	10	-70592.7	modelA	p0=0.41835 p1=0.56146 p2=0.00862 p3=0.01157 w0=0.21942 w1=1.00000 w2=186.75718	Yes	Alignment (3 BEB sites): 984 1120 1335
modelAnull	tree_Shr	Branch-site	3	1	-70605.1	N/A	p0=0.42426 p1=0.57546 p2=0.00012 p3=0.00017 w0=0.21851 w1=1.00000 w2=1.00000	Not Allowed
modelA	tree_Squ	Branch-site	3	2	-70577.2	modelA	p0=0.41595 p1=0.57071 p2=0.00562 p3=0.00772 w0=0.21440 w1=1.00000 w2=65.52593	Yes	Alignment (10 BEB sites): 51 56 57 61 63 64 70 71 72 1302
modelAnull	tree_Squ	Branch-site	3	1	-70599.7	N/A	p0=0.36105 p1=0.49212 p2=0.06214 p3=0.08469 w0=0.21438 w1=1.00000 w2=1.00000	Not Allowed
modelA	tree_Zeb	Branch-site	3	2	-70593.3	modelA	p0=0.38901 p1=0.52026 p2=0.03882 p3=0.05191 w0=0.21443 w1=1.00000 w2=6.45053	Yes	Alignment (1 BEB sites): 284
modelAnull	tree_Zeb	Branch-site	3	1	-70597.4	N/A	p0=0.30427 p1=0.41102 p2=0.12111 p3=0.16360 w0=0.21283 w1=1.00000 w2=1.00000	Not Allowed
BRCA2
Model	Tree	Model Type	p	w (t=0)	lnL	LRT Result	Parameter Estimates	Positive Selection	Positively Selected Sites in 24x3475 Alignment (P(w>1) > 0.9)
m0	tree	Homogeneous	1	2	-115304	N/A	w=0.46852	No
m1Neutral	tree	Site-specific	1	2	-113683	N/A	p0=0.48397 p1=0.51603 w0=0.21227 w1=1.00000	Not Allowed
m2Selection	tree	Site-specific	2	10	-113635	m2Selection	p0=0.46580 p1=0.51083 p2=0.02337 w0=0.21157 w1=1.00000 w2=2.73238	Yes	Alignment (15 BEB sites): 491 619 1176 1183 1916 1957 2086 2094 2432 3421 3423 3449 3455 3462 3475
m3Discrtk2	tree	Site-specific	3	2	-113605	m3Discrtk2	p0=0.39481 p1=0.60519 w0=0.14984 w1=0.76867	No
m3Discrtk3	tree	Site-specific	5	2	-113369	m3Discrtk3	p0=0.20612 p1=0.53697 p2=0.25692 w0=0.05873 w1=0.44779 w2=1.14038	Yes	Alignment (323 NEB sites): 54 55 61 90 118 119 121 132 231 240 262 280 301 324 326 327 379 385 390 395 431 438 440 451 467 474 483 486 489 491 519 520 536 538 546 548 551 566 608 611 619 637 646 660 666 670 678 697 702 703 707 712 713 715 727 740 742 746 753 757 764 775 779 794 806 811 823 828 845 848 853 892 916 920 926 928 936 937 939 945 953 957 958 969 978 986 992 1002 1005 1008 1076 1082 108…
m7	tree	Site-specific	2	2	-113402	N/A	p=0.72212 q=0.69490	Not Allowed
m8	tree	Site-specific	4	2	-113335	m8	p=0.78342 p0=0.95642 p1=0.04358 q=0.81040 w=1.96602	Yes	Alignment (5 BEB sites): 1176 2086 3421 3423 3475
m8a	tree	Site-specific	4	1	-113390	N/A	p=0.89041 p0=0.80724 p1=0.19276 q=1.32277 w=1.00000	Not Allowed
modelA	tree_Alp	Branch-site	3	2	-113681	m1Neutral	p0=0.48224 p1=0.51205 p2=0.00277 p3=0.00294 w0=0.21225 w1=1.00000 w2=11.44042	No
modelAnull	tree_Alp	Branch-site	3	1	-113683	N/A	p0=0.48397 p1=0.51603 p2=0.00000 p3=0.00000 w0=0.21227 w1=1.00000 w2=1.00000	Not Allowed
modelA	tree_Chi	Branch-site	3	2	-113678	modelA	p0=0.48341 p1=0.51600 p2=0.00029 p3=0.00030 w0=0.21198 w1=1.00000 w2=999.00000	Yes	Alignment (0 sites)
modelAnull	tree_Chi	Branch-site	3	1	-113682	N/A	p0=0.40086 p1=0.42752 p2=0.08305 p3=0.08857 w0=0.21198 w1=1.00000 w2=1.00000	Not Allowed
modelA	tree_Cow	Branch-site	3	2	-113677	modelA	p0=0.48332 p1=0.51271 p2=0.00193 p3=0.00204 w0=0.21255 w1=1.00000 w2=56.14734	Yes	Alignment (0 sites)
modelAnull	tree_Cow	Branch-site	3	1	-113683	N/A	p0=0.48397 p1=0.51603 p2=0.00000 p3=0.00000 w0=0.21227 w1=1.00000 w2=1.00000	Not Allowed
modelA	tree_Dog	Branch-site	3	2	-113677	modelA	p0=0.48176 p1=0.51453 p2=0.00179 p3=0.00192 w0=0.21198 w1=1.00000 w2=56.99728	Yes	Alignment (0 sites)
modelAnull	tree_Dog	Branch-site	3	1	-113683	N/A	p0=0.47322 p1=0.50438 p2=0.01085 p3=0.01156 w0=0.21194 w1=1.00000 w2=1.00000	Not Allowed
modelA	tree_Dol	Branch-site	3	2	-113679	modelA	p0=0.48084 p1=0.50733 p2=0.00575 p3=0.00607 w0=0.21278 w1=1.00000 w2=14.51755	Yes	Alignment (0 sites)
modelAnull	tree_Dol	Branch-site	3	1	-113683	N/A	p0=0.46721 p1=0.49652 p2=0.01759 p3=0.01869 w0=0.21222 w1=1.00000 w2=1.00000	Not Allowed
modelA	tree_Ele	Branch-site	3	2	-113625	modelA	p0=0.46939 p1=0.50417 p2=0.01275 p3=0.01369 w0=0.20914 w1=1.00000 w2=105.98780	Yes	Alignment (14 BEB sites): 1326 1641 2106 2109 2119 2402 2404 2407 2410 2412 2413 2418 2444 3323
modelAnull	tree_Ele	Branch-site	3	1	-113672	N/A	p0=0.42529 p1=0.45406 p2=0.05835 p3=0.06230 w0=0.20738 w1=1.00000 w2=1.00000	Not Allowed
modelA	tree_Gui	Branch-site	3	2	-113680	modelAnull	p0=0.48149 p1=0.51321 p2=0.00256 p3=0.00273 w0=0.21167 w1=1.00000 w2=25.64735	No
modelAnull	tree_Gui	Branch-site	3	1	-113681	N/A	p0=0.44308 p1=0.47232 p2=0.04095 p3=0.04365 w0=0.21015 w1=1.00000 w2=1.00000	Not Allowed
modelA	tree_Hed	Branch-site	3	2	-113665	modelA	p0=0.47736 p1=0.50537 p2=0.00839 p3=0.00888 w0=0.21175 w1=1.00000 w2=104.61993	Yes	Alignment (2 BEB sites): 1722 2001
modelAnull	tree_Hed	Branch-site	3	1	-113681	N/A	p0=0.45606 p1=0.48376 p2=0.02920 p3=0.03098 w0=0.21090 w1=1.00000 w2=1.00000	Not Allowed
modelA	tree_Hor	Branch-site	3	2	-113678	modelA	p0=0.47876 p1=0.51174 p2=0.00459 p3=0.00491 w0=0.21133 w1=1.00000 w2=13.68670	Yes	Alignment (0 sites)
modelAnull	tree_Hor	Branch-site	3	1	-113683	N/A	p0=0.46595 p1=0.49776 p2=0.01755 p3=0.01875 w0=0.21140 w1=1.00000 w2=1.00000	Not Allowed
modelA	tree_Hum	Branch-site	3	2	-113683	m1Neutral, modelAnull	p0=0.48397 p1=0.51603 p2=0.00000 p3=0.00000 w0=0.21227 w1=1.00000 w2=1.00000	No
modelAnull	tree_Hum	Branch-site	3	1	-113683	N/A	p0=0.48397 p1=0.51603 p2=0.00000 p3=0.00000 w0=0.21227 w1=1.00000 w2=1.00000	Not Allowed
modelA	tree_Mac	Branch-site	3	10	-113681	m1Neutral, modelAnull	p0=0.48381 p1=0.51468 p2=0.00073 p3=0.00078 w0=0.21246 w1=1.00000 w2=76.59379	No
modelAnull	tree_Mac	Branch-site	3	1	-113683	N/A	p0=0.48397 p1=0.51603 p2=0.00000 p3=0.00000 w0=0.21227 w1=1.00000 w2=1.00000	Not Allowed
modelA	tree_Meg	Branch-site	3	2	-113672	modelA	p0=0.47818 p1=0.50959 p2=0.00592 p3=0.00631 w0=0.21178 w1=1.00000 w2=58.01808	Yes	Alignment (0 sites)
modelAnull	tree_Meg	Branch-site	3	1	-113683	N/A	p0=0.48213 p1=0.51406 p2=0.00184 p3=0.00196 w0=0.21215 w1=1.00000 w2=1.00000	Not Allowed
modelA	tree_Mic	Branch-site	3	0	-113666	modelA	p0=0.47874 p1=0.51112 p2=0.00491 p3=0.00524 w0=0.21191 w1=1.00000 w2=725.60726	Yes	Alignment (1 BEB sites): 2045
modelAnull	tree_Mic	Branch-site	3	1	-113682	N/A	p0=0.45779 p1=0.48724 p2=0.02663 p3=0.02834 w0=0.21127 w1=1.00000 w2=1.00000	Not Allowed
modelA	tree_Mou	Branch-site	3	2	-113670	modelA	p0=0.48282 p1=0.51351 p2=0.00178 p3=0.00189 w0=0.21222 w1=1.00000 w2=999.00000	Yes	Alignment (0 sites)
modelAnull	tree_Mou	Branch-site	3	1	-113681	N/A	p0=0.42003 p1=0.44684 p2=0.06451 p3=0.06862 w0=0.21097 w1=1.00000 w2=1.00000	Not Allowed
modelA	tree_Nmr	Branch-site	3	2	-113671	modelAnull	p0=0.33690 p1=0.36051 p2=0.14617 p3=0.15642 w0=0.20807 w1=1.00000 w2=1.00000	No
modelAnull	tree_Nmr	Branch-site	3	1	-113671	N/A	p0=0.33690 p1=0.36051 p2=0.14617 p3=0.15642 w0=0.20807 w1=1.00000 w2=1.00000	Not Allowed
modelA	tree_Opo	Branch-site	3	2	-113642	modelA	p0=0.46287 p1=0.48211 p2=0.02695 p3=0.02807 w0=0.21247 w1=1.00000 w2=998.95231	Yes	Alignment (7 BEB sites): 1173 1424 1498 1780 1977 2234 2425
modelAnull	tree_Opo	Branch-site	3	1	-113680	N/A	p0=0.45364 p1=0.48031 p2=0.03208 p3=0.03397 w0=0.20995 w1=1.00000 w2=1.00000	Not Allowed
modelA	tree_Ora	Branch-site	3	0	-113680	modelAnull	p0=0.34746 p1=0.36890 p2=0.13758 p3=0.14607 w0=0.21193 w1=1.00000 w2=1.17546	No
modelAnull	tree_Ora	Branch-site	3	1	-113680	N/A	p0=0.32461 p1=0.34464 p2=0.16042 p3=0.17033 w0=0.21192 w1=1.00000 w2=1.00000	Not Allowed
modelA	tree_Pan	Branch-site	3	10	-113681	m1Neutral	p0=0.48252 p1=0.51519 p2=0.00111 p3=0.00118 w0=0.21216 w1=1.00000 w2=121.85766	No
modelAnull	tree_Pan	Branch-site	3	1	-113683	N/A	p0=0.48397 p1=0.51603 p2=0.00000 p3=0.00000 w0=0.21227 w1=1.00000 w2=1.00000	Not Allowed
modelA	tree_Pla	Branch-site	3	0	-113623	modelA	p0=0.44704 p1=0.47013 p2=0.04037 p3=0.04246 w0=0.20932 w1=1.00000 w2=523.68833	Yes	Alignment (8 BEB sites): 234 257 654 870 1271 2250 2354 3270
modelAnull	tree_Pla	Branch-site	3	1	-113669	N/A	p0=0.42290 p1=0.45006 p2=0.06155 p3=0.06550 w0=0.20558 w1=1.00000 w2=1.00000	Not Allowed
modelA	tree_Rab	Branch-site	3	2	-113683	m1Neutral, modelAnull	p0=0.48308 p1=0.51433 p2=0.00125 p3=0.00133 w0=0.21216 w1=1.00000 w2=5.83988	No
modelAnull	tree_Rab	Branch-site	3	1	-113683	N/A	p0=0.48397 p1=0.51603 p2=0.00000 p3=0.00000 w0=0.21227 w1=1.00000 w2=1.00000	Not Allowed
modelA	tree_Rat	Branch-site	3	2	-113678	modelA	p0=0.48073 p1=0.51002 p2=0.00449 p3=0.00476 w0=0.21200 w1=1.00000 w2=23.25015	Yes	Alignment (0 sites)
modelAnull	tree_Rat	Branch-site	3	1	-113681	N/A	p0=0.42499 p1=0.45141 p2=0.05994 p3=0.06366 w0=0.21091 w1=1.00000 w2=1.00000	Not Allowed
modelA	tree_Shr	Branch-site	3	2	-113672	modelA	p0=0.47926 p1=0.50954 p2=0.00543 p3=0.00578 w0=0.21178 w1=1.00000 w2=345.42682	Yes	Alignment (1 BEB sites): 955
modelAnull	tree_Shr	Branch-site	3	1	-113682	N/A	p0=0.46069 p1=0.48948 p2=0.02416 p3=0.02567 w0=0.21085 w1=1.00000 w2=1.00000	Not Allowed
modelA	tree_Squ	Branch-site	3	2	-113675	modelA	p0=0.48152 p1=0.51335 p2=0.00248 p3=0.00265 w0=0.21187 w1=1.00000 w2=46.86107	Yes	Alignment (0 sites)
modelAnull	tree_Squ	Branch-site	3	1	-113683	N/A	p0=0.48134 p1=0.51309 p2=0.00270 p3=0.00287 w0=0.21214 w1=1.00000 w2=1.00000	Not Allowed
CBX5
Model	Tree	Model Type	p	w (t=0)	lnL	LRT Result	Parameter Estimates	Positive Selection	Positively Selected Sites in 23x191 Alignment (P(w>1) > 0.9)
m0	tree	Homogeneous	1	2	-2278.55	N/A	w=0.02616	No
m1Neutral	tree	Site-specific	1	2	-2265.41	N/A	p0=0.97050 p1=0.02950 w0=0.01338 w1=1.00000	Not Allowed
m2Selection	tree	Site-specific	2	2	-2265.41	m1Neutral	p0=0.97050 p1=0.01210 p2=0.01740 w0=0.01338 w1=1.00000 w2=1.00000	No
m3Discrtk2	tree	Site-specific	3	2	-2262.31	m3Discrtk2	p0=0.94431 p1=0.05569 w0=0.00847 w1=0.40184	No
m3Discrtk3	tree	Site-specific	5	1	-2262.28	m3Discrtk2	p0=0.64591 p1=0.30709 p2=0.04700 w0=0.00000 w1=0.03218 w2=0.43611	No
m7	tree	Site-specific	2	2	-2262.99	N/A	p=0.06245 q=1.56159	Not Allowed
m8	tree	Site-specific	4	2	-2262.99	m7, m8a	p=0.06245 p0=0.99999 p1=0.00001 q=1.56195 w=1.00000	No
m8a	tree	Site-specific	4	1	-2262.99	N/A	p=0.06245 p0=0.99999 p1=0.00001 q=1.56194 w=1.00000	Not Allowed
modelA	tree_Alp	Branch-site	3	2	-2246.85	modelAnull	p0=0.92020 p1=0.02839 p2=0.04987 p3=0.00154 w0=0.00505 w1=1.00000 w2=10.46689	No
modelAnull	tree_Alp	Branch-site	3	1	-2248.46	N/A	p0=0.76379 p1=0.02348 p2=0.20638 p3=0.00635 w0=0.00495 w1=1.00000 w2=1.00000	Not Allowed
modelA	tree_Chi	Branch-site	3	2	-2265.41	m1Neutral, modelAnull	p0=0.97050 p1=0.02950 p2=0.00000 p3=0.00000 w0=0.01338 w1=1.00000 w2=1.00000	No
modelAnull	tree_Chi	Branch-site	3	1	-2265.41	N/A	p0=0.97050 p1=0.02950 p2=0.00000 p3=0.00000 w0=0.01339 w1=1.00000 w2=1.00000	Not Allowed
modelA	tree_Cow	Branch-site	3	2	-2265.41	m1Neutral, modelAnull	p0=0.97050 p1=0.02950 p2=0.00000 p3=0.00000 w0=0.01338 w1=1.00000 w2=1.00000	No
modelAnull	tree_Cow	Branch-site	3	1	-2265.41	N/A	p0=0.97050 p1=0.02950 p2=0.00000 p3=0.00000 w0=0.01338 w1=1.00000 w2=1.00000	Not Allowed
modelA	tree_Dog	Branch-site	3	2	-2265.41	m1Neutral, modelAnull	p0=0.97050 p1=0.02950 p2=0.00000 p3=0.00000 w0=0.01339 w1=1.00000 w2=1.00000	No
modelAnull	tree_Dog	Branch-site	3	1	-2265.41	N/A	p0=0.97050 p1=0.02950 p2=0.00000 p3=0.00000 w0=0.01338 w1=1.00000 w2=1.00000	Not Allowed
[truncated: 1,152 more rows]
