# Supplementary material for: Molecular adaptation of telomere associated genes in mammals
Source: BMC Evol Biol. 2013 Nov 15;13:251. doi: 10.1186/1471-2148-13-251 (PMC3833184; doi:10.1186/1471-2148-13-251)
Supplement: Additional file 4 — Results for estimates of saturation at synonymous sites. The gene name is given in the first column. The result of the Ds saturation test is given in the second column, where a Ds substitution per site exceeding 2 on any given branch implies saturation. The phylogenetic tree estimated from a distance matrix of Ds sites is given in the last column. [file 1471-2148-13-251-S4.xls]

## Sheet: Sheet1
Gene Name	Saturated Species	Ds Tree
ABL1_ABL2	Yes	((Chk3875:0.25763,Zeb4720:0.30207):0.25068,((Opo12126:0.65694,((((((Rab7140:0.28689,Pik8698:0.52001):0.42884,(Mar20525:0.07573,(Chi21477:0.00883,Hum97007:0.01527):0.06107):0.02724):0.02057,((((((Nmr361423:0.68114,Cow17976:0.26736):0.03830,(Hor14981:0.14786,Meg1515:0.20514):0.01925):0.01512,(Pig5706:0.24650,Dol15170:0.14040):0.09598):0.00341,Mic8799:0.14503):0.01857,(Cat5115:0.11430,Pan16250:0.177…
ANK_Genes	No	(Zeb1580:0.347755,(((Chk1099:0.23077,Zeb1656:0.23763):0.50614,(Opo11596:0.33884,((Mou24483:0.00709,Rat30247:0.15291):0.24906,((((((Rab15943:0.13288,((Ele5337:0.12554,(Pig14364:0.14239,Dog5786:0.13101):0.02271):0.00594,(Mar16624:0.07170,((Hum131503:-0.01057,Ora15854:0.02667):0.00544,Hum254996:-0.00544):0.01470):0.06863):0.01913):0.02720,(Cow10871:0.10055,Dol5573:0.04365):0.00810):0.00172,Alp2452:0…
ATM	No	(Zeb:0.075695,(Chk:0.16861,(Opo:0.44670,(Shr:0.28077,(Hor:0.05602,((((((Squ:0.27417,Kag:0.19053):0.00703,(Nmr:0.12674,Rab:0.17916):0.01440):0.00989,(Mar:0.06483,(Mac:0.02981,(Ora:0.01742,Hum:0.01638):0.00729):0.01282):0.07289):0.00977,(Rat:0.15721,Mou:0.09629):0.22869):0.01737,Ele:0.15690):0.00549,((Pan:0.11097,Dog:0.09663):0.08452,(Alp:0.11267,(Dol:0.05067,Cow:0.08033):0.02753):0.03907):0.00590)…
ATRX	Yes	(Chk7843:0.191235,((Pla2389:0.87354,(Opo3920:0.21432,(Rat2550:0.08687,(Mou31229:0.13401,(Squ27917:0.07409,((Gui7873:0.11207,Nmr362441:0.08063):0.08728,(Rab7579:0.16724,((Ele20570:0.15275,Cow38434:0.14565):0.01664,((Hum85224:0.01629,Ora20491:0.01001):0.01911,Mac22574:0.02004):0.08756):0.00983):0.02310):0.02533):0.18929):0.09107):0.38108):0.38348):0.55066,Zeb5896:0.18103):0.191235);
BLM	No	(Opo:0.29909,((Rat:0.12485,Mou:0.07095):0.19127,(Gui:0.25508,((Mar:0.05737,((Ora:0.02610,(Hum:0.00196,Chi:0.00694):0.00750):0.01062,Mac:0.03141):0.01918):0.08286,(((Rab:0.58542,Hed:0.30738):0.02845,((Pan:0.07602,Dog:0.10118):0.08280,(Cow:0.17817,(Alp:0.08282,Dol:0.08548):0.01298):0.02260):0.00896):0.01363,(Mic:0.17878,Hor:0.11422):0.00675):0.01821):0.03805):0.02950):0.29909);
BRCA1	Yes	(Chk:0.1091,(Zeb:0.21430,(Gui:0.52766,(Nmr:0.08294,((Mou:0.10132,Rat:0.13358):0.14630,((Mar:0.05179,(Mac:0.03506,(Ora:0.01829,(Hum:0.00445,Chi:0.00125):0.00201):0.01742):0.02279):0.05470,(Squ:0.11900,((Pik:0.21646,Rab:0.14484):0.04767,((((Opo:0.68127,Ele:0.05063):0.08911,Shr:0.29889):0.00879,(Cat:0.09546,(Pan:0.09812,Dog:0.06908):0.02399):0.02379):0.01709,(((Hed:0.26854,(Cow:0.08884,Dol:0.05266):…
BRCA2	No	(Pla:0.309415,(Opo:0.51907,((Rat:0.11059,Mou:0.04701):0.30119,(Ele:0.22059,((((Rab:0.22919,Squ:0.20011):0.00733,(((Ora:0.01246,(Hum:0.01016,Chi:0.00644):0.00794):0.01171,Mac:0.04222):0.01953,Mar:0.05594):0.08920):0.00469,(Gui:0.18124,Nmr:0.09886):0.10592):0.01685,((Meg:0.20491,Mic:0.11609):0.01873,(((Alp:0.10147,(Dol:0.04975,Cow:0.12155):0.01883):0.01569,(Hor:0.08122,(Shr:0.29282,Hed:0.23708):0.0…
BRIP1	No	(Chk5279:0.49951,(Opo14258:0.00778,(Pla11526:0.43295,(Rab6683:0.07520,((Mou34329:0.08215,Rat27475:0.12385):0.29954,(((((Alp5058:0.09000,(Cow12068:0.10000,Dol4555:0.04150):0.01385):0.02001,(Mic3866:0.10088,Meg7069:0.08952):0.01094):0.00321,(Pan8785:0.04937,Dog17737:0.06183):0.04963):0.02284,Ele14884:0.15153):0.00809,(((((Hum136492:0.00504,Chi9493:0.00436):0.01181,Ora8802:0.00539):0.01120,Mac9027:0…
CBX1	No	(Chk230:0.210285,(Pla4199:0.44373,(Opo12368:0.16141,((Mou18666:-0.00153,Rat8689:0.04823):0.08931,(Hed4874:0.10790,(Cow2949:0.10728,(Pig17529:0.08347,(((Hor8048:0.07645,Mic5030:0.07685):0.01006,(((Pik3699:0.13161,(Rab23111:0.04002,Rab8021:-0.00462):0.09859):0.01269,(Kag716:0.10415,Squ23986:0.10205):0.02557):0.02575,(Ele18526:0.05631,((Mar7532:0.03582,Mar23449:0.02258):0.01930,(((((Gui8408:0.56424,…
CBX3	Yes	((Zeb2876:0.04801,Chk11038:0.14689):0.26657,((Opo572:1.63272,Nmr336687_:-1.39922):1.58908,(Pla9160:0.34853,(Pik11713:0.18733,(Squ6223:0.09478,((Gui15168:0.00867,Gui23915:0.00643):0.16704,(((Kag5487:0.19073,Shr8011:0.03467):0.02485,(((Mac6818:0.02746,(Chi19003:0.00000,Hum122565:-0.00000):0.02554):0.00667,Ora17714:0.01078):0.03430,Mar7952:0.04525):0.08214):0.01359,(Hor12780:0.08493,((((((Rat30902:-…
CBX5	No	(Ele:0.02971,(((((Ora:0.01183,Mac:0.01297):0.00455,(Chi:0.00581,Hum:0.00649):0.00807):0.02164,Mar:0.04160):0.01222,Hor:0.05868):0.00249,(((Rab:0.20978,(((Nmr:0.05170,Gui:0.06590):0.09128,((Mou:0.09468,Rat:0.08102):0.06900,Kag:0.10300):0.01225):0.01455,Pik:0.07392):0.01618):0.01269,Squ:0.04740):0.01306,((Dog:0.01734,Pan:0.05526):0.01295,(((Dol:0.01209,Cow:0.03161):0.00240,Pig:0.03030):0.00907,((Me…
DKC1	No	((Zeb6781:0.30087,Chk5054:0.25673):0.546555,(Pik5248:0.10394,((Pig12823:0.49977,(Shr1822:0.40943,(Opo9243:0.76896,Pla8713:0.75324):0.18607):0.14653):0.13424,(Gui8825:0.20470,(Rab12646:0.15660,((((Squ1074:0.00695,Squ20149:0.00555):0.00201,Squ11904:0.00414):0.16311,(Mou31403:0.24489,Kag13566:0.16531):0.02694):0.05925,((Hum130826:0.00566,((Mac5768:0.03100,(Mar4210:0.18451,Ora20892:-0.00371):0.00600)…
ERCC1	Yes	(Pla:0.470465,(Gui:0.22577,(((Hum:0.02073,((Ora:0.13601,Mar:0.17419):0.03376,Mac:-0.00891):0.04692):0.00868,Chi:0.02427):0.12327,(((Rat:0.08219,Mou:-0.01469):0.38674,Kag:0.41226):0.30188,(((((Cat:0.06725,Pan:0.12595):0.06130,Dog:0.11265):0.20558,(Hor:-0.05046,(Meg:0.32640,Ele:0.24530):0.14836):0.05010):0.02021,(Dol:0.05902,Cow:0.13548):0.15750):0.09698,((Mic:-0.00396,Opo:1.00106):0.16727,((Squ:0.…
ERCC4	No	((Chk2981:0.11068,Zeb5055:0.39342):0.421455,(Opo4840:0.77219,((Mou22545:0.13296,(Rat29076:0.01361,Rat3363:-0.00361):0.09024):0.39664,(((Alp4640:0.18717,(Dol9357:0.04998,(Pig7881:0.25533,Cow21773:0.21967):0.02132):0.07283):0.07737,((Cat4050:0.19937,(Pan11323:0.15040,Dog18827:0.12900):0.06043):0.11295,(Mic9396:0.14330,(Meg2073:0.18903,(Ele15242:0.26780,((Gui4495:0.08891,Nmr310520:0.08839):0.15550,(…
EXO1	Yes	((Chk10748:0.22786,Zeb10648:0.19584):0.531605,((Rat3876:0.07310,Mou39748:0.18740):0.13749,((Hor18322:0.07750,(Dog15758:0.14690,(((Pla10268:1.25499,(Mic1957:0.03949,Mic24160:0.01091):0.20386):0.11821,Pan13934:0.13009):0.06666,(((((((Chi2167:0.00856,Hum174371:0.00654):0.00916,Mac8761:0.08404):0.00554,Ora67:0.02399):0.04401,Mar17241:0.09769):0.11544,Kag15067:0.32461):0.01553,(Nmr311873:0.08343,Gui36…
FANCA	No	(Chk:0.30259,((Opo:0.41954,Pla:0.32686):0.15127,(Ele:0.38963,((Mou:0.09550,Rat:0.10250):0.27094,((Rab:0.39736,(Gui:0.16810,Nmr:0.17990):0.23409):0.04676,(Squ:0.23432,(((Cat:0.17918,(Pan:0.13269,Dog:0.15481):0.00587):0.07834,(((Pig:0.35766,(Dol:0.16707,Cow:0.19233):0.05729):0.08659,(Meg:0.28444,Mic:0.22556):0.01096):0.03985,Hor:0.14146):0.00819):0.06594,(Mar:0.11070,(Ora:0.02310,(Hum:0.01037,Chi:0…
FANCB	No	((Zeb8144:0.17354,Chk16569:0.21986):0.348995,(Pla2602:0.27196,(((Rat3346:0.07178,Mou47757:0.09432):0.19060,((Squ3829:0.11020,Rab10776:0.21240):0.01217,((((((Chi21680:-0.00050,Hum181544:0.00340):0.01047,Ora20138:0.02793):0.00692,Mac17839:0.02538):0.02518,Mar4079:0.04351):0.05706,((Gui7563:0.10754,Nmr326819:0.02186):0.07972,Kag11228:0.26983):0.02129):0.01819,(Hor17194:0.07338,((((Mic2501:0.01750,Mi…
FANCC	No	((Zeb:0.26982,Chk:0.04708):0.363495,(Opo:0.14136,(Ele:0.20548,((Hor:0.15513,(((Pan:0.04029,Cat:0.07741):0.02782,Meg:0.10193):0.01999,(Hed:0.16077,(Alp:0.05498,(Cow:0.09926,Dol:0.05254):0.00667):0.03178):0.00862):0.01723):0.02164,(((Mou:0.05101,Rat:0.08009):0.16258,Kag:0.13597):0.02025,(((Mac:0.09142,(Ora:0.01357,(Chi:0.00657,Hum:0.01163):0.00488):0.01470):0.03220,Mar:0.04677):0.07496,((Squ:0.2948…
FANCD2	No	(Zeb6733:0.08914,((Opo5440:0.31613,(Hed14002:0.24752,((Rab2802:0.12502,Pik104:0.27248):0.07826,((Rat24475:0.06523,Mou34023:0.10667):0.20842,(((((Chi14609:0.01094,Ora13666:0.02086):0.00211,Hum144554:0.00914):0.02390,Mar16294:0.05258):0.05940,(Squ13919:0.16608,(Nmr287647:0.07922,Gui5717:0.12878):0.10277):0.02541):0.00994,((Alp3248:0.10114,(Pig11563:0.12323,(Dol7555:0.05786,Cow10077:0.08144):0.00867…
FANCE	No	(Chk2561:0.35972,((Rat504:0.24221,(Opo13771:0.62072,((Mar15623:0.07402,(Mac15906:0.03980,((Ora15565:0.02494,Ora16528:0.00756):0.00218,(Hum112039:0.00035,Chi18084:-0.00035):0.00197):0.01743):0.01929):0.03815,(Hed12175:0.21724,(((Dog1313:0.07259,Pan684:0.10401):0.02617,Cat12902:0.11228):0.02248,(((((Rab27207:0.22519,(Squ259:0.13448,(Nmr229769:0.11917,Gui5569:0.16123):0.13277):0.01139):0.06858,Mic79…
FANCF	No	(Chk3660:0.14799,(Zeb4603:0.43882,((Opo24521:0.67102,(Rat23968:0.04775,Mou92118:0.28255):0.92888):0.23269,(Gui4340:0.26938,(Squ15643:0.27780,(((((Rab8345:0.44483,Mic17124:0.37147):0.04885,Cat6802:0.17340):0.01859,(Cow7230:0.18954,Dol896:0.15326):0.04475):0.02466,Ele11367:0.17285):0.05649,(Nmr330875:0.59160,(Mar23251:0.06872,(Mac20817:0.06060,(Ora3416:0.01523,(Hum183161:0.01714,Chi3445:-0.00174):0…
FANCI	No	(Chk6658:0.087045,((Opo19568:0.42151,((Mou39187:0.08350,Rat16689:0.10470):0.20991,((Kag14135:0.39970,(Gui7259:0.10722,Nmr310842:0.06378):0.07065):0.01144,(Ele16287:0.12756,((((Cow9097:0.12338,Alp5349:0.06352):0.00183,Pig1837:0.11092):0.01610,(Hor3235:0.08335,Dog11620:0.12165):0.00948):0.01842,(Rab11488:0.13693,(Mar12809:0.05240,(Mac11155:0.02859,(Ora6762:0.01131,(Hum140525:0.00627,Chi7430:0.00133…
FANCL	No	((Chk:0.54629,Zeb:0.28851):0.08323,(Pla:0.46499,((Rat:0.20296,Mou:0.07324):0.11818,(Opo:0.49325,((Rab:0.07812,Pik:0.09748):0.08023,(Hed:0.08811,(Shr:0.21826,((Hor:0.08214,((((((Hum:0.00750,Ora:0.01210):0.00129,Chi:0.01811):0.00627,Mac:0.02413):0.02729,Mar:0.02486):0.08531,((Squ:0.05612,(Gui:0.14007,Nmr:0.08103):0.02313):0.01642,Kag:0.21728):0.01546):0.01506,((Pan:0.02957,Dog:0.09733):0.10091,(Meg…
MLH1	Yes	((Chk:0.29325,Zeb:0.06105):0.39262,((Ele:0.05824,((Mou:0.09626,Rat:0.10854):0.17501,(((Pik:0.50230,Opo:1.29150):0.03958,Rab:0.21197):0.16245,(((Mar:0.06578,(Ora:0.01729,(Hum:0.00609,Chi:0.00231):0.01006):0.00184):0.08893,((Nmr:0.05941,Gui:0.14559):0.05529,Squ:0.15461):0.02140):0.02604,(((Cat:0.16481,(Dog:0.08697,Pan:0.05183):0.03424):0.03505,Hor:0.08220):0.00987,(((Alp:0.09344,((Pig:0.12717,Dol:0…
MLH3	No	(Chk:0.10548,((Pik:0.11343,(Hed:0.41131,(Rab:0.17569,(Opo:0.60671,(Kag:0.18513,(((Ele:0.10300,(((Pan:0.04500,Dog:0.07740):0.03550,Hor:0.08820):0.01052,(((Alp:0.06340,Pig:0.13180):0.00630,(Dol:0.05106,Cow:0.09834):0.01045):0.02035,(Mic:0.06393,Meg:0.07177):0.02570):0.00968):0.01694):0.00319,(Mar:0.06349,(Mac:0.02695,(Ora:0.01366,(Hum:0.00142,Chi:0.00938):0.00704):0.01635):0.00272):0.10241):0.01734…
MRE11A	No	((Zeb12824:0.39591,Chk17211:-0.03221):0.43065,(Pla10399:0.36365,(Opo231:0.51624,(Pig14955:0.08748,(Dol10568:0.05255,(Alp5835:0.11064,((((Pan7626:0.08178,Dog4162:0.05132):0.03794,Mic2006:0.10381):0.01140,Hor295:0.13530):0.02144,(Cow8925:0.11384,(((Rat9506:0.15414,Mou31928:0.03686):0.47175,(Shr4293:0.36999,Hed8433:0.32691):0.08465):0.11257,(Ele16373:0.17354,((Gui14563:0.16064,Nmr385614:0.09546):0.1…
MSH3	No	((Pla1605:0.33861,Opo20264:0.32079):0.12869,(Mic1865:0.07402,(((Mac18284:0.02206,((Hum113318:0.00660,Chi17043:0.00440):0.00284,Ora15601:0.00821):0.01224):0.08619,(Squ25220:0.18684,(((Mou14850:0.11956,Rat13673:0.09774):0.16813,(Rab16921:0.24213,(Nmr265081:0.12358,Gui11122:0.34192):0.32442):0.05172):0.07670,Kag5509:0.23145):0.00886):0.03035):0.01367,((Pan15754:0.05590,Dog8788:0.06190):0.04511,(Hor9…
MUTYH	Yes	(Chk:0.5169,((Rat:0.11203,Mou:0.10667):0.11725,(Mar:0.07666,((Mac:0.04529,((Chi:0.00304,Hum:0.00426):0.01046,Ora:0.04679):0.01288):0.03858,((Squ:0.14658,(Kag:0.19702,(Gui:0.24719,Nmr:0.04971):0.04318):0.01695):0.04675,((Rab:0.12846,Pik:0.22594):0.06436,(Hor:0.08729,((Pan:0.16943,Ele:0.15597):0.01302,((Dol:0.05097,(Cow:0.11362,Pig:0.20138):0.01903):0.04032,(Mic:0.11235,((Dog:-0.00026,Pla:1.44976):…
NBN	Yes	(Zeb:0.0484,(Chk:0.36230,((Mou:0.21685,Rat:0.07275):0.03127,(Opo:0.51757,(Ele:0.10005,(Gui:0.20726,(((Pik:0.18824,Rab:0.06846):0.08752,Squ:0.12878):0.02612,(((((Hum:0.00296,Ora:0.00324):0.00219,Mac:0.02346):0.00378,Chi:0.00270):0.00456,Mar:0.06293):0.06539,(Hor:0.05445,(Pan:0.13332,((((Shr:0.39880,Meg:0.19110):0.04443,Mic:0.25582):0.10543,Alp:0.13800):0.03499,((Hed:0.25120,Dog:0.22820):0.01164,(D…
PALB2	No	(Pla7671:0.39901,(Meg8440:0.24188,(Hed15423:0.29864,(Mic10471:0.17543,(Hor8391:0.12688,(((Pan14287:0.07925,Cat12942:0.11385):0.04715,(((((((Chi7890:0.00724,Hum83093:0.00336):0.01705,Ora7193:0.01020):0.01889,Mac17304:0.06961):0.00413,Mar20619:0.08655):0.08274,Rab8461:0.21851):0.00858,((Squ10936:0.14646,(Nmr261584:0.12016,Gui6889:0.13754):0.11379):0.00560,Mou44702:0.32570):0.02300):0.01580,(Ele1034…
PARP2	No	(Opo:0.30128,(Ele:0.07954,(Rab:0.10407,((((Gui:0.17087,(Mou:0.07187,Rat:0.08103):0.17813):0.01833,Squ:0.13555):0.01693,(Mar:0.04547,(((Chi:0.00680,Hum:0.00470):0.00884,Mac:0.01206):0.00606,Ora:0.01497):0.01308):0.08507):0.00511,((Shr:0.19119,Hed:0.16841):0.01198,(((Cat:0.08174,(Pan:0.07686,Dog:0.14624):0.00421):0.03613,Hor:0.08127):0.01459,(Meg:0.10733,(Cow:0.09158,(Dol:0.05093,Pig:0.07767):0.008…
PCNA	Yes	(Chk:-0.177235,((Opo:0.25610,(Mac:0.04289,((Ora:0.01045,(Hum:0.01795,Chi:0.00325):0.01085):0.01406,(Mar:0.04337,(Hor:0.03267,((Mic:0.09756,Meg:0.10294):0.03571,((((((Mou:0.07726,Rat:0.12554):0.19150,Rab:0.13530):0.04773,Squ:0.10330):0.01654,(Gui:0.11470,Nmr:0.05820):0.07801):0.01834,Ele:0.12840):0.00713,((Cow:0.05856,Pig:0.08634):0.02607,(Alp:0.08735,(Pan:0.06877,Dog:0.06933):0.03510):0.00660):0.…
PMS1	No	((Chk:0.20263,Zeb:0.12327):0.27681,(Opo:0.41143,(Hor:0.05607,(((((((Hum:0.00308,Chi:-0.00028):0.00587,Mac:0.11663):0.01331,Ora:0.07652):0.02225,Mar:0.04040):0.04616,Ele:0.14188):0.00501,(((Rab:0.06276,Pik:0.14464):0.04135,(((Squ:0.11191,(Mou:0.08235,Rat:0.16185):0.19919):0.01348,Kag:0.20767):0.00554,Gui:0.17591):0.02576):0.02559,Shr:0.24911):0.00325):0.00469,(((Pan:0.07208,Dog:0.07162):0.05488,(M…
PMS2	Yes	(Zeb:0.075555,(Chk:0.20739,(Hed:0.21426,(Rab:0.41586,((Opo:0.65903,Pla:0.35527):0.32152,(Shr:0.29054,((Mou:0.13876,Rat:0.08304):0.27717,((Gui:0.13092,Nmr:0.07518):0.10658,((((Chi:0.01517,Hum:0.01353):0.01246,Ora:0.01729):0.03875,Mar:0.06090):0.09359,(Ele:0.24531,((Dol:0.07821,Pig:0.20749):0.09842,((Cat:0.16455,(Pan:0.09041,Dog:0.14559):0.05310):0.06635,(Hor:0.17948,(Mic:0.19923,Meg:0.16987):0.018…
RAD50	No	((Chk:0.23872,Zeb:0.20318):0.298605,((Opo:0.30563,(Rab:0.23844,(Pik:0.21895,((Mac:0.02130,(Ora:0.01157,(Chi:0.00564,Hum:0.00186):0.00353):0.01530):0.08548,(((Gui:0.16345,Nmr:0.08805):0.09040,(Rat:0.07647,Mou:0.15403):0.35740):0.02393,(Ele:0.12762,(Hed:0.22288,(((((Pig:0.14960,Dol:0.02720):0.00719,Cow:0.12046):0.01264,Alp:0.08696):0.02077,((Shr:0.22237,(Mic:0.09756,Meg:0.07274):0.00508):0.01051,Ho…
RAD51D	No	((Zeb:0.32126,Chk:0.55044):0.461915,(Pan:-0.07128,(Cat:0.03915,(((Hed:0.18015,(Opo:0.69863,Ele:-0.01843):0.10760):0.07240,(((Meg:0.11760,Squ:0.24770):0.02041,((Mar:0.05737,((Ora:0.02552,Chi:0.01308):0.01225,Hum:0.12915):0.01153):0.03492,((Pik:0.22037,(Gui:0.12002,Nmr:0.21288):0.05903):0.01550,(Mou:0.07256,Rat:0.04744):0.29327):0.02845):0.00722):0.02582,((Mic:0.13676,Hor:0.08534):0.01246,(Cow:0.15…
RB1	No	((Chk:0.11987,Zeb:0.17843):0.287325,(Opo:0.25150,((Rab:0.09621,Pik:0.13569):0.07064,((Nmr:0.08937,Gui:0.11873):0.08743,(Squ:0.06511,(((Rat:0.07102,Mou:0.10998):0.24148,Kag:0.21317):0.01983,((((Mac:0.02335,Ora:0.01145):0.00170,(Chi:0.00523,Hum:-0.00083):0.01180):0.01502,Mar:0.07080):0.04454,((((Dog:0.02867,Pan:0.01013):0.04466,Ele:0.09714):0.00720,(Hor:0.07251,(Mic:0.10942,Meg:0.09718):0.00794):0.…
RBL2_ RBL1	Yes	((Zeb3231:0.58405,Chk1332:-0.04645):0.215015,((((Chk3663:0.14223,Chk3190:-0.05053):0.30153,Zeb7426:0.42877):0.58850,(Opo374:0.38707,((Mou27641:0.14955,Rat6921:0.12775):0.15575,(Rab5804:0.19015,((Gui1340:0.12068,Nmr362768:0.09342):0.08934,((Mar1178:0.06270,(Ora10979:0.01053,(Chi13469:0.01272,Hum80839:0.00278):0.00242):0.03903):0.08710,(Ele22292:0.16921,(Hor24316:0.08200,((Mic2235:0.07902,(Meg17778…
SLX4	No	(Ele:0.15902,(((Rab:0.37259,(((Mou:0.09908,Rat:0.11072):0.23892,(Nmr:0.08827,Gui:0.15513):0.12510):0.01926,Squ:0.19435):0.04365):0.03884,(Mar:0.13121,(Ora:0.02603,(Hum:0.00299,Chi:0.00841):0.01627):0.05202):0.17281):0.01250,(((Cow:0.25473,Pig:0.21517):0.08747,(Pan:0.12102,Dog:0.15218):0.10125):0.00773,(Meg:0.15245,Mic:0.16835):0.03392):0.06695):0.15902);
SUV39H1	Yes	(Zeb16885:5.32782,(Opo10324:-7.44493,(Pig21717:-3.94097,(Cow4706:-2.19192,(Dol4638:-1.09345,(Dog15545:-0.50503,(Mic16544:-0.14705,(Shr13678:0.37248,(Mac19768:0.02083,((Hum101945:0.00922,Chi21867:0.00498):0.00292,(Ora20317:0.03404,(Mar2376:0.23204,((((Nmr410043:0.17439,Rab3807:0.22011):0.09419,((Cat2566:0.05492,Pan12595:0.05518):0.04676,Hor15438:0.12434):0.07370):0.03864,Ele5118:0.14373):0.02624,(…
SUV39H2	No	((Chk13920:0.09852,Zeb2338:0.15938):0.141655,(Pla15395:0.48574,(Opo16930:0.20019,(Shr3389:0.24388,(Dol4403:0.08086,((Cow10210:0.08187,Meg13929:0.10393):0.01401,(((((Pig11048:0.00000,Pig23928:-0.00000):0.08641,((Dog4696:0.04668,Pan11527:0.00312):0.01432,Cat9156:0.04148):0.03734):0.00462,Hor16965:0.01539):0.00334,(Alp8598:0.05547,Mic15985:0.05893):0.00192):0.00411,(Ele23099:0.10882,(((Pik9465:0.126…
TDG	No	(Chk12722:0.09743,(((Gui144:0.66330,Nmr376611:0.02170):0.40639,((Pik8069:0.17473,Rab16313:0.10407):0.02632,((Mar14510:0.05908,(Mac21291:0.03767,(Hum139372:0.01618,Ora4890:0.01472):0.00403):0.02527):0.11702,(((Opo2206:0.40469,Pla5552:0.26831):0.25327,Ele3813:0.09703):0.05370,((Mic369:0.13158,Meg7280:0.12242):0.01626,((((((Rat27124:0.17743,(Mou34674:0.03245,Mou47347:-0.00935):0.13077):0.43040,Squ13…
TERF1	No	(Chk15633:0.211375,(Opo25642:0.26355,(Meg3792:0.11218,((Nmr276603_:0.07061,Gui9638:0.05719):0.10358,((Ele4308:0.08804,((((Alp533:0.04038,Dol3745:0.06132):0.01300,Cow32982:0.09970):0.02024,Pig6184:0.10804):0.04546,(((((Ora18669:0.01486,(Chi22919:0.01577,Hum147601:0.00033):0.00154):0.04135,Mac23208:0.02708):0.02138,Mar7714:0.07115):0.02977,Rab2793:0.10486):0.02847,(Hor11894:0.14711,(Dog7975:0.09229…
TERF2	No	((Opo:0.29899,Pla:0.55321):0.03093,(Dog:0.05444,((Meg:0.04672,Mic:0.12408):0.00488,((((((((Rab:0.07295,Pik:0.12905):0.08606,(Mou:0.05739,Rat:0.08071):0.11339):0.00713,(Squ:0.09243,Kag:0.14907):0.01989):0.00743,(Nmr:0.04554,Gui:0.06526):0.05730):0.00637,(((Ora:0.00502,(Hum:0.00036,Chi:0.00384):0.00338):0.01022,Mac:0.02446):0.00359,Mar:0.04228):0.04318):0.00715,Shr:0.16469):0.02469,Hor:0.05337):0.0…
TERT	Yes	(Chk13183:0.095625,(Zeb8383:0.10765,(Pla14452:0.52023,(Opo966:0.65071,((Rat25327:0.20193,Mou21611:0.02607):0.42160,((Gui15559:0.82505,Squ23072:0.29365):0.24158,(((Mar11276:0.36577,(Mac10940:0.08968,(Hum164362:0.00657,Chi16696:0.01183):0.05947):0.06688):0.04671,Ora15315:0.01873):0.29663,(Ele13077:0.67074,((((Dog10739:0.10448,Pan10578:0.30212):0.14592,Cat9543:0.05623):0.22660,(Pig17118:0.21066,((Co…
TINF2	No	(Opo3181:0.2951,((Rat20189:0.10830,Mou7589:0.09500):0.21445,(Ele13816:0.10000,(Gui14800:0.20078,(((((Nmr267415_:0.04894,Nmr267415_:0.10236):0.07646,(Rab2919:0.15371,Pik16659:0.28309):0.07101):0.01665,Squ2345:0.14299):0.01714,(Mar6774:0.04143,(Mac29407:0.02728,(Ora5694:0.00682,(Hum92330:0.00638,Chi6208:0.00332):0.01298):0.01355):0.01037):0.06848):0.01482,(((((Dog25565:0.11981,Pan16197:0.10909):0.0…
TNKS2_TNKS	Yes	((Chk11438:0.23123,Zeb4835:0.15877):0.25472,(((((((((((((((((((Chi2749:-0.03435,Mac7478:0.10065):0.02877,Hum107854:-0.02652):0.07076,(Gui2254:0.10898,Meg12070:0.26972):0.05864):0.04992,Mar8230:0.00216):0.07745,Shr1847:0.25075):0.05826,Mic4297:0.11072):0.10040,Nmr360689:0.06168):0.06369,Rab12010:0.18272):0.05108,Squ2349:0.09892):0.09536,((Chk14614:0.09525,Zeb8510:0.34405):0.57353,Opo6738:0.73972):…
TREX1	No	(((Cow:0.32418,Hor:0.13152):0.02825,(Pan:0.11742,Dog:0.08488):0.09877):0.01109,((Squ:0.19088,(Rat:0.05678,Mou:0.08652):0.19992):0.03055,((Gui:0.16714,Nmr:0.17056):0.10989,((((Chi:0.01219,Hum:0.00201):0.01599,Ora:0.01501):0.03972,Mar:0.07471):0.05277,Rab:0.29046):0.01018):0.01811):0.01109);
WRN	No	(Chk10281:0.483075,(Opo18997:0.28265,(Pla5952:0.51542,(Pik1480:0.13982,(Shr6157:0.18178,((Mar12511:0.05154,(Mac22655:0.02761,(Ora18494:0.01195,(Hum165392:0.01200,Chi20145:-0.00100):0.00655):0.01804):0.02551):0.06582,((Mic5863:0.13536,Meg12909:0.10004):0.01033,(Dog6410:0.12120,(Hor110:0.10062,(((Cow21592:0.09661,Dol12302:0.06299):0.00732,Pig15840:0.11363):0.02016,((((Mou31583:0.01072,Rat15440:0.19…
XRCC3	No	((Chk:0.48876,Zeb:-0.03596):0.207985,(Opo:0.58488,(Pla:0.67040,(Ele:0.68407,((((((Gui:0.16982,Nmr:0.25678):0.21661,Squ:0.18879):0.13041,Kag:0.24557):0.04600,((((Pig:0.41542,Cow:0.19788):0.10368,Meg:0.23337):0.01884,(Hor:0.23543,(Dog:0.13256,Pan:0.27434):0.03787):0.02579):0.10067,Rab:0.35514):0.04274):0.05752,(Mar:0.11325,(Ora:0.02249,(Mac:0.09530,(Chi:0.01375,Hum:0.01355):0.01280):0.01865):0.0532…
XRCC5	No	(Chk:0.055975,(Zeb:0.22425,(Opo:0.69565,(Pig:-0.05149,(Shr:0.16640,(((Cow:0.11154,Dol:0.03656):0.02479,Alp:0.11961):0.00657,(((Mic:0.08640,Meg:0.12550):0.02650,Hor:0.04845):0.01367,((Kag:0.13757,(Pan:0.06207,Dog:0.03103):0.18483):0.00970,(((((Mou:0.06523,Rat:0.09637):0.23089,(Pik:0.21762,Rab:0.04458):0.03676):0.03239,((Mar:0.05694,((Chi:-0.00088,Ora:0.02158):0.00075,Hum:-0.00075):0.03283):0.05678…
XRCC6	Yes	((Chk11932:0.25696,Zeb9852:0.24794):0.32492,(Nmr352257_:-0.13089,(Shr8024:0.19653,((Pik2386:0.16358,Rab6948:0.15592):0.03723,(Gui3542:0.24019,((Hor17563:0.07585,((((Dol6749:0.04340,Cow6103:0.07830):0.01699,Alp2618:0.05651):0.01697,((Opo16589:1.25570,Pig59:0.04540):0.06896,Ele11017:0.17099):0.03148):0.01672,((Meg1168:0.08555,Mic2516:0.08415):0.00592,(Pan15579:0.05690,Dog1043:0.06960):0.05363):0.00…
