# Supplementary material for: Molecular adaptation of telomere associated genes in mammals
Source: BMC Evol Biol. 2013 Nov 15;13:251. doi: 10.1186/1471-2148-13-251 (PMC3833184; doi:10.1186/1471-2148-13-251)
Supplement: Additional file 5 — Results of Recombination Analysis. For each gene the region where recombination was detected in each species is given. The minor and major donor parental sequences are shown, followed by support values for each of the recombination detection methods used. NS = No Significant P-value recorded. [file 1471-2148-13-251-S5.xls]

## Sheet: Recombination_Results.csv
Begin	End	Recombinant Sequence(s)	Minor Parental Sequence(s)	Major Parental Sequence(s)	RDP	GENECONV	Bootscan	Maxchi	Chimaera	SiSscan	PhylPro	3Seq
ANKRD17, ANKHD1, ANKHD1-EIF4EBP3
630	755	Rat30247	Unknown (Mar14029)	Mou24483	0	0	0	2.37e-13	9.4e-14	NS	NS	NS
			Unknown(Zeb1580)	Chk1099
			Unknown(Opo19154)	Zeb1656
			Unknown(Nmr351416)	Opo11596
			Unknown(Mou55204)	Rab15943
			Unknown(Rat2940)	Pig14364
			Unknown(Gui13416)	Mic3126
			Unknown(Shr612)	Alp2452
			Unknown(Dog2998)	Dog5786
			Unknown(Ele21478)	Cow10871
			Unknown(Meg1827)	Dol5573
			Unknown(Mic5083)	Hor15036
			Unknown(Pig24592)	Pan11018
			Unknown(Cow4912)	Mar16624
			Unknown(Alp1331)	Hum131503
			Unknown(Pan4553)	Hum254996
			Unknown(Ora14821)	Ora15854
			Unknown(Hum132466)
			Unknown(Chi16149)
789	942	Rab15943	Unknown (Opo19154)	Dol5573	0	0	0	1.413e-12	4.13e-13	NS	NS	NS
			Unknown(Zeb1580)	Chk1099
			Unknown(Nmr351416)	Opo11596
			Unknown(Mou55204)	Mou24483
			Unknown(Rat2940)	Rat30247
			Unknown(Gui13416)	Pig14364
			Unknown(Shr612)	Mic3126
			Unknown(Dog2998)	Alp2452
			Unknown(Ele21478)	Dog5786
			Unknown(Meg1827)	Cow10871
			Unknown(Mic5083)	Hor15036
			Unknown(Dol16542)	Pan11018
			Unknown(Pig24592)	Mar16624
			Unknown(Cow4912)	Hum131503
			Unknown(Alp1331)	Hum254996
			Unknown(Pan4553)	Ora15854
			Unknown(Mar14029)
			Unknown(Ora14821)
			Unknown(Hum132466)
			Unknown(Chi16149)
4528	4661	Dog2998	Unknown (Zeb1580)	Pan4553	0	0	0	1.6793e-11	1.326e-12	NS	NS	NS
				Nmr351416
				Mou55204
				Rat2940
				Gui13416
				Shr612
				Ele21478
				Meg1827
				Mic5083
				Dol16542
				Pig24592
				Cow4912
				Alp1331
				Mar14029
				Ora14821
				Hum132466
				Chi16149
1*	601	Nmr351416	Unknown (Rat2940)	Meg1827	0	0	0	5.93e-13	3.35501e-09	0	NS	NS
			Unknown(Mou55204)	Ele21478
				Dol16542
				Cow4912
				Mar14029
				Ora14821
				Hum132466
				Chi16149
4474	4617	Mar16624	Unknown (Pan4553)	Ora15854	0	4.58796e-10	0	7.99406e-06	3.79217e-06	NS	NS	NS
		Dog5786	Unknown(Zeb1580)	Chk1099
			Unknown(Opo19154)	Zeb1656
			Unknown(Nmr351416)	Mou24483
			Unknown(Mou55204)	Rat30247
			Unknown(Rat2940)	Rab15943
			Unknown(Gui13416)	Ele5337
			Unknown(Shr612)	Pig14364
			Unknown(Ele21478)	Mic3126
			Unknown(Meg1827)	Alp2452
			Unknown(Mic5083)	Cow10871
			Unknown(Dol16542)	Dol5573
			Unknown(Pig24592)	Hor15036
			Unknown(Cow4912)	Pan11018
			Unknown(Alp1331)	Hum131503
			Unknown(Mar14029)	Hum254996
			Unknown(Ora14821)
			Unknown(Hum132466)
			Unknown(Chi16149)
7962	8247*	Dog5786	Unknown (Opo11596)	Pig14364	0	0	0	9.08086e-10	2.27643e-09	2.448e-12	NS	0
		Mic3126	Unknown(Chk1099)	Mou24483
		Alp2452	Unknown(Zeb1656)	Rat30247
		Cow10871		Rab15943
		Dol5573		Ora15854
		Hor15036
		Pan11018
		Mar16624
		Hum131503
		Hum254996
4517	4627	Opo11596	Unknown (Hum132466)	Hum131503	0	6e-14	NS	2.81205e-06	2.9551e-06	NS	NS	NS
			Unknown(Zeb1580)	Chk1099
			Unknown(Opo19154)	Zeb1656
			Unknown(Nmr351416)	Mou24483
			Unknown(Mou55204)	Rat30247
			Unknown(Rat2940)	Rab15943
			Unknown(Gui13416)	Ele5337
			Unknown(Shr612)	Pig14364
			Unknown(Ele21478)	Mic3126
			Unknown(Meg1827)	Alp2452
			Unknown(Mic5083)	Cow10871
			Unknown(Dol16542)	Dol5573
			Unknown(Pig24592)	Hor15036
			Unknown(Cow4912)	Pan11018
			Unknown(Alp1331)	Hum254996
			Unknown(Pan4553)	Ora15854
			Unknown(Mar14029)
			Unknown(Ora14821)
			Unknown(Chi16149)
3464	3612	Zeb1580	Unknown (Zeb1656)	Shr612	0	2.51e-13	1e-15	6.82279e-06	0.000166373	NS	NS	NS
			Unknown(Chk1099)	Opo19154
			Unknown(Opo11596)	Nmr351416
			Unknown(Mou24483)	Mou55204
			Unknown(Rat30247)	Rat2940
			Unknown(Rab15943)	Gui13416
			Unknown(Ele5337)	Dog2998
			Unknown(Pig14364)	Ele21478
			Unknown(Mic3126)	Mic5083
			Unknown(Alp2452)	Dol16542
			Unknown(Dog5786)	Pig24592
			Unknown(Cow10871)	Cow4912
			Unknown(Dol5573)	Alp1331
			Unknown(Hor15036)	Pan4553
			Unknown(Pan11018)	Mar14029
			Unknown(Mar16624)	Ora14821
			Unknown(Hum131503)	Hum132466
			Unknown(Hum254996)	Chi16149
			Unknown(Ora15854)
1656	1772	Alp2452	Unknown (Nmr351416)	Mic3126	1.5395e-08	NS	NS	0.0495535	NS	NS	NS	NS
			Unknown(Mou55204)	Ele5337
			Unknown(Gui13416)	Pig14364
			Unknown(Shr612)	Dol5573
			Unknown(Ele21478)	Hor15036
			Unknown(Meg1827)	Mar16624
			Unknown(Mic5083)	Hum131503
			Unknown(Dol16542)	Hum254996
			Unknown(Pig24592)	Ora15854
			Unknown(Cow4912)
			Unknown(Alp1331)
			Unknown(Mar14029)
			Unknown(Ora14821)
			Unknown(Hum132466)
			Unknown(Chi16149)
1*	485	Dog2998	Unknown (Rat2940)	Meg1827	3.12235e-08	1.1887e-06	2.19746e-08	0.0127214	NS	NS	NS	NS
			Unknown(Mou55204)	Ele21478
				Dol16542
				Cow4912
				Mar14029
				Ora14821
				Hum132466
				Chi16149
453	580*	Nmr351416	Hum132466	Unknown (Pan11018)	NS	0.000409931	NS	1.13243e-06	NS	NS	NS	NS
			Mou55204	Unknown(Chk1099)
			Ele21478	Unknown(Mou24483)
			Meg1827	Unknown(Rat30247)
			Cow4912	Unknown(Rab15943)
			Mar14029	Unknown(Pig14364)
			Ora14821	Unknown(Mic3126)
			Chi16149	Unknown(Alp2452)
				Unknown(Dog5786)
				Unknown(Cow10871)
				Unknown(Dol5573)
				Unknown(Hor15036)
				Unknown(Mar16624)
				Unknown(Hum131503)
				Unknown(Hum254996)
				Unknown(Ora15854)
1457	1719	Zeb1580	Unknown (Ele5337)	Cow4912	0.00582076	NS	NS	NS	0.000366406	1.5e-14	NS	NS
			Unknown(Mic3126)	Mic5083
			Unknown(Dog5786)	Mar14029
			Unknown(Hor15036)
			Unknown(Pan11018)
			Unknown(Mar16624)
			Unknown(Hum131503)
			Unknown(Hum254996)
			Unknown(Ora15854)
RBL1, RBL2
436	638	Chk3663	Unknown (Mou31666)	Chk3190	0	0	0	8.015e-11	6.846e-12	4.62514e-10	NS	0
			Unknown(Pla13404)
			Unknown(Opo13167)
			Unknown(Rat12153)
			Unknown(Shr10759)
			Unknown(Gui6507)
			Unknown(Nmr262133)
			Unknown(Rab6354)
			Unknown(Mar1518)
			Unknown(Ora7350)
			Unknown(Chi8115)
			Unknown(Hum103479)
			Unknown(Cow16243)
			Unknown(Dol12699)
			Unknown(Hor14181)
			Unknown(Dog9654)
			Unknown(Pan16277)
			Unknown(Meg15616)
			Unknown(Ele9024)
2066	2279	Pig7331	Unknown (Zeb3231)	Mic2235	0	0	0	6.46171e-07	0.000154658	1.90223e-09	NS	6.96943e-06
			Unknown(Chk1332)	Meg17778
				Hor24316
				Cow11541
				Dol1933
				Alp3604
				Dog8696
				Pan12415
				Mar1178
				Ora10979
				Chi13469
				Hum80839
				Gui1340
				Nmr362768
				Rab5804
				Ele22292
				Mou27641
				Rat6921
705	767	Gui6507	Unknown (Pan12415)	Nmr262133	0	3.25923e-10	NS	0.00745889	0.000334125	NS	NS	NS
			Unknown(Mic2235)	Pla13404
			Unknown(Meg17778)	Opo13167
			Unknown(Hor24316)	Mou31666
			Unknown(Pig7331)	Rat12153
			Unknown(Cow11541)	Shr10759
			Unknown(Dol1933)	Rab6354
			Unknown(Alp3604)	Mar1518
			Unknown(Dog8696)	Ora7350
			Unknown(Mar1178)	Chi8115
			Unknown(Ora10979)	Hum103479
			Unknown(Chi13469)	Cow16243
			Unknown(Hum80839)	Dol12699
			Unknown(Gui1340)	Hor14181
			Unknown(Nmr362768)	Dog9654
			Unknown(Rab5804)	Pan16277
			Unknown(Ele22292)	Meg15616
			Unknown(Mou27641)	Ele9024
			Unknown(Rat6921)	Chk3663
			Unknown(Opo374)	Chk3190
			Unknown(Zeb3231)	Zeb7426
			Unknown(Chk1332)
3251	3523*	Rat6921	Unknown (Zeb3231)	Opo374	0.00155068	NS	0.00993151	0.000167557	0.0407523	6.026e-12	NS	NS
		Mic2235	Unknown(Chk1332)
		Meg17778
		Hor24316
		Cow11541
		Dog8696
		Pan12415
		Ora10979
		Chi13469
		Hum80839
		Gui1340
		Nmr362768
		Ele22292
		Mou27641
2707	2960	Chk3663	Unknown (Opo13167)	Chk3190	8.462e-12	3.94535e-06	2.2917e-11	0.0390514	0.0417465	NS	NS	NS
			Unknown(Pla13404)
			Unknown(Mou31666)
			Unknown(Rat12153)
			Unknown(Shr10759)
			Unknown(Gui6507)
			Unknown(Nmr262133)
			Unknown(Rab6354)
			Unknown(Mar1518)
			Unknown(Ora7350)
			Unknown(Chi8115)
			Unknown(Hum103479)
			Unknown(Cow16243)
			Unknown(Dol12699)
			Unknown(Hor14181)
			Unknown(Dog9654)
			Unknown(Pan16277)
			Unknown(Meg15616)
			Unknown(Ele9024)
227*	297	Pan12415	Unknown (Rat6921)	Mic2235	9.7621e-11	5.77341e-09	0.00280143	0.0155719	0.0315797	NS	NS	NS
			Unknown(Mou27641)	Meg17778
				Hor24316
				Pig7331
				Cow11541
				Dol1933
				Dog8696
				Mar1178
				Ora10979
				Chi13469
				Hum80839
				Gui1340
				Nmr362768
				Rab5804
				Ele22292
TNKS, TNKS2
2018	2130	Ele18705	Unknown (Pla256)	Pan14261	0	0	0	6.00546e-07	2.9117e-08	NS	NS	NS
				Chi2749
				Dog7302
				Dol6222
				Gui2254
				Hum107854
				Mac7478
				8230-03-01
				Meg12070
				Mic4297
				Mou24811
				Nmr360689
				Opo6738
				Pig10465
				Rat18392
				Shr1847
				Squ2349
				Zeb8510
151	493	Ele4786	Unknown (Rat11625)	Shr13977	2.27877e-06	0.0378494	5.82653e-05	0.000692949	NS	1.431e-12	NS	NS
			Unknown(Mou31529)	Chi19972
				Cow1463
				Dog6632
				Gui10040
				Hed4699
				Hor7431
				Hum173273
				Kag11584
				Mac965
				Meg11017
				Mic7233
				Nmr311579
				Pan5992
				Pig15851
				Rab17773
				Squ14515
				Ora18367
522	738	Rab17773	Mar12143	Unknown (Mic7233)	NS	NS	NS	NS	0.0278651	1.38091e-06	NS	NS
			Chi19972
			Hum173273
			Mac965
			Squ14515
			Ora18367
301	1147	Mic7233	Unknown (Mar12143)	Cow1463	4.67813e-05	NS	0.000267602	0.00205589	0.00606069	3.28229e-06	NS	NS
			Unknown(Chi19972)	Pan5992
			Unknown(Hum173273)
			Unknown(Mac965)
			Unknown(Squ14515)
			Unknown(Ora18367)
167	481	Hed4699	Unknown (Gui10040)	Pan5992	NS	NS	NS	NS	0.0227541	4.73399e-05	NS	NS
			Unknown(Nmr311579)	Dog6632
			Unknown(Squ14515)	Hum173273
				Mac965
				Mar12143
				Pig15851
2183*	2457	Pla8567	Rat18392	Hed4699	NS	NS	NS	0.0023363	0.00175431	NS	NS	NS
			Chi2749	Ele4786
			Hum107854
			Mou24811
			Opo6738
			Shr1847
CBX3
12*	67	Gui15168	Unknown (Mou29836)	Gui23915	NS	2.74394e-05	1.36965e-05	8.32996e-05	0.00114107	NS	NS	1.8232e-11
			Unknown(Pan19501)	Pan19501
			Unknown(Rat30902)	Rab25538
			Unknown(Opo572)	Pig16711
			Unknown(Pig16711)	Pik11713
			Unknown(Hor12780)	Hor12780
			Unknown(Kag5487)	Kag5487
			Unknown(Ele6907)	Dol711
			Unknown(Pan5969)	Shr8011
			Unknown(Rat11814)	Mac6818
			Unknown(Mou59647)	Nmr336687_6
			Unknown(Mou57886)	Dog2897
			Unknown(Mic7591)	Alp10418
				Pan5969
				Rab21397
				Chi19003
				Rab2464
				7952-03-01
				Ora17714
				Hum122565
				Squ6223
				Rab22201
				Meg6297
BLM
1679	1901	Gui1761	Unknown (Hor11405)	Rat11213	3.0292e-07	0.000380278	4.71723e-05	0.0196515	0.00274489	0.00224723	NS	NS
			Unknown(Mar9803)	Mou30528
			Unknown(Ora6784)
			Unknown(Mac19526)
			Unknown(Hum197299)
			Unknown(Chi7460)
			Unknown(Pan13843)
			Unknown(Dog12385)
			Unknown(Cow20301)
			Unknown(Alp85)
			Unknown(Dol16386)
2486	3255	Cow20301	Hed1434	Ora6784	NS	NS	NS	0.00562718	1.09602e-05	0.0262649	NS	NS
				9803-03-01
				Mac19526
				Hum197299
				Chi7460
301	602	Hed1434	Mac19526	Unknown (Rat11213)	0.0119779	0.000828602	NS	1.12e-05	0.00666951	4.5743e-08	NS	NS
			9803-03-01	Unknown(Mou30528)
			Ora6784
			Hum197299
			Chi7460
			Cow20301
			Hor11405
			Alp85
			Dol16386
1808	2040	Mic14697	Unknown (Ora6784)	Dog12385	NS	0.00143173	0.00982697	0.000796991	0.00685195	4.4947e-08	NS	NS
			Unknown(Mac19526)	Pan13843
			Unknown(Hum197299)
			Unknown(Chi7460)
1276	1427	Cow20301	Unknown (Gui1761)	Rab13969	NS	NS	NS	0.0152167	NS	3.79375e-07	NS	NS
		Mic14697
		Mac19526
		Chi7460
		Dog12385
		Hor11405
		Alp85
XRCC6
79	196	Mac1856	Unknown (Rat6392)	Hum196419	0	0	0	0	1e-15	NS	NS	0
			Unknown(Mou22471)	Chi40111
			Unknown(Pik2386)	Mar13567
			Unknown(Rab6948)	Ora11876
				Chi22548
				Meg1168
				Mic2516
				Hor17563
				Dog1043
				Alp2618
				Squ9490
754*	1118	Mar18021	Unknown (Chk11932)	Chi22548	0	0	0	0	0	0	NS	0
			Unknown(Zeb9852)	Rat6392
			Unknown(Opo16589)	Mou22471
				Ele11017
				Mac1856
				Chi40111
				Mar13567
				Ora11876
				Hum196419
				Nmr352257_2
				Gui3542
				Meg1168
				Pik2386
				Rab6948
				Mic2516
				Hor17563
				Pig59
				Pan15579
				Dog1043
				Cow6103
				Alp2618
				Squ9490
				Squ1074
				Squ20149
				Squ11904
				Hor23524
				Pan2776
				Pig12823
				Mac5768
				Cow13045
				Meg9222
				Gui8825
				Mou31403
				Chi22449
				Mic11918
				Rab12646
				Kag13566
				Pik5248
				Ele221
1264	1398	Mic11918	Unknown (Shr1822)	Kag13566	NS	NS	NS	3.10055e-05	2.18291e-05	7.9915e-08	NS	NS
				Squ1074
				Squ11904
				Pan2776
				Cow13045
				Meg9222
				Mou31403
				Rab12646
				Pik5248
862	1063	Mic11918	Unknown (Pig12823)	Meg9222	0.000604966	0.000330458	NS	0.00816989	0.0205243	9.15991e-09	NS	NS
			Unknown(Cow13045)
103	861*	Pig12823	Unknown (Pan2776)	Mic11918	NS	NS	NS	9.44502e-05	0.000195801	5.5901e-09	NS	0
			Unknown(Dog19620)
			Unknown(Hum130826)
			Unknown(Squ20149)
			Unknown(Hor23524)
			Unknown(Mac5768)
1*	1291	Dog19620	Dog9311	Unknown (Squ20149)	NS	NS	NS	0.000170981	0.0109849	4.86e-13	NS	2.54672e-07
				Unknown(Hum130826)
				Unknown(Squ1074)
				Unknown(Squ11904)
				Unknown(Mac5768)
				Unknown(Mar4210)
				Unknown(Mou31403)
				Unknown(Chi22449)
				Unknown(Ora20892)
				Unknown(Rab12646)
				Unknown(Ele221)
1222	1433	Chk5054	Hor23524	Pla8713	0.00101254	NS	NS	NS	0.0233434	0.000318322	NS	NS
		Zeb6781	Dog9311
			Squ1074
			Squ20149
			Pan2776
			Mac5768
			Kag13566
1600*	1651	Hor17563	Unknown (Mou22471)	Ele11017	NS	NS	NS	0.00051872	0.00257563	NS	NS	3.53376e-06
				Gui3542
1277	1478	Opo16589	Rat6392	Unknown (Mar18021)	0.00581938	NS	0.0108893	0.0206526	NS	NS	NS	NS
DKC1
919	1031	Mar4210	Unknown (Zeb6781)	Ora20892	0	0	0	1.0744e-11	1.2197e-11	NS	NS	0
			Unknown(Opo9243)	Dog9311
			Unknown(Pla8713)	Dog19620
			Unknown(Chk5054)	Hum130826
				Mac5768
145	452	Dog9311	Meg9222	Pan2776	NS	NS	NS	0.0362041	0.017862	2.37008e-05	NS	NS
			Mic11918	Dog19620
				Hum130826
				Hor23524
				Chi22449
ATM
3227	7313*	Squ4418	Alp3230	Rat29773	2.5982e-07	NS	NS	1.73574e-06	0.015771	1.1925e-11	NS	0
			Shr480	Mou34218
			Nmr278616
			Kag13688
			Rab14663
			Pan16741
			Dog14454
			Ele8182
			Hor21147
			Dol6062
			Mar10159
			Mac4153
			Ora3845
			Hum149311
			Cow3111
8159	8346	Squ4418	Unknown (Zeb12622)	Mac4153	0	0	0	1.0449e-11	3.29e-13	NS	NS	9.01972e-08
			Unknown(Chk17159)	Shr480
				Rat29773
				Mou34218
				Nmr278616
				Kag13688
				Rab14663
				Pan16741
				Dog14454
				Alp3230
				Ele8182
				Hor21147
				Dol6062
				Mar10159
				Ora3845
				Hum149311
				Cow3111
3591	5180	Squ4418	Ora3845	Unknown (Zeb12622)	0	0	0	0	0	NS	NS	NS
			Rat29773	Unknown(Chk17159)
			Mou34218
			Nmr278616
			Rab14663
			Pan16741
			Dog14454
			Alp3230
			Ele8182
			Hor21147
			Dol6062
			Mar10159
			Mac4153
			Hum149311
			Cow3111
3284*	3590*	Squ4418	Unknown (Mou34218)	Nmr278616	6.48314e-07	NS	0.0417304	5.14982e-07	0.00719027	NS	NS	0
			Unknown(Rat29773)	Shr480
				Opo14639
				Kag13688
				Rab14663
				Pan16741
				Dog14454
				Alp3230
				Ele8182
				Hor21147
				Dol6062
				Mar10159
				Mac4153
				Ora3845
				Hum149311
				Cow3111
9006	9083	Squ4418	Unknown (Zeb12622)	Ele8182	0	0	1.61e-12	6.38992e-07	5.77459e-08	NS	NS	NS
			Unknown(Chk17159)	Shr480
				Opo14639
				Rat29773
				Mou34218
				Nmr278616
				Rab14663
				Pan16741
				Dog14454
				Alp3230
				Hor21147
				Dol6062
				Mar10159
				Ora3845
				Hum149311
				Cow3111
264	2363	Mou34218	Nmr278616	Unknown (Rab14663)	NS	NS	NS	0.00330466	8.86561e-07	0.0246414	NS	NS
		Rat29773
		Mac4153
		Ora3845
		Hum149311
2567	2682*	Opo14639	Chk17159	Rab14663	NS	NS	NS	0.0426202	NS	4.17053e-08	NS	NS
MLH3
3332	3450	Pig2378	Unknown (Mar20596)	Hed14034	3.76585e-10	1.9589e-07	1.46413e-06	0.00323502	0.00241252	0.033739	NS	NS
			Unknown(Rat6699)
			Unknown(Kag4893)
			Unknown(Squ27479)
			Unknown(Nmr348020)
			Unknown(Gui24679)
			Unknown(Mac2911)
			Unknown(Ora5997)
			Unknown(Hum119684)
			Unknown(Chi6548)
			Unknown(Pan18320)
			Unknown(Dog17012)
			Unknown(Alp3084)
			Unknown(Dol1923)
			Unknown(Cow19279)
			Unknown(Hor8011)
			Unknown(Meg664)
			Unknown(Rab10182)
			Unknown(Pik11908)
1559	1927	Dol1923	Ora5997	Meg664	NS	NS	NS	0.0493641	0.00378884	NS	NS	NS
		Alp3084	Hum119684
		Cow19279	Chi6548
1900	2048*	Dog17012	Unknown (Pik11908)	Nmr348020	NS	NS	NS	NS	0.0396264	0.000132481	NS	NS
		Pan18320
		Pig2378
		Meg664
RAD50
2022	2197	Pig14280	Unknown (Zeb1377)	Chi17218	0	0	0	8.52067e-10	9.5e-14	NS	NS	0
			Unknown(Chk6794)	Opo13947
				Gui2226
				Rat33065
				Mou20380
				Nmr265335
				Shr11790
				Mic16559
				Meg15171
				Hed717
				Dol2599
				Ele9764
				Alp3841
				Cow11252
				Pik11739
				Mac3130
				Ora15764
				Hum113522
				Hor10922
				Pan17712
				Dog867
2021	2205	Rab25001	Unknown (Zeb1377)	Chi17218	0	0	0	1e-15	0	NS	NS	0
			Unknown(Chk6794)	Pla8019
				Opo13947
				Gui2226
				Rat33065
				Mou20380
				Nmr265335
				Mic16559
				Meg15171
				Hed717
				Dol2599
				Ele9764
				Alp3841
				Cow11252
				Pik11739
				Mac3130
				Ora15764
				Hum113522
				Hor10922
				Pan17712
				Dog867
737	903	Rab25001	Unknown (Opo13947)	Pik11739	0	0	0	2.47991e-08	4.8569e-11	1.973e-12	NS	0
			Unknown(Pla8019)	Pig14280
				Gui2226
				Rat33065
				Mou20380
				Nmr265335
				Shr11790
				Mic16559
				Meg15171
				Hed717
				Dol2599
				Ele9764
				Alp3841
				Cow11252
				Mac3130
				Ora15764
				Chi17218
				Hum113522
				Hor10922
				Pan17712
				Dog867
2441	2525	Zeb1377	Dog867	Chk6794	0.000501924	NS	NS	NS	0.0465203	NS	NS	NS
			Opo13947
			Pig14280
			Rat33065
			Nmr265335
			Mic16559
			Ele9764
			Alp3841
3901	3936*	Zeb1377	Pig14280	Unknown (Rab25001)	0.00130056	0.00570539	NS	NS	NS	NS	NS	NS
			Cow11252
FANCI
None	None	None	None	None	None	None	None	None	None	None	None	None
MRE11A
1708	1796	Gui14563	Unknown (Chk17211)	Mac4112	2e-15	1.12194e-10	2.80912e-06	1.22684e-06	2.40391e-06	NS	NS	NS
			Unknown(Zeb12824)	Hum20922
				3984-03-01
				Mar35049
				Alp5835
				Cow8925
				Dol10568
				Pan7626
				Dog4162
				Hor295
				Rab14899
				Pig14955
				Mic2006
				Chi4184
				Rat9506
				Shr4293
				Mou31928
				Ele16373
				Pla10399
				Opo231
				Nmr385614
				Hed8433
1*	63	Opo231	Unknown (Pla10399)	Gui14563	0.00619272	0.0484961	NS	NS	NS	NS	NS	NS
				Dog4162
				Rab14899
SUV39H2
1123	1154*	9302-03-01	Unknown (Shr3389)	Mac17174	3.78781e-06	3.65247e-05	2.91759e-06	NS	NS	NS	NS	0.00230914
				Mac3528
				Pig11048
				Pig23928
				Alp8598
				Pan11527
				Hor16965
				Hum152455
				Ora2106
				Rab15090
				Chi2313
				Kag14278
925	1071	Meg13929	Pik9465	Cat9156	NS	NS	0.0458345	NS	NS	0.000776588	NS	NS
		Mic15985
ERCC4
20*	517	Chk2981	Unknown (Rab14976)	Opo4840	0.00560051	NS	0.00177958	0.02574	0.00827514	0	NS	NS
		Zeb5055	Unknown(Alp4640)
			Unknown(Mou22545)
			Unknown(Rat3363)
			Unknown(Dol9357)
			Unknown(Nmr310520)
			Unknown(Meg2073)
			Unknown(Mic9396)
			Unknown(Pan11323)
1022	1127	Gui4495	Unknown (Rab14976)	Nmr310520	8e-15	1.7e-14	2.3e-14	9.10926e-07	0.00357486	NS	NS	1.56171e-07
			Unknown(Hed7844)	Alp4640
			Unknown(Alp4640)	Dol9357
			Unknown(Dol9357)	Cow21773
			Unknown(Pik15197)	Mar15982
			Unknown(Pig7881)	Mac15665
			Unknown(Cow21773)	Ora7121
			Unknown(Meg2073)	Chi7789
			Unknown(Mic9396)	Hum175595
			Unknown(Cat4050)
			Unknown(Pan11323)
			Unknown(Dog18827)
128*	210	Dog18827	Unknown (Hed7844)	Pan11323	1.16572e-10	3.45654e-08	6.76974e-05	0.00105142	0.00517019	NS	NS	0.000464355
			Unknown(Alp4640)	Dol9357
			Unknown(Mou22545)
			Unknown(Dol9357)
			Unknown(Pik15197)
			Unknown(Rab14976)
			Unknown(Pig7881)
			Unknown(Cow21773)
			Unknown(Ele15242)
			Unknown(Meg2073)
			Unknown(Mic9396)
17*	1147	Rab14976	Ora7121	Rat3363	0.000198496	NS	3.01741e-06	2.39075e-07	0.00711448	7.2e-14	NS	NS
		Pik15197	Nmr310520	Mou22545
			Mar15982	Rat29076
			Mac15665
			Chi7789
			Hum175595
			Mic9396
			Cat4050
1650	2533	Ele15242	Pan11323	Opo4840	NS	NS	NS	0.000956781	1.00795e-05	0	NS	NS
		Gui4495	Dog18827
		Nmr310520
		Mar15982
		Mac15665
		Ora7121
		Chi7789
		Hum175595
		Meg2073
		Mic9396
2534*	2742*	Nmr310520	Ele15242	Dog18827	0.0384399	0.0327976	NS	0.0315971	NS	6.45758e-05	NS	NS
		Gui4495		Cat4050
		Mac15665		Pan11323
2114	2422	Rat3363	Pik15197	Unknown (Alp4640)	NS	NS	NS	NS	0.00275113	0.000580854	NS	NS
		Mou22545		Unknown(Dog18827)
		Rat29076
1444*	1633	Mou22545	Unknown (Pan11323)	Pik15197	NS	NS	NS	NS	0.0454614	0.00106647	NS	NS
		Rat29076		Rab14976
		Rat3363
TERF1
722	948	Gui9638	Unknown (Rat7291)	Dol3745	0.00753995	NS	NS	NS	NS	9.06347e-08	NS	NS
		Nmr276603_1	Unknown(Mou25925)	Squ4560
				Squ25051
				Hor11894
				Pig6184
				Cow32982
				7714-03-01
				Rab2793
				Ele4308
212	656*	Pig6184	Unknown (Pan6001)	Hor11894	NS	NS	NS	NS	0.00266966	4.43874e-07	NS	NS
		Cow32982
		Dol3745
PMS2
1663	1939	Hor14072	Nmr265849	Cat8459	0.00257096	NS	NS	NS	0.0405928	2.7497e-08	NS	NS
		Mic3795	Chi18902
		Meg16088	Ora17341
			Hum122512
			Gui555
1149	1342	Meg16088	Unknown (Cat8459)	Dol5291	NS	NS	NS	3.16576e-05	0.0034197	4.33419e-05	NS	NS
		Mic3795		Pig7590
1704	1863	Hed14086	Gui555	Shr1157	0.000210526	6.7135e-05	0.0028459	NS	0.0156273	0.000155782	NS	NS
			Chi18902
			Ora17341
			Hum122512
			Mar15340
			Nmr265849
986	1172	Shr1157	Unknown (Hor14072)	Hed14086	NS	NS	NS	0.0428812	NS	0.000258532	NS	NS
			Unknown(Ora17341)	Rab12590
			Unknown(Nmr265849)
1651	1858	Chi18902	Gui555	Pig7590	NS	NS	NS	NS	0.0235048	1.00526e-06	NS	NS
		Ora17341
		Hum122512
NBN
1069	1894*	Dog8992	Unknown (Shr4528)	Pan15005	1e-15	2.80141e-09	4.43191e-10	0	0	0	NS	0
			Unknown(Mic8805)	Hed15961
				Ele17473
				Pik378
				Rab9935
				Alp5103
				Dol13105
				Cow13225
				Meg16464
				Hor13889
				Hum104320
				Chi20407
				Ora18732
				Mac14519
				Mar205
				Gui13698
1490	1910	Squ15180	Unknown (Shr4528)	Mac14519	0	0	0	1.19381e-06	7.07337e-09	1e-15	NS	2.043e-12
			Unknown(Meg16464)	Ele17473
				Pik378
				Rab9935
				Alp5103
				Dol13105
				Cow13225
				Pan15005
				Hor13889
				Hum104320
				Chi20407
				Ora18732
				Mar205
				Gui13698
23*	222	Meg16464	Unknown (Hed15961)	Mic8805	0.000392616	NS	6.69469e-05	0.000120339	0.000605919	4.16683e-09	NS	NS
		Pan15005	Unknown(Shr4528)
		Hor13889	Unknown(Ele17473)
		Hum104320
		Chi20407
		Ora18732
		Mac14519
		Mar205
1203	1701	Shr4528	Unknown (Mic8805)	Hor13889	NS	NS	NS	NS	0.0114654	3.60516e-09	NS	NS
		Gui13698		Ele17473
				Rab9935
				Cow13225
				Pan15005
				Hum104320
				Chi20407
				Ora18732
				Mac14519
				Mar205
1703	2089	Mou28224	Unknown (Shr4528)	Alp5103	NS	NS	NS	0.0268291	0.0294828	3.57e-13	NS	NS
		Rat8580		Ele17473
				Pik378
				Rab9935
				Dol13105
				Cow13225
				Pan15005
				Hor13889
				Hum104320
				Chi20407
				Ora18732
				Mac14519
1030	1186	Gui13698	Ora18732	Unknown (Mic8805)	3.75324e-05	1.79397e-06	0.00325247	0.0484377	0.0328828	2.04965e-09	NS	NS
			Hed15961	Unknown(Meg16464)
			Ele17473
			Pik378
			Rab9935
			Dol13105
			Cow13225
			Pan15005
			Hor13889
			Hum104320
			Chi20407
			Mac14519
			Mar205
1538	1799	Hor13889	Unknown (Dol13105)	Pan15005	0.00458475	0.00485177	0.0151255	0.0103427	0.044908	1.68331e-08	NS	NS
			Unknown(Alp5103)
944	1134	Mic8805	Unknown (Mou28224)	Chi20407	NS	NS	NS	0.00511103	0.00883622	1.95475e-05	NS	NS
			Unknown(Rat8580)	Ele17473
				Dol13105
				Cow13225
				Pan15005
				Hor13889
				Squ15180
				Hum104320
				Ora18732
				Mac14519
				Mar205
27*	151	Mic8805	Unknown (Chk15912)	Squ15180	8.66639e-06	NS	9.62046e-06	0.00915227	0.0123455	NS	NS	NS
			Unknown(Zeb11805)	Shr4528
				Ele17473
				Pik378
				Rab9935
				Cow13225
				Gui13698
				Dog8992
				Rat8580
1858	2160	Pik378	Unknown (Meg16464)	Pan15005	NS	NS	NS	0.0203456	0.0184484	8.29027e-09	NS	NS
		Rab9935		Dol13105
				Cow13225
				Hum104320
				Chi20407
				Ora18732
				Mac14519
				Mar205
1842	1916	Opo7677	Unknown (Mou28224)	Ora18732	NS	NS	NS	0.00142196	0.0273501	NS	NS	NS
				Hum104320
				Chi20407
				Mac14519
887	977*	Meg16464	Rab9935	Unknown (Cow13225)	NS	NS	NS	0.00190896	NS	5.83214e-07	NS	NS
1036	1105	Shr4528	Unknown (Zeb11805)	Mou28224	NS	NS	NS	0.00958749	NS	1.78282e-10	NS	NS
		Hed15961
EXO1
402	658	Squ10739	Unknown (Pla10268)	Chi2167	0	3.22e-13	1.2e-14	1.11332e-10	6.6629e-11	NS	NS	1.78497e-10
				Opo6877
				Zeb10648
				Rat3876
				Mou39748
				Ele1542
				Hum174371
				Ora67
				Mac8761
				Mar17241
				Mic1957
				Mic24160
				Meg14341
				Alp3078
				Cow9396
				Dol14234
				Pig10865
				Dog15758
				Pan13934
				Hor18322
				Hed8633
				Nmr311873
				Gui363
				Rab16157
				Shr13197
				Kag15067
1406	1937	Squ10739	Unknown (Rat3876)	Mac8761	2.4059e-08	1.25317e-06	8.63285e-05	5.65136e-06	2.98207e-06	0	NS	1.82088e-06
			Unknown(Mou39748)	Ele1542
				Chi2167
				Hum174371
				Ora67
				Mar17241
				Meg14341
				Alp3078
				Cow9396
				Pig10865
				Dog15758
				Pan13934
				Hed8633
				Gui363
				Kag15067
338	958	Mic1957	Unknown (Zeb10648)	Kag15067	NS	NS	NS	6.85742e-06	1.66029e-06	0	NS	NS
		Ele1542	Unknown(Chk10748)	Chi2167
		Chi2167		Hum174371
		Hum174371		Mac8761
		Ora67		Dol14234
		Mac8761		Gui363
		Mar17241
		Meg14341
		Alp3078
		Cow9396
		Pig10865
		Dog15758
		Pan13934
		Hor18322
1413*	1540	Rat3876	Unknown (Squ10739)	Hor18322	0.000409627	NS	0.00217344	0.000266578	NS	6.8725e-06	NS	NS
		Mou39748		Ele1542
				Mar17241
				Mic1957
				Mic24160
				Meg14341
				Cow9396
				Dol14234
				Dog15758
				Pan13934
				Nmr311873
				Gui363
1566	1820	Squ10739	Unknown (Opo6877)	Hor18322	NS	NS	NS	5.68174e-06	0.000496269	4.2191e-11	NS	3.15392e-05
				Rat3876
				Ele1542
				Chi2167
				Hum174371
				Ora67
				Mac8761
				Mic1957
				Mic24160
				Meg14341
				Alp3078
				Pig10865
				Dog15758
				Pan13934
				Hed8633
				Nmr311873
				Gui363
				Rab16157
				Shr13197
				Kag15067
FANCE
1*	160	Rab27207	Unknown (Gui5569)	Pig1546	1.366e-12	9.7545e-11	3.16757e-08	3.43329e-05	9.45438e-06	NS	NS	NS
			Unknown(Nmr229769)	Hed12175
				Meg2762
				Dog1313
				Cat12902
				Mar15623
				Mac15906
				Ora15565
				Ora16528
				Hum112039
				Chi18084
				Hor13190
				Cow19492
				Dol9422
26	214	Cow19492	Mar15623	Cat12902	0.0128115	NS	0.0328541	0.0118004	0.00108095	2.12905e-06	NS	NS
		Pig1546	Ora15565
		Dol9422	Ora16528
			Chi18084
FANCD2
4140	4231	Dog5182	Unknown (Squ13919)	Pig11563	0.00110206	3.34088e-08	0.00384578	0.0035277	0.0346671	0.0172015	NS	NS
			Unknown(Nmr287647)	Cow10077
			Unknown(Gui5717)	Hor18519
				Mic6190
				Meg12616
				Ele11645
1830	2006	Pig11563	Unknown (Pik104)	Meg12616	8.80782e-07	0.00299126	1.33415e-07	NS	0.0174769	NS	NS	NS
			Unknown(Rab2802)	Dol7555
				Cow10077
				Dog5182
				Pan16051
				Hor18519
				Mic6190
				Hum144554
				Ora13666
				Mar16294
				Ele11645
				Squ13919
1996	2032	Cow10077	Unknown (Pik104)	Rat24475	0.000423071	3.17889e-06	0.000195998	0.0149841	NS	NS	NS	NS
			Unknown(Rab2802)	Squ13919
				Mou34023
4172*	4296	Dol7555	Pan16051	Unknown (Cow10077)	NS	NS	NS	0.0186159	0.00232899	NS	NS	2.41266e-05
		Alp3248	Pig11563
			Hor18519
			Mic6190
			Ele11645
			Mou34023
960	1066	Rat24475	Pig11563	Squ13919	0.000357778	NS	0.0440348	0.0133516	0.00872151	NS	NS	NS
		Mou34023	Meg12616
			Chi14609
			Hum144554
			Mar16294
			Ele11645
FANCC
163	258	Mac8299	Unknown (Mou21461)	Hum158169	0	4e-15	0	1.43141e-08	1.27984e-08	NS	NS	2.4e-14
			Unknown(Rat16889)	Mar21324
			Unknown(Squ6342)	Ora19408
			Unknown(Kag11345)	Chi21140
			Unknown(Nmr364454)	Hor6736
				Pan11534
				Alp3338
				Dol6155
484	682	Pik15932	Unknown (Pan11534)	Mac8299	NS	NS	NS	0.0251516	NS	0.00604128	NS	NS
		Rab10476
TERF2
376*	476	Mac16633	Unknown (Rab17662)	Chi8281	0	0	0	4.21e-13	8.5e-14	NS	NS	0
			Unknown(Squ12882)	Pig2762
			Unknown(Nmr254942)	Dol10015
			Unknown(Kag11208)	Meg15982
			Unknown(Gui3717)	Ora7505
			Unknown(Mou31921)	Dog20267
			Unknown(Rat20435)	Hum132604
			Unknown(Pik6995)	Nmr254942
				Kag11208
				Gui3717
				Mic6584
				Mar15339
				Cow7617
				Hor24534
54*	258	Mar15339	Unknown (Shr309)	Mac16633	2.4e-14	2.94636e-10	6.43e-13	8.55396e-09	9.0607e-11	0	NS	0
				Pig2762
				Dol10015
				Rab17662
				Meg15982
				Squ12882
				Ora7505
				Hum132604
				Gui3717
				Mic6584
				Chi8281
				Cow7617
1311	1359*	Kag11208	Unknown (Opo2766)	Mar15339	NS	NS	NS	0.0386861	0.0203795	4.7179e-07	NS	0.00817334
		Squ12882
				Ele21468
				Dol14879
				Mar12414
				Ora14021
				Hum76242
				Chi14743
				Meg5087
				Mic3552
				Nmr231790
				Gui3928
				Squ5413
MLH1
585	779	Ele21468	Unknown (Rat33809)	Squ5413	NS	9.98742e-07	0.0298687	0.00687056	0.0179401	6.31371e-10	NS	NS
			Unknown(Mou32498)	Cat1371
				Dog4783
				Pan17905
				Hor690
				Alp6828
				Pig24222
				Dol14879
				Cow16758
				Mar12414
				Ora14021
				Hum76242
				Chi14743
				Meg5087
				Mic3552
				Nmr231790
				Gui3928
				Rab2240
1*	116	Pla15305	Unknown (Chk12060)	Opo13353	1.53515e-08	0.000127194	NS	2.56774e-07	4.45483e-07	NS	NS	NS
			Unknown(Cat1371)	Cat1371
			Unknown(Dog4783)	Dog4783
			Unknown(Pan17905)	Ele21468
			Unknown(Hor690)	Cow16758
			Unknown(Ele21468)	Hum76242
			Unknown(Alp6828)	Chi14743
			Unknown(Cow16758)	Mic3552
			Unknown(Mar12414)	Gui3928
			Unknown(Ora14021)	Pik10675
			Unknown(Hum76242)	Rab2240
			Unknown(Chi14743)
			Unknown(Mic3552)
			Unknown(Nmr231790)
			Unknown(Gui3928)
			Unknown(Squ5413)
			Unknown(Mou32498)
			Unknown(Rat33809)
			Unknown(Pik10675)
			Unknown(Rab2240)
628	797	Pla15305	Unknown (Zeb5654)	Opo13353	0.0442744	NS	NS	3.22945e-05	8.14076e-06	NS	NS	NS
			Unknown(Cat1371)	Cat1371
			Unknown(Dog4783)	Dog4783
			Unknown(Pan17905)	Pan17905
			Unknown(Hor690)	Hor690
			Unknown(Pig24222)	Dol14879
			Unknown(Cow16758)	Cow16758
			Unknown(Mar12414)	Hum76242
			Unknown(Ora14021)	Meg5087
			Unknown(Hum76242)	Mic3552
			Unknown(Chi14743)	Mou32498
			Unknown(Meg5087)	Rat33809
			Unknown(Nmr231790)	Pik10675
			Unknown(Gui3928)
			Unknown(Squ5413)
			Unknown(Mou32498)
			Unknown(Rat33809)
			Unknown(Pik10675)
			Unknown(Rab2240)
			Unknown(Chk12060)
1590*	1724*	Pla15305	Unknown (Zeb5654)	Opo13353	NS	NS	NS	0.00704672	0.0470004	NS	NS	NS
			Unknown(Pig24222)	Ele21468
			Unknown(Ora14021)	Mou32498
			Unknown(Chk12060)	Rat33809
1240	1399	Gui3928	Unknown (Ele21468)	Hor690	NS	NS	NS	NS	0.0152548	8.63941e-05	NS	NS
		Nmr231790
802	896	Pig24222	Unknown (Pik10675)	Cow16758	7.789e-12	1.52082e-08	1.19669e-07	5.14705e-05	2.29119e-05	5.29012e-05	NS	0.0118413
			Unknown(Rab2240)	Cat1371
				Dog4783
				Pan17905
				Hor690
ATRX
4313	4459	Rab7579	Unknown (Mou31229)	Mac22574	0	5.7e-14	6.275e-12	4.54398e-08	0.00385799	1.24357e-09	NS	NS
		Ele20570	Unknown(Rat2550)	Squ27917
				Hum85224
				Ora20491
				Cow38434
				Nmr362441
6114	6173	Ele20570	Unknown (Pla2389)	Mac22574	0	1.52e-13	1.2577e-11	2.56723e-06	6.81511e-07	NS	NS	NS
			Unknown(Opo3920)	Mou31229
				Rat2550
				Gui7873
				Squ27917
				Rab7579
				Hum85224
				Ora20491
				Cow38434
				Nmr362441
4313	4416	Gui7873	Unknown (Mou31229)	Mac22574	1.9416e-07	2.70184e-10	1.55181e-06	0.0467862	0.00030818	2.93228e-07	NS	NS
			Unknown(Rat2550)	Squ27917
				Hum85224
				Ora20491
				Cow38434
				Nmr362441
3477	4155	Opo3920	Unknown (Zeb5896)	Cow38434	NS	NS	NS	0.00736543	0.00115153	3.9e-14	NS	NS
				Ele20570
				Squ27917
				Hum85224
				Ora20491
				Mac22574
MSH3
2617	2812	Pig14126	Unknown (Opo20264)	Dol16443	0	0	0	1.298e-12	1.2e-14	4e-15	NS	0
			Unknown(Pla1605)	Alp9414
				Cow7684
				Pan15754
				Hor9962
				Mac18284
				Hum113318
				Chi17043
				Dog8788
				Mic1865
				Squ25220
				Rab16921
				Rat13673
				Kag5509
				Ora15601
554	774	Squ25220	Unknown (Pan15754)	Pla1605	0	0	0	7.1519e-11	1.2214e-11	NS	NS	0
			Unknown(Alp9414)	Opo20264
			Unknown(Cow7684)
			Unknown(Pig14126)
			Unknown(Hor9962)
			Unknown(Mac18284)
			Unknown(Dol16443)
			Unknown(Hum113318)
			Unknown(Chi17043)
			Unknown(Dog8788)
			Unknown(Mic1865)
			Unknown(Mou14850)
			Unknown(Rab16921)
			Unknown(Rat13673)
			Unknown(Gui11122)
			Unknown(Kag5509)
			Unknown(Ora15601)
1003	1143	Gui11122	Unknown (Rab16921)	Nmr265081	2.2e-12	2.10305e-07	6.24148e-08	0.00125685	3.65935e-07	NS	NS	NS
			Unknown(Alp9414)
			Unknown(Cow7684)
			Unknown(Pig14126)
			Unknown(Pan15754)
			Unknown(Hor9962)
			Unknown(Mac18284)
			Unknown(Dol16443)
			Unknown(Hum113318)
			Unknown(Chi17043)
			Unknown(Dog8788)
			Unknown(Mic1865)
			Unknown(Squ25220)
			Unknown(Mou14850)
			Unknown(Rat13673)
			Unknown(Kag5509)
			Unknown(Ora15601)
623	995	Nmr265081	Unknown (Pla1605)	Mic1865	NS	NS	NS	0.00234876	0.00993235	6.2879e-11	NS	NS
		Rab16921	Unknown(Opo20264)	Alp9414
		Gui11122		Cow7684
				Pig14126
				Pan15754
				Hor9962
				Mac18284
				Dol16443
				Hum113318
				Chi17043
				Dog8788
				Squ25220
				Kag5509
				Ora15601
229*	318	Gui11122	Unknown (Alp9414)	Nmr265081	NS	0.0119916	NS	0.0167724	NS	3.11054e-07	NS	NS
			Unknown(Pig14126)
			Unknown(Hor9962)
			Unknown(Mac18284)
			Unknown(Hum113318)
			Unknown(Chi17043)
			Unknown(Mic1865)
			Unknown(Kag5509)
			Unknown(Ora15601)
2167	2552	Gui11122	Unknown (Pla1605)	Dog8788	NS	NS	NS	0.0462172	0.00048728	6.97922e-07	NS	NS
		Nmr265081	Unknown(Opo20264)	Alp9414
				Cow7684
				Pig14126
				Pan15754
				Hor9962
				Mac18284
				Dol16443
				Hum113318
				Chi17043
				Mic1865
				Squ25220
				Kag5509
				Ora15601
539	607*	Nmr265081	Unknown (Mic1865)	Rab16921	NS	NS	NS	1.24175e-05	0.0331185	0.0289791	NS	NS
		Gui11122
1143	1341	Nmr265081	Unknown (Pla1605)	Mic1865	0.000106289	0.00555554	0.0103582	0.000898761	1.26782e-05	6.6588e-06	NS	NS
		Gui11122	Unknown(Opo20264)	Alp9414
				Cow7684
				Pig14126
				Pan15754
				Mac18284
				Dol16443
				Hum113318
				Chi17043
				Dog8788
				Squ25220
				Rab16921
				Kag5509
2553*	2751*	Nmr265081	Unknown (Opo20264)	Mac18284	9.22422e-05	0.0131746	0.00723027	0.0012736	0.00190166	5.96038e-07	NS	NS
		Gui11122		Cow7684
				Pan15754
				Hor9962
				Dol16443
				Hum113318
				Chi17043
				Dog8788
				Mic1865
				Kag5509
				Ora15601
WRN
1812	1890	Gui2943	Unknown (Chk10281)	Nmr298139	0	0	9e-15	7.0484e-08	1.47524e-06	NS	NS	NS
			Unknown(Pla5952)	Mou31583
				Shr6157
				Ele4434
				Dog6410
				Hor110
				Mic5863
				Cow21592
				Alp11004
				Dol12302
				Pig15840
				Pik1480
				Rab12620
				Mar12511
				Mac22655
				Ora18494
				Hum165392
				Chi20145
				Squ13599
503	917	Shr6157	Rat15440	Pig15840	0.0211895	NS	NS	0.000193152	NS	1.21428e-05	NS	NS
				Nmr298139
3999	4201*	Mou31583	Unknown (Shr6157)	Nmr298139	NS	NS	NS	0.0445137	NS	1.23925e-08	NS	NS
		Rat15440		Ele4434
				Dog6410
				Hor110
				Mic5863
				Meg12909
				Cow21592
				Dol12302
				Pig15840
				Rab12620
				Mar12511
				Ora18494
				Hum165392
				Chi20145
				Gui2943
FANCA
1006	1357	Rab26073	Unknown (Pla4838)	Gui2341	0	0	0	1.12952e-08	9.29027e-10	NS	NS	5.93597e-10
			Unknown(Chk516)	Ele14970
			Unknown(Opo3463)	Nmr373952
				Mou32815
				Rat16706
				Squ13992
				Cat3795
				Mar10686
				Ora7674
				Hum187741
				Chi8492
				Pig24687
				Dol4419
				Meg3005
				Mic13645
				Hor24214
				Pan1287
				Dog19813
1098	1220	Cow1906	Unknown (Pla4838)	Dol4419	0	4.693e-12	1.62e-12	9.21199e-05	1.17409e-07	NS	NS	NS
			Unknown(Chk516)	Ele14970
			Unknown(Opo3463)	Mou32815
				Cat3795
				Pig24687
				Meg3005
				Mic13645
				Hor24214
				Pan1287
				Dog19813
1*	515	Ele14970	Ora7674	Unknown (Rab26073)	3.87e-13	3.00843e-06	7.66083e-09	1.66075e-05	0.000403019	4.32131e-06	NS	NS
			Mar10686
			Hum187741
			Pan1287
24*	461	Nmr373952	Hum187741	Mic13645	7.94869e-07	NS	1.16123e-05	0.0133445	0.00061759	1.2e-14	NS	NS
		Gui2341	Mar10686	Dol4419
		Mou32815	Ora7674	Meg3005
		Squ13992	Chi8492	Dog19813
2164	2657	Dog19813	Unknown (Dol4419)	Hor24214	NS	NS	NS	NS	0.0378366	5.92421e-08	NS	NS
		Pan1287	Unknown(Cow1906)	Mic13645
893	1188	Ele14970	Nmr373952	Unknown (Mic13645)	NS	NS	NS	0.00569928	0.0110611	8.12354e-07	NS	NS
SLX4
1304	1578	Pig7954	Unknown (Mou39738)	Ora7049	0.00681174	NS	NS	0.0228025	0.0383763	1.33423e-05	NS	NS
		Cow4509	Unknown(Nmr294008)	Mar19684
		Dog19268	Unknown(Gui7413)	Hum188827
		Meg16547		Chi7706
571	851	Dog19268	Unknown (Cow4509)	Meg16547	0.0032329	NS	0.00244358	9.74166e-07	0.000256114	3.00558e-05	NS	NS
			Unknown(Pig7954)
2632	2896	Rat24445	Mic17724	Gui7413	0.00781108	NS	NS	0.00787522	NS	0.000364934	NS	NS
			Pan10700	Squ8399
			Meg16547	Nmr294008
FANCB
1903	2135	Dog11861	Unknown (Shr9769)	Pan6335	0	0	0	1.40505e-09	1.27348e-10	3.05848e-07	NS	7.27e-13
				Mic2501
				Mic15275
				Meg827
				Hor17194
				Alp10178
				Cow16433
				Dol12161
				Pig12130
				Chi21680
				Hum181544
				Ora20138
				Mac17839
				4079-03-01
				Squ3829
				Gui7563
				Nmr326819
				Rab10776
				Ele10051
				Kag11228
1160	1199	Ele10051	Unknown (Zeb8144)	Dog11861	5.7723e-08	0.0011002	NS	0.0168648	0.00132461	NS	NS	NS
			Unknown(Opo17276)	Mic2501
			Unknown(Pla2602)	Mic15275
			Unknown(Chk16569)	Meg827
				Hor17194
				Alp10178
				Cow16433
				Dol12161
				Pig12130
				Chi21680
				Hum181544
				Ora20138
				Mac17839
				4079-03-01
				Squ3829
				Gui7563
				Nmr326819
				Shr9769
1161	1372	Rab10776	Cow16433	4079-03-01	NS	NS	NS	0.0413929	0.0334788	0.000219942	NS	NS
			Pig12130	Chi21680
				Hum181544
				Ora20138
				Mac17839
				Squ3829
XRCC5
1117	1253	Cow10426	Unknown (Chk11492)	Dol8995	0	1e-15	0	1.97624e-09	6.1449e-11	NS	NS	7.61768e-10
			Unknown(Zeb5014)	Mou26187
				Rat16105
				Mar12291
				Chi12896
				Hum79246
				Ora13152
				Kag11417
				Ele10544
				Pan3422
				Dog14390
				Mic13661
				Hor15940
				Meg14557
				Pig16177
				Gui12213
				Nmr329528
				Squ6478
				Pik13620
				Rab6642
1947	2163*	Hor15940	Unknown (Chi12896)	Meg14557	NS	NS	NS	NS	0.00151554	0.00125445	NS	NS
			Unknown(Mar12291)
			Unknown(Hum79246)
			Unknown(Ora13152)
296	696	Mou26187	Unknown (Mar12291)	Pik13620	NS	NS	NS	NS	0.00240471	4.65112e-05	NS	NS
		Rat16105	Unknown(Hum79246)
			Unknown(Ora13152)
BRCA1
122*	215	Squ494	Mou17146	Cow22520	0	0	4e-15	6.94406e-08	3.45606e-07	1.8767e-06	NS	NS
			Rat20701	Shr4577
				Pik10889
				Rab3883
				Ele21784
				Mar12938
				Mac1329
				Ora8363
				Hum12048
				Chi9236
				Mic4135
				Cat13146
				Pan171
				Dog14600
				Pig22101
				Dol11743
				Alp2577
				Hor16974
				Meg8824
1*	214	Nmr418960	Unknown (Rat20701)	Gui13609	4.13656e-10	4.8632e-05	4.44814e-05	0.0131933	0.000234942	NS	NS	NS
			Unknown(Mou17146)
			Unknown(Shr4577)
			Unknown(Pik10889)
			Unknown(Rab3883)
			Unknown(Ele21784)
			Unknown(Mar12938)
			Unknown(Mac1329)
			Unknown(Ora8363)
			Unknown(Hum12048)
			Unknown(Chi9236)
			Unknown(Mic4135)
			Unknown(Cat13146)
			Unknown(Pan171)
			Unknown(Dog14600)
			Unknown(Cow22520)
			Unknown(Pig22101)
			Unknown(Dol11743)
			Unknown(Alp2577)
			Unknown(Hor16974)
			Unknown(Meg8824)
1870	2088	Opo15150	Chk2781	Nmr418960	0.0431173	NS	0.0160986	NS	0.0424706	2.89053e-05	NS	NS
		Ele21784	Zeb2867
350*	1322	Pan171	Dol11743	Unknown (Meg8824)	NS	NS	NS	6.07443e-05	0.00181557	NS	NS	NS
		Cat13146
		Dog14600
		Hor16974
1467	2161*	Cow22520	Unknown (Nmr418960)	Squ494	0.0401133	NS	NS	0.00830643	0.0459815	1.02e-13	NS	NS
		Shr4577		Rab3883
		Hed2709		Ele21784
		Ele21784		Mar12938
		Pan171		Ora8363
		Dog14600		Hum12048
				Chi9236
				Mic4135
				Dol11743
2694	3222	Alp2577	Ora8363	Pan171	0.0212522	NS	NS	0.0136473	0.00311324	7.3461e-06	NS	NS
		Cow22520	Chi9236
		Pig22101
1427	2140	Pig22101	Unknown (Nmr418960)	Mac1329	NS	NS	NS	NS	0.0216402	2.005e-12	NS	NS
		Pik10889
		Rab3883
3939*	4173	Rat20701	Nmr418960	Pan171	NS	NS	NS	0.0255536	NS	0.0369501	NS	NS
		Mou17146		Ora8363
BRCA2
7139	7333	Ele2670	Unknown (Pla15481)	Cow988	0	4.27e-13	0	1.58868e-06	2.578e-08	2.8882e-11	NS	NS
			Unknown(Opo9516)	Rab16878
				Ora5264
				Hum139618
				Chi5766
				Mac7197
				Mar18462
				Gui5153
				Nmr369497
				Squ5517
				Dol10541
				Hor14890
				Pan9390
				Dog6383
				Meg246
				Mic13741
				Hed9739
				Rat1111
				Mou41147
10135	10418*	Meg246	Unknown (Gui5153)	Hum139618	0.00598099	0.00779271	NS	NS	0.0279285	0	NS	NS
			Unknown(Nmr369497)	Ora5264
				Chi5766
				Mac7197
				Mar18462
				Alp886
				Dol10541
				Cow988
				Hor14890
				Dog6383
7660	8685	Hed9739	Mar18462	Meg246	1.48e-13	3.69401e-05	1.60237e-08	1.7178e-06	0.00707464	0	NS	NS
		Dol10541	Rab16878
		Cow988	Ora5264
		Pan9390	Hum139618
		Dog6383	Chi5766
			Mac7197
			Nmr369497
			Squ5517
			Alp886
			Cow988
			Hor14890
			Pan9390
			Dog6383
6119	6636	Meg246	Unknown (Squ5517)	Cow988	4.42431e-08	NS	0.00122382	0.0168431	0.000296813	1.8567e-11	NS	NS
			Unknown(Rab16878)	Ora5264
			Unknown(Ora5264)	Mac7197
			Unknown(Hum139618)	Nmr369497
			Unknown(Chi5766)	Alp886
			Unknown(Mac7197)	Dol10541
			Unknown(Mar18462)	Hor14890
			Unknown(Gui5153)	Mic13741
			Unknown(Nmr369497)
7670	7798	Meg246	Unknown (Mic13741)	Gui5153	NS	NS	NS	0.000920306	0.00018375	NS	NS	0.000588561
8674	8734*	Gui5153	Mar18462	Rat1111	0.00348549	NS	NS	0.0159	0.00559863	NS	NS	NS
			Ora5264	Mou41147
			Hum139618
			Chi5766
			Mac7197
4948*	5083	Gui5153	Unknown (Shr2755)	Mac7197	NS	NS	NS	0.0291482	0.00122379	NS	NS	0.0107886
		Nmr369497		Ora5264
				Hum139618
				Chi5766
9148	9356	Ele2670	Meg246	Unknown (Pan9390)	NS	NS	NS	NS	0.0237132	0.013042	NS	NS
			Mic13741	Unknown(Mac7197)
BRIP1
918*	2810	Cow12068	Squ11086	Mac9027	2.37207e-07	NS	2.88809e-10	2.77262e-10	5.33026e-09	0	NS	0
		Alp5058		Pan8785
		Dol4555		Hum136492
		Mic3866		Chi9493
		Pan8785		Ora8802
		Dog17737		Mar1292
992	1142	Ele14884	Unknown (Pla11526)	Squ11086	0	0	0	1.06046e-09	1.8361e-11	5.24e-13	NS	0.00129297
			Unknown(Chk5279)	Alp5058
			Unknown(Opo14258)	Cow12068
				Mic3866
				Meg7069
				Pan8785
				Dog17737
				Hum136492
				Chi9493
				Ora8802
				Mac9027
				Mar1292
				Rab6683
				Mou34329
				Rat27475
388	542	Squ11086	Unknown (Chk5279)	Ora8802	0	0	1.54e-13	2.538e-12	9.43e-12	NS	NS	NS
			Unknown(Pla11526)	Alp5058
				Cow12068
				Dol4555
				Mic3866
				Meg7069
				Pan8785
				Dog17737
				Ele14884
				Hum136492
				Chi9493
				Mac9027
				Mar1292
				Rab6683
				Mou34329
				Rat27475
2811*	3064	Dog17737	Unknown (Mic3866)	Dol4555	0.000312409	1.71673e-05	0.0436554	0.0016553	0.00733646	7.07937e-05	NS	0
		Pan8785		Alp5058
				Meg7069
				Hum136492
				Chi9493
				Ora8802
2811*	3028	Mic3866	Unknown (Ora8802)	Alp5058	0.000188487	3.47036e-05	0.000286084	0.00589944	0.000779174	6.69544e-07	NS	9e-15
			Unknown(Hum136492)	Dol4555
			Unknown(Chi9493)	Meg7069
			Unknown(Mac9027)
			Unknown(Mar1292)
2906	3020*	Mic3866	Dol4555	Unknown (Mou34329)	0.00119943	NS	NS	0.000134797	1.15028e-06	NS	NS	6.92858e-08
			Alp5058	Unknown(Rat27475)
			Meg7069
			Pan8785
			Hum136492
			Chi9493
			Ora8802
			Mac9027
			Mar1292
			Squ11086
609	638	Opo14258	Pan8785	Unknown (Mic3866)	2.10747e-09	3.14123e-07	NS	0.00320396	0.00840929	NS	NS	NS
			Alp5058
			Cow12068
			Dol4555
			Meg7069
			Dog17737
			Ele14884
			Hum136492
			Chi9493
			Ora8802
			Mac9027
			Mar1292
			Rab6683
			Squ11086
PALB2
3211	3369	Mac17304	Unknown (Meg8440)	Ora7193	0	0	4.06254e-10	0.000327702	9.13955e-06	NS	NS	NS
			Unknown(Alp6454)	Dol5260
			Unknown(Dol5260)	Pan14287
			Unknown(Pig10794)	Chi7890
			Unknown(Hor8391)	Hum83093
			Unknown(Pan14287)	Squ10936
			Unknown(Mic10471)	Mar20619
			Unknown(Cat12942)	Ele1034
			Unknown(Hed15423)	Rab8461
				Nmr261584
				Gui6889
3049	3126	Pig10794	Unknown (Pla7671)	Alp6454	1e-15	8.5908e-08	NS	0.000796586	4.8284e-05	NS	NS	NS
			Unknown(Opo6654)	Dol5260
				Cow6405
				Hor8391
				Pan14287
				Mic10471
				Chi7890
				Hum83093
				Ora7193
				Squ10936
				Mar20619
				Ele1034
				Rab8461
				Mac17304
				Nmr261584
				Cat12942
				Gui6889
				Meg8440
				Hed15423
				Mou44702
1878	2090	Meg8440	Unknown (Mou44702)	Hor8391	NS	NS	NS	0.0497913	0.0431583	7.42265e-07	NS	NS
			Unknown(Nmr261584)	Dol5260
			Unknown(Gui6889)	Cow6405
				Pan14287
				Mic10471
				Squ10936
				Ele1034
2801	3118	Cat12942	Unknown (Cow6405)	Hor8391	NS	0.0224153	0.000265022	0.0355545	NS	0.00569253	NS	NS
			Unknown(Alp6454)	Pan14287
			Unknown(Dol5260)
2095	2531	Mou44702	Nmr261584	Unknown (Hor8391)	NS	NS	NS	0.00106426	0.00108037	0.00284597	NS	NS
RB1
280	379	9076-03-01	Unknown (Chk16997)	Ora5357	0	0	0	4.68632e-09	4.5565e-11	NS	NS	NS
			Unknown(Zeb12205)	Alp6884
				Dog4436
				Hor14575
				Pig9401
				Pan3640
				Cow6640
				Mic8336
				Rab16404
				Mac7891
				Chi5864
				Hum139687
				Nmr267163
				Ele13579
				Rat16029
				Mou22105
				Gui8683
				Opo11168
				Hed76
				Kag13995
				Meg2744
				Dol4232
				Pik10250
715	1024	Hed76	Unknown (Shr1500)	Ele13579	0.000339372	0.000127887	0.00182136	0.00103544	5.2263e-06	5.32672e-10	NS	NS
			Unknown(Alp6884)	Alp6884
			Unknown(Hor14575)	Dog4436
			Unknown(Mic8336)	Hor14575
				Pig9401
				Pan3640
				Cow6640
				Mic8336
				Mac7891
				Chi5864
				Hum139687
				Ora5357
				Nmr267163
				9076-03-01
				Gui8683
				Squ927
				Meg2744
				Dol4232
23	263	Rab16404	Ele13579	Unknown (Meg2744)	NS	NS	NS	0.00534413	0.0193693	5.57167e-05	NS	NS
		Pik10250		Unknown(Cow6640)
				Unknown(Dol4232)
CBX1
1*	59	Gui8408	Unknown (Rab23111)	Nmr391494	1.5119e-07	0.000145735	0.0188775	3.57446e-07	9.90955e-08	NS	NS	1.92917e-07
			Unknown(Cat6056)
			Unknown(Shr4860)
			Unknown(Pig17529)
			Unknown(Ora8891)
			Unknown(Dog16832)
			Unknown(Hor8048)
			Unknown(Cow2949)
			Unknown(Pik3699)
			Unknown(Meg2567)
			Unknown(Hum108468)
			Unknown(Ele18526)
			Unknown(Mou18666)
			Unknown(Chi38999)
			Unknown(Kag716)
			Unknown(Squ23986)
			Unknown(Mic5030)
			Unknown(Opo12368)
			Unknown(Rat8689)
			Unknown(Rab8021)
			Unknown(Mar7532)
			Unknown(Hed4874)
			Unknown(Pan4890)
			Unknown(Mac16472)
			Unknown(Mar23449)
MUTYH
1383	1453	Hor8704	Unknown (Rat17887)	Pig3919	1.025e-12	1.5816e-09	2.97357e-06	4.37953e-06	4.73632e-06	0.0313414	NS	9.03309e-05
			Unknown(Squ26107)	Cat2222
			Unknown(Kag7152)	Pan13532
			Unknown(Gui12452)	Dol8783
			Unknown(Mou28687)	Dog4612
			Unknown(Nmr408176)	Mic5635
				Chi24019
				Hum132781
				Ele17356
				4634-03-01
				Rab1966
				Cow11242
				Ora1415
TDG
370	859	Gui144	Rab16313	Unknown (Zeb11175)	0.00162859	NS	0.000669501	0.00498699	0.0490334	1.70831e-08	NS	NS
		Nmr376611	Nmr376611	Unknown(Chk12722)
			Mou34674	Unknown(Opo2206)
			Mou47347	Unknown(Pla5552)
			Pan6606
			Mic369
			Meg7280
			Hor2072
			Cow21633
			Pig847
			Mar14510
			Mac21291
			Hum139372
			Ora4890
			Squ1330
			Ele3813
			Pik8069
120	338	Rat27124	Nmr376611	Mac21291	NS	NS	NS	0.0471735	0.0188198	3.6001e-05	NS	NS
				Hor2072
				Cow21633
				Hum139372
				Ora4890
				Squ1330
				Ele3813
PARP2
1*	187	Rab2303	Unknown (Rat8892)	Chi6089	NS	NS	NS	0.0307719	0.0485993	7.76105e-09	NS	NS
			Unknown(Mou36023)	Pig2143
				Dol12376
				Cow9374
				Cat6925
				Ele27659
				9885-03-01
				Hum129484
				Ora5562
1242	1482	Mou36023	Hed12056	Unknown (Dog5389)	0.0378452	NS	0.043742	0.00493713	NS	NS	NS	NS
		Rat8892
PCNA
212	333*	Chk169	Pig30642	Zeb4036	NS	NS	NS	0.000460136	0.00111961	NS	NS	NS
			Opo11649
			Ele6413
			Ora10795
			Hum132646
			Mac13259
			Cow6065
			Gui9242
			Alp7008
			Rab4059
FANCL
None	None	None	None	None	None	None	None	None	None	None	None	None
PMS1
1823	2279	Mac14318	Unknown (Squ998)	Hum64933	0	0	0	0	0	0	NS	0
			Unknown(Gui2784)	Chi12737
			Unknown(Mou26098)	5590-03-01
			Unknown(Kag335)	Ora13018
2475	2654	Rat4076	Unknown (Shr11866)	Mou26098	0	0	0	1.836e-12	1.233e-12	NS	NS	0
			Unknown(Alp11417)
			Unknown(Dol5245)
			Unknown(Hor13591)
			Unknown(Pan12278)
			Unknown(Cow18795)
			Unknown(Pig16045)
			Unknown(Dog9394)
			Unknown(Hum64933)
			Unknown(Chi12737)
			Unknown(Mar5590)
			Unknown(Ele5418)
			Unknown(Rab12511)
			Unknown(Mic14340)
			Unknown(Squ998)
			Unknown(Gui2784)
			Unknown(Ora13018)
			Unknown(Kag335)
			Unknown(Pik16383)
			Unknown(Mac14318)
			Unknown(Opo11535)
			Unknown(Meg872)
1214	1459	Pig16045	Unknown (Mic14340)	Dol5245	0.0266032	NS	0.0273341	0.0255417	NS	NS	NS	NS
ERCC1
295*	599	Rab24047	Unknown (Mar12670)	Pik11127	1e-15	1.7299e-11	2.038e-12	1.2e-14	1e-15	3.39105e-09	NS	0
			Unknown(Cat7435)	Hed12787
			Unknown(Meg1331)	Dol8312
			Unknown(Ele1829)	Cow17355
			Unknown(Hum12061)	Hor11385
			Unknown(Chi11152)	Dog4448
			Unknown(Ora10120)	Pan12418
			Unknown(Mou3549)	Meg1331
			Unknown(Kag7999)	Mic12327
				Ele1829
				Gui15606
				Hum12061
				Chi11152
				Squ2805
				Rat17839
				Mou3549
				Opo21546
				Pla4536
				Kag7999
596	686	Mar12670	Unknown (Pla4536)	Hum12061	0	6.6e-14	7.8e-13	3.77158e-08	1.4445e-09	NS	NS	0
				Hed12787
				Cat7435
				Dol8312
				Cow17355
				Hor11385
				Dog4448
				Pan12418
				Meg1331
				Mic12327
				Ele1829
				Gui15606
				Chi11152
				Ora10120
				Squ2805
				Pik11127
				Rat17839
				Mou3549
				Kag7999
424	518	Opo21546	Unknown (Rab24047)	Meg1331	0.00148212	0.00156345	NS	2.74658e-06	0.0118541	NS	NS	0.0107689
		Pla4536		Dol8312
				Cow17355
				Hor11385
				Dog4448
				Pan12418
				Mic12327
				Ele1829
				Gui15606
				Hum12061
				Chi11152
				Ora10120
				Squ2805
				Kag7999
CBX5
None	None	None	None	None	None	None	None	None	None	None	None	None
RAD51D
158	255	Nmr378090	Unknown (Chk2212)	Gui25259	0	0	7.41e-13	8.79342e-09	0.00718386	NS	NS	0
			Unknown(Zeb4887)	Dog18313
				Pan14577
				Cat251
				Dol15503
				Cow19082
				Pig26989
				Meg3905
				Mic12495
				Hed1481
				Hor14139
				Mar14732
				Ora8178
				Chi9010
				Opo19141
				Pik11777
				Ele18328
				Mou18841
				Rat21780
97	263	Squ6142	Unknown (Chk2212)	Meg3905	0	0	6.51e-13	1.83213e-08	8.08188e-07	NS	NS	0
			Unknown(Opo19141)	Dog18313
			Unknown(Zeb4887)	Pan14577
				Cat251
				Dol15503
				Cow19082
				Pig26989
				Mic12495
				Hed1481
[truncated: 453 more rows]
