# Supplementary material for: Molecular adaptation of telomere associated genes in mammals
Source: BMC Evol Biol. 2013 Nov 15;13:251. doi: 10.1186/1471-2148-13-251 (PMC3833184; doi:10.1186/1471-2148-13-251)
Supplement: Additional file 6 — Details of the genomes used in the study. For each species the common name and latin name are given along with the genome version used from the Ensembl database and the associated species codes. [file 1471-2148-13-251-S6.xls]

## Sheet: Sheet1
Common Name	Latin Names	Genome Version	Species code
Alpaca	Vicugna pacos	vicPac1	Alp
Cat	Felis catus	CAT	Cat
Chicken (outgroup)	Gallus gallus	WASHUC2	Chi
Chimpanzee	Pan troglodytes	CHIMP2.1.4	Chk
Cow	Bos taurus	UMD3.1	Cow
Dog	Canis lupus familiaris	CanFam_2.0	Dog
Dolphin	Tursiops truncatus	turTru1	Dol
Elephant	Loxodonta africana	loxAfr3	Ele
Guinea_pig	Cavia porcellus	cavPor3	Gui
Hedgehog	Erinaceus europaeus	eriEur1	Hed
Horse	Equus caballus	EquCab2	Hor
Human	Homo sapiens	GRCh37.p7	Hum
Kangaroo_rat	Dipodomys ordii	dipOrd1	Kag
Macaque	Macaca mulatta	MMUL_1.0	Mac
Marmoset	Callithrix jacchus	calJac3	Mar
Megabat	Pteropus vampyrus	pteCVam1	Meg
Microbat	Myotis Lucifugus	myoLuc2	Mic
Mouse	Mus musculus	NCBIM37	Mou
Naked Mole Rat	Heterocephalus glaber	1	Nmr
Opossum (outgroup)	Monodelphis domestica	momDom5	Opo
Orangutan	Pongo abelii	PPYG2	Ora
Panda	Ailuropoda melanoleuca	ailMel1	Pan
Pig	Sus scrofa	Sscrofa10.2	Pig
Pika	Ochotona princeps	OchPri2.0	Pik
Platypus (outgroup)	Ornithorhynchu anatinus	OANA5	Pla
Rabbit	Oryctolagus cuniculus	oryCun2.0	Rab
Rat	Rattus norvegicus	RGSC3.4	Rat
Shrew	Sorex araneus	sorAra1	Shr
Squirrell	Spermophilus tridecemlineatus	spetri2	Squ
Zebra_Finch (outgroup)	Taeniopygia guttata	taeGut3.2.4	Zeb
