# Supplementary material for: Molecular adaptation of telomere associated genes in mammals
Source: BMC Evol Biol. 2013 Nov 15;13:251. doi: 10.1186/1471-2148-13-251 (PMC3833184; doi:10.1186/1471-2148-13-251)
Supplement: Additional file 7 — Alignment Data for each gene families analysed. [file 1471-2148-13-251-S7.txt]

### ABL ###
#NEXUS
BEGIN DATA;
DIMENSIONS NTAX=48 NCHAR=3762;
FORMAT DATATYPE=DNA INTERLEAVE=yes GAP=-;
[Name: Pla1046			Len: 3762 Check: 0]
[Name: Chk3875			Len: 3762 Check: 0]
[Name: Zeb4720			Len: 3762 Check: 0]
[Name: Opo12126			Len: 3762 Check: 0]
[Name: Rab7140			Len: 3762 Check: 0]
[Name: Mou26842			Len: 3762 Check: 0]
[Name: Rat9371			Len: 3762 Check: 0]
[Name: Nmr361423			Len: 3762 Check: 0]
[Name: Cat5115			Len: 3762 Check: 0]
[Name: Cow17976			Len: 3762 Check: 0]
[Name: Squ26819			Len: 3762 Check: 0]
[Name: Mar20525			Len: 3762 Check: 0]
[Name: Chi21477			Len: 3762 Check: 0]
[Name: Hum97007			Len: 3762 Check: 0]
[Name: Ele6986			Len: 3762 Check: 0]
[Name: Hor14981			Len: 3762 Check: 0]
[Name: Mic8799			Len: 3762 Check: 0]
[Name: Pan16250			Len: 3762 Check: 0]
[Name: Meg1515			Len: 3762 Check: 0]
[Name: Pig5706			Len: 3762 Check: 0]
[Name: Dol15170			Len: 3762 Check: 0]
[Name: Pik8698			Len: 3762 Check: 0]
[Name: Kag6116			Len: 3762 Check: 0]
[Name: Hed14995			Len: 3762 Check: 0]
[Name: Kag12502			Len: 3762 Check: 0]
[Name: Meg7609			Len: 3762 Check: 0]
[Name: Pla958			Len: 3762 Check: 0]
[Name: Chk4213			Len: 3762 Check: 0]
[Name: Zeb17391			Len: 3762 Check: 0]
[Name: Opo6090			Len: 3762 Check: 0]
[Name: Mou26596			Len: 3762 Check: 0]
[Name: Rab8738			Len: 3762 Check: 0]
[Name: Mac6262			Len: 3762 Check: 0]
[Name: Nmr356595			Len: 3762 Check: 0]
[Name: Gui13202			Len: 3762 Check: 0]
[Name: Squ21312			Len: 3762 Check: 0]
[Name: Ele5345			Len: 3762 Check: 0]
[Name: Cow15026			Len: 3762 Check: 0]
[Name: Mic7200			Len: 3762 Check: 0]
[Name: Mar8288			Len: 3762 Check: 0]
[Name: Ora464			Len: 3762 Check: 0]
[Name: Pig24674			Len: 3762 Check: 0]
[Name: Chi1727			Len: 3762 Check: 0]
[Name: Hum143322			Len: 3762 Check: 0]
[Name: Dol17378			Len: 3762 Check: 0]
[Name: Hor5708			Len: 3762 Check: 0]
[Name: Pan14636			Len: 3762 Check: 0]
[Name: Dog13920			Len: 3762 Check: 0]
MATRIX
Pla1046 ATGTTGGAGA TTTGCTTGTT GGTTGGTTGC AAATCGAAG- ----------
Chk3875 ATGTTGGAGA TTTGCTTGTT GGTGGGCTGC AAGTCGAAG- ----------
Zeb4720 ATCCTGGGAA AGGCTGCCGT TCTTGGGGAC CAAAGGAGGC CAAGTCTGCC
Opo12126 ATGGGGCAAC AGCCTGGAGT CCTTGGGGAC CAGAGAAGGC CAAGTTTGCC
Rab7140 CTT------- ---------- ---------- ---------- ----------
Mou26842 ATGGGGCAGC AGCCTGGAGT TCTTGGGGAC CAAAGAAGGC CTAGTTTGCC
Rat9371 ATGGGGCAGC AGCCTGGAGT ACTTGGGGAC CAAAGAAGGC CTAGTTTGCC
Nmr361423 ATGTTGGAGA TCTGCTTGCT GGTGGGCTGC AAATCCAAG- ----------
Cat5115 ATGGGGCAGC AGCCTGGAGT TCTTGGGGAC CAGAGGAGGC CAAGCTTGCC
Cow17976 TACCTGGAGT GT------GT GTGTGGGGAA ---------- ----------
Squ26819 ATG------- ---------- ---------- ---------- ----------
Mar20525 ATGGGGCAGC AGCCTGGAGT TCTTGGGGAC CAAAGAAGGC CAAGTTTGCC
Chi21477 ATGGGGCAGC AGCCTGGAGT TCTTGGGGAC CAAAGAAGGC CAAGCTTGCC
Hum97007 ATGGGGCAGC AGCCTGGAGT ACTTGGGGAC CAAAGAAGGC CAAGCTTGCC
Ele6986 ATGGGGCAGC AGCCTGGAGT TCTTGGGGAC CAACGAAGGC CAAGTTTGCC
Hor14981 ---------- -----TTGTT GGTGGGCTGC AAATCCAAG- ----------
Mic8799 ATGTTGGAGA TCTGCTTGCT GGTGGGCTGC AAGTCCAAG- ----------
Pan16250 ATGGGGCAGC AGCCTGGAGT TCTTGGGGAC CAGAGAAGGC CAAGTTTGCC
Meg1515 ATGGGGCAGC AGCCTGGAGT TCTTGGGGAC CAAAGAAGGC CAAGTTTGCC
Pig5706 ATGGGGCAGC AGCCTGGAGT TCTTGGGGAC CAAAGACGGC CAAGTTTGCC
Dol15170 ATGGGGCAGC AGCCTGGAGT TCTTGGGGAC CAGAGAAGGC CAAGTTTGCC
Pik8698 ---------- ---------- ---------- ---------- ----------
Kag6116 ATGGGGCAGC AGCCTGGAGT TCTTGGGGAC CAGAGGAGGC CGAGTCTGCC
Hed14995 ATGGGGCAGC AGGTGGGCCG CGTCGGGGAG GCTCCGGGGC TGCAGCCGCC
Kag12502 ATGGGGCAGC AGGTGGGCCG CGTCGGGGAG GCTCCCGGGC TCCTCCAGCC
Meg7609 ATGGTGCATC AGGTGGGCCG CGTCGGGGAT GCTCCGGGGC TCCAGCCGCC
Pla958 ---------- ---------- ---------- ---------- ----------
Chk4213 ---------- ---------- ---------- ---------- ----------
Zeb17391 ---------- ---------- ---------- ---------- ----------
Opo6090 ---------- ---------- ---------- ---------- ----------
Mou26596 ATGGGGCAGC AGGTGGGCCG CGTCGGGGAG GCTCCGGGGC TCCAGCAGCC
Rab8738 ---------- ---------- ---------- ---------- ----------
Mac6262 ATGGGGCAGC AGGTGGGCCG CGTCGGGGAG GCTCCGGGGC TCCAGCAGCC
Nmr356595 ---------- ---------- ---------- ---------- ----------
Gui13202 ---------- ---------- ---------- ---------- ----------
Squ21312 ---------- ---------- ---------- ---------- ----------
Ele5345 ATGGGGCAGC AGGTGAGCCG CGTCGAGGAG GCTCCGGGTC TCCAGCAGCC
Cow15026 ATGGGGCAGC AGGTGGGCCG CGTCGGGGAG GCTCCGGGGC TTCAGCAGTC
Mic7200 ---------- ---------- ---------- ---------- ----------
Mar8288 ---------- ---------- ---------- ---------- ----------
Ora464 ---------- ---------- ---------- ---------- ----------
Pig24674 ATGGGGCAGC AGGTGGGCCG CGTTGGGGAG GCTCCGGGGC TTCAGCAGTC
Chi1727 ATGGGGCAGC AGGTGGGCCG CGTCGGGGAA GCTCCGGGGC TCCAGCAGCC
Hum143322 ATGGGGCAGC AGGTGGGCCG CGTCGGGGAA GCTCCGGGGC TCCAGCAGCC
Dol17378 ---------- ---------- ---------- ---------- ----------
Hor5708 ---------- ---------- ---------- ---------- ----------
Pan14636 ---------- ---------- ---------- ---------- ----------
Dog13920 ---------- ---------- ---------- ---------- ----------
Pla1046 ---------- ------AAAG GACTGTCGTC TTCCTCCAGC ----------
Chk3875 ---------- ------AAGG GGCTCTCTTC TTCCTCCAGC ----------
Zeb4720 TGCCCTGCAC TTCATCAAAG GAGCAGGGAA GAAGGAGTCA TCGAGGCATG
Opo12126 TGCCCTGCAC TTTATCAAAG GAGCAGGGAA AAAGGAATCA TCAAGGCATG
Rab7140 ---------- ---------- ---------- ---------- ----------
Mou26842 CGCCCTGCAT TTTATCAAAG GGGCAGGGAA GAGGGACTCA TCGAGGCATG
Rat9371 CGCCCTACAT TTTATCAAAG GGGCAGGGAA GAGGGACTCA TCGAGACATG
Nmr361423 ---------- ------AAGG GGCTGTCCTC GTCCTCCAGC ----------
Cat5115 TGCCCTGCAC TTTATCAAAG GAGCAGGGAA GAAGGAGTCA TCGAGGCACG
Cow17976 ---------- ------GTGG GGGTAGGTGG AAGGAAGGGT AGGGTGTTAA
Squ26819 ---------- ---------- ---------- ---------- ----------
Mar20525 TGCCCTGCAT TTTATCAAAG GAGCAGGGAG GAAGGAGTCC TCGAGGCATG
Chi21477 TGCCCTGCAT TTTATCAAAG GAGCAGGGAA GAAGGAATCA TCGAGGCATG
Hum97007 TGCCCTGCAT TTTATCAAAG GAGCAGGGAA GAAGGAATCA TCGAGGCATG
Ele6986 TGCCCTGCAC TTTATCAAAG GAGCAGGGAA GAAGGAATCA TCGAGGCATG
Hor14981 ---------- ------AAGG GGCTCTCCTC GTCCTCCAGC ----------
Mic8799 ---------- ------AAGG GGCTCTCCTC GTCCTCCAGC ----------
Pan16250 TGCCCTGCAC TTTATCAAAG GAGCAGGGAA GAAGGAATCA TCAAGGCATG
Meg1515 TGCCCTACAC TTTATCAAAG GAGGAGGGAA GAAGGAATCA TCGAGGCATG
Pig5706 TGCCCTGCAC TTTATCAAAG GCGCAGGGAA GAAGGACTCC TCGAGACACG
Dol15170 TGCCCTGCAC TTTATCAAAG GAGCAGGCAA GAAAGAATCA TCGAGGCATG
Pik8698 ---------- ---------- ---------- ---------- ----------
Kag6116 TGCCCTGCAC TTTATCAAGG GCGCAGGAAA GAAGGAATCA TCGAGGCATG
Hed14995 GCCCCCCCGC GGGATCCGGG GCAGCAGCTC GGCCAGGCCC TCAGGCCGCC
Kag12502 TCAGGCGCGT GGGATCCGCG GCAGCAGTGC GGCTAGGCCC TCGGGCCGCC
Meg7609 GCAGCCTCGC GGGATCCGGG GCAGTAGCGC CGCCAGGCTC TCCGGCCTCA
Pla958 ---------- ---------- ---------- ---------- ----------
Chk4213 -------GGC ATGATTGTGG GCACGGTCCT GTTCCAGCCC AGCAGCTATG
Zeb17391 ---------- ---------- ---------- ---------- ----------
Opo6090 ---------- ---GTCCTTG GAACAGTCCT GCTACCTTCT AGTCGTTATG
Mou26596 GCAGCCGCGC GGGATCCGGG GCAGCAGCGC AGCCAGGCCC TCGGGCCGCA
Rab8738 ---------- ---------- ---------- ---------- ----------
Mac6262 TCAGCCCCGC GGGATCCGGG GCAGCAACTG TGCCAGGGCT GAAGAGAATC
Nmr356595 ---------- ---GTCCTGG GTACAGTTCT GCTTCCAGCT AATAATTATG
Gui13202 ---------- ---------- ---------- ---------- ----------
Squ21312 ---------- ---------- ---------- ---------- ----------
Ele5345 GCAGCCCCGC GGGATCCGGG GCAGCAGTGC AGCCAGGCCC TCCGACCGCA
Cow15026 GCAACCCCGC GGGATCCGGG GCAGCAGCGC AGCCAGGCCC TCTGGTCGCA
Mic7200 ---------- ---------- ---------- ---------- ----------
Mar8288 ---------- ---------- ---------- ---------- ----------
Ora464 ---------- ---GTCCTTG GGACAGTTCT CCTTCAACCT AATAGTTATG
Pig24674 ACAACCCCGG GGGATCCGGG GTAGCAGTGC AGCCAGGCCC TCCGGCCGCA
Chi1727 TCAGCCCCGC GGGATCCGGG GCAGCAGTGC AGCCAGGCCC TCCGGCCGCA
Hum143322 TCAGCCCCGC GGGATCCGGG GCAGCAGTGC AGCCAGGCCC TCCGGCCGCA
Dol17378 ---------- ---GTCTTTG GGACAGCTCT GCTTCTACCT AATTGTTATG
Hor5708 ---------- ---GTCCTTG GGACAGTTCT GCTTCCACCT AATAGTTATG
Pan14636 ---------- ---------- ---------- ---------- ----------
Dog13920 ---------- ---------- ---------- ---------- ----------
Pla1046 ---------- -TGTTATTTG ---------G AA-------- ----------
Chk3875 ---------- -TGCTACTTG ---------G AA-------- ----------
Zeb4720 CGGGCCCACA CTGCAACGTC TTCGTGGAAC AT-------- ----------
Opo12126 GGGGCCCACA CTGCAATGTT TTCGTGGAAC AT-------- ----------
Rab7140 ---------- ---------- ---------C CA-------- ----------
Mou26842 GGGGCCCACA CTGCAATGTC TTTGTGGAAC AC-------- ----------
Rat9371 GGGGCCCACA CTGCAATGTC TTTGTGGAAC AT-------- ----------
Nmr361423 ---------- -TGCTACCTG ---------G AA-------- ----------
Cat5115 GGGGTCCGCA CTGCAATGTC TTTGTGGAAC AC-------- ----------
Cow17976 CATCCTTATC TTTTTCTTCT CTTTCTCTTC CA-------- ----------
Squ26819 ---------- ---------- ------GAAC AT-------- ----------
Mar20525 GGGGCCCACA CTGTAATGTT TTTGTGGAAC AT-------- ----------
Chi21477 GGGGTCCACA CTGCAATGTT TTTGTGGAAC AT-------- ----------
Hum97007 GGGGTCCACA CTGCAATGTT TTTGTGGAAC AT-------- ----------
Ele6986 GGGGTCCACA CTGCAATGTT TTTGTGGAAC AT-------- ----------
Hor14981 ---------- -TGCTACCTG ---------G AA-------- ----------
Mic8799 ---------- -TGCTACCTG ---------G AG-------- ----------
Pan16250 GGGGTCCACA CTGCAATGTT TTTGTGGAAC AT-------- ----------
Meg1515 GGGGTCCACA CTGCAATGTG TTTGTGGAAC AC-------- ----------
Pig5706 GGGGCCCACA CTGCAATGTT TTTGTGGAAC AT-------- ----------
Dol15170 GGGGTCCACA CTGCAATGTT TTTGTGGAAC AT-------- ----------
Pik8698 ---------- ---------- ---------- ---------- ----------
Kag6116 GGGGTCTGCA CTGCAATGTT TTTGTGGAAC AT-------- ----------
Hed14995 GGCGGGAC-- ---------- ---------C TGGCGGGGCG CACCACCGAG
Kag12502 GGCGGGAC-- ---------- ---------C CTGCGGGGCG GACCGCGGAG
Meg7609 CGCGG----- ---------- ---------T ACCTGTCGGG GTGCAGTGCC
Pla958 ---------- ---------- ---------- ---------- ----------
Chk4213 GCAAAGAG-- -AACAAGCTG CTCTGCTGCC TTGGCAACGA TGCCTCTGAG
Zeb17391 ---------- ---------- ---------- ---------- ----------
Opo6090 CCAAAGAACA AGACAAGTTG CTTTGCTGCC TGTACAATGA AGCTTCAGAA
Mou26596 GGCGGGAC-- ---------- ---------C CGGCGGGGCG TACCGCAGAC
Rab8738 ---------- ---------- ---------- ---------- ----------
Mac6262 GCTTGAAC-- ---------- ---------C CAGGAGGCAG AGGTTGCAAG
Nmr356595 GCAGGGATCA GGACACATTG CTTTGCTGCT TGTGCAGTGA GGCCTCAGGA
Gui13202 ---------- ---------- ---------- ---------- ----------
Squ21312 ---------- ---------- ---------- ---------- ----------
Ele5345 GGCGGGAG-- ---------- ---------C CGGCGGGGGG CTCCGCGGAG
Cow15026 GGCGGGAC-- ---------- ---------T TGGTGGGGCG CACCGCAGAG
Mic7200 ---------- ---------- ---------- ---------- ----------
Mar8288 ---------- ---------- ---------- ---------- -----CAGAG
Ora464 GCAGAGATCA GGACACTTCT CTTTGCTGCC TGTGCACTGA GGCCTCAGAA
Pig24674 GGCGGGAC-- ---------- ---------C TGGCGGGGCG CACCACAGAG
Chi1727 GGCGGGAC-- ---------- ---------C CGGCGGGGCG CACCACAGAG
Hum143322 GGCGGGAC-- ---------- ---------C CGGCGGGGCG CACCACAGAG
Dol17378 GCAGAGATCA GGACACATCG CTTTGCTGCC TGTGCAGTGA GACCTCAGAA
Hor5708 GCCGAGATCA GGACATGTCG TTTTGCTGCC TATGCCCTGA GACCTCAGAA
Pan14636 ---------- ---------- ---------- ---------- ----------
Dog13920 ---------- ---------- ---------- ---------- ----------
Pla1046 ---------- ---------- ---------- ---------- ----------
Chk3875 ---------- ---------- ---------- ---------- ----------
Zeb4720 ---------- ---------- ---------- ---------- ----------
Opo12126 ---------- ---------- ---------- ---------- ----------
Rab7140 ---------- ---------- ---------- ---------- ----------
Mou26842 ---------- ---------- ---------- ---------- ----------
Rat9371 ---------- ---------- ---------- ---------- ----------
Nmr361423 ---------- ---------- ---------- ---------- ----------
Cat5115 ---------- ---------- ---------- ---------- ----------
Cow17976 ---------- ---------- ---------- ---------- ----------
Squ26819 ---------- ---------- ---------- ---------- ----------
Mar20525 ---------- ---------- ---------- ---------- ----------
Chi21477 ---------- ---------- ---------- ---------- ----------
Hum97007 ---------- ---------- ---------- ---------- ----------
Ele6986 ---------- ---------- ---------- ---------- ----------
Hor14981 ---------- ---------- ---------- ---------- ----------
Mic8799 ---------- ---------- ---------- ---------- ----------
Pan16250 ---------- ---------- ---------- ---------- ----------
Meg1515 ---------- ---------- ---------- ---------- ----------
Pig5706 ---------- ---------- ---------- ---------- ----------
Dol15170 ---------- ---------- ---------- ---------- ----------
Pik8698 ---------- ---------- ---------- ---------- ----------
Kag6116 ---------- ---------- ---------- ---------- ----------
Hed14995 GCCGGCTTCA ATATCTTCAC CCAACACG-- ---------- ----------
Kag12502 ACCGGCTTCA ATATCTTCAC CCAGCACGAT CACTTTGCCA GCTGTGTGGA
Meg7609 GTCGGCTTCA ACATCTTCAT CCAA---GAT CACTTTGCCA GCTGTGTGGA
Pla958 ---------- ---------- ---------- ---------- ----------
Chk4213 CCTGCTGGGT CGAGCTTCAC A------GTT CACTTCCTCG CCCTTGGTGT
Zeb17391 ---------- ---------- ---------- ---------- ----------
Opo6090 ACTGATTTAC CCGACTTGAC A--------- ---------- ----------
Mou26596 GCCGGCTTCA ACGTCTTCAC CCAGCACGAT CACTTTGCCA GCTGTGTGGA
Rab8738 ---------- ---------- ---------- ---------- ----------
Mac6262 ACGGGGTTTC ACCATGTTGG CCAGGCCAAT CACTTTGCCA GCTGTGTGGA
Nmr356595 TCTGCTCTCC CCAACTGGAC A--------- ---------- ----------
Gui13202 ---------- ---------- ---------- ---------- ----------
Squ21312 ---------- ---------- -------GAT CACTTTGCCA GCTGTGTGGA
Ele5345 GCCGGCTTCA ATATCTTCCC CCAGCATGAT CACTTTGCCA GCTGTGTGGA
Cow15026 GCCGGCTTCA ATATCTTCAC CCAGCATGAT CACTTTGCCA GCTGTTTGGA
Mic7200 ---------- ---------- ---------- ---------- ----------
Mar8288 ACCGGCTTCA ATATCTTCAC CCAGCATGGT GAGTGTGGGA GCCGGCGTGA
Ora464 TCTGCTCTAC CCGACTTGAC A------GAT CACTTTGCCA GCTGTGTGGA
Pig24674 GCCGGCTTCA ATATCTTCAC CCAGCATGAT CACTTTGCCA GCTGTGTGGA
Chi1727 ACCGGCTTCA ATATCTTCAC CCAGCATGAT CACTTTGCCA GCTGTGTGGA
Hum143322 ACCGGCTTCA ATATCTTCAC CCAGCATGAT CACTTTGCCA GCTGTGTGGA
Dol17378 ACTGCTCTAC CCAACTTGAC A--------- ---------- ----------
Hor5708 ACTGCTCTAC CCACCTTGAC A------GAT CACTTTGCCA GCTGTGTGGA
Pan14636 ---------- ---------- ---------- ---------- ----------
Dog13920 ---------- ---------- ---------- ---------- ----------
Pla1046 ---------- ---------- ---------- ---------- GAAGCCCTTC
Chk3875 ---------- ---------- ---------- ---------- GAAGCCCTCC
Zeb4720 ---------- ---------- ---------- ---------- GAAGCCCTTC
Opo12126 ---------- ---------- ---------- ---------- GAAGCCCTTC
Rab7140 ---------- ---------- ---------- ---------- GAAGCCCTTC
Mou26842 ---------- ---------- ---------- ---------- GAAGCCCTGC
Rat9371 ---------- ---------- ---------- ---------- GAAGCCCTGC
Nmr361423 ---------- ---------- ---------- ---------- GAAGCCCTGC
Cat5115 ---------- ---------- ---------- ---------- GAAGCCCTTC
Cow17976 ---------- ---------- ---------- ---------- GAAGCCCTTC
Squ26819 ---------- ---------- ---------- ---------- GAAGCCCTGC
Mar20525 ---------- ---------- ---------- ---------- GAAGCCCTTC
Chi21477 ---------- ---------- ---------- ---------- GAAGCCCTTC
Hum97007 ---------- ---------- ---------- ---------- GAAGCCCTTC
Ele6986 ---------- ---------- ---------- ---------- GAAGCCCTTC
Hor14981 ---------- ---------- ---------- ---------- GAAGCCCTTC
Mic8799 ---------- ---------- ---------- ---------- GAAGCCCTCC
Pan16250 ---------- ---------- ---------- ---------- GAAGCCCTTC
Meg1515 ---------- ---------- ---------- ---------- GAAGCCCTCC
Pig5706 ---------- ---------- ---------- ---------- GAAGCCCTTC
Dol15170 ---------- ---------- ---------- ---------- GAAGCCCTTC
Pik8698 ---------- ---------- ---------- ---------- ---GCCCTTC
Kag6116 ---------- ---------- ---------- ---------- GAAGCCCTCC
Hed14995 ---------- ---------- ---------- ---------- ---GCCTTGC
Kag12502 GGATGGATTT GAGGGAGACA AGACTGGAGG CGGTAGTCCA GAAGCTTTGC
Meg7609 GGATGCATTT GAGGGAGACA AGACTGGAGG CAGTAGTCCA GAAACCCTCC
Pla958 ---------- ---------- ---------- ---------- GAGGCCTTGC
Chk4213 GACCGGAGCT CGCGGCCTAT TCAGTAGTGG CTCTTGCTCA CAGGCCCTGC
Zeb17391 ---------- ---------- ---------- -------TCA GAGGCCCTGC
Opo6090 ---------- ---------- ---------- ---------- GAAGCCCTGC
Mou26596 GGATGGATTT GAGGGAGACA AGACTGGAGG CAGTAGTCCA GAAGTTTTGC
Rab8738 ---------- ---------- ---------- ---------- GAAGCTTTGC
Mac6262 GGATGGATTT GAGGGAGACA AGACTGGAGG CAGTAGTCCA GAAGCTTTGC
Nmr356595 ---------- ---------- ---------- ---------- GAAGCTTTGC
Gui13202 ---------- ---------- ---------- ---------- GAAGCTTTGC
Squ21312 GGATGGATTT GAGGGAGACA AGACTGGAGG CAATAGTCCA GAAGCTTTGC
Ele5345 GGATGGATTT GAGGGAGACA AGACTGGAGG CAGTAGTCCA GAAGCCTTGC
Cow15026 GGATGGATTT GAGGGAGACA AGACTGGAGG CAGTAGTCCA GAAGCCTTGC
Mic7200 ---------- ---------- ---------- ---------- GAAGCCTTGC
Mar8288 GGGCGAGCGG GAG------- --GCCGGGGG TGGTCTTTCA GAAGCTTTGC
Ora464 GGATGGATTT GAGGGAGACA AGACTGGAGG CAGTAGTCCA GAAGCTTTGC
Pig24674 GGATGGATTT GAGGGAGACA AGACTGGAGG CAGTAGTCCA GAAGCCTTGC
Chi1727 GGATGGATTT GAGGGAGACA AGACTGGAGG CAGTAGTCCA GAAGCTTTGC
Hum143322 GGATGGATTT GAGGGAGACA AGACTGGAGG CAGTAGTCCA GAAGCTTTGC
Dol17378 ---------- ---------- ---------- ---------- GAAGCCTTGC
Hor5708 GGATGGATTT GAGGGAGACA AGACTGGAGG CAGTAGTCCA GAAGCCTTGC
Pan14636 ---------- ---------- ---------- ---------- GAAGCTTTAC
Dog13920 ---------- ---------- ---------- ---------- GAAGCCTTGC
Pla1046 AGAGACCAGT AGCATCTGAT TTTGAATCCC AAGGCCTGAG TGAAGCAGCT
Chk3875 AGAGGCCAGT CGTGTCAGAT TTTGAGCCCC AGGGGCTGAG TGAAGCTGCT
Zeb4720 AGAGACCGGT AGTGTCAGAC TTTGAGCCGC AGGGTCTGAG CGAAGCAGCT
Opo12126 AGAGGCCAGT AGCATCTGAT TTTGAGCCAC AAGGTCTGAG TGAAGCAGCT
Rab7140 AGAGGCCAGT AGCGTCTGAC TTCGAGCCCC CGGGTCTGAG CGAGGCTGCT
Mou26842 AGAGGCCAGT GGCATCTGAC TTTGAGCCCC AGGGTCTCAG CGAAGCAGCT
Rat9371 AGAGGCCAGT GGCCTCTGAC TTTGAGCCCC AGGGTCTCAG CGAAGCAGCT
Nmr361423 AGAGGCCAGT AGCATCTGAC TTTGAGCACC AAGGTCTGAG TGAAGCTGCT
Cat5115 AGAGGCCAGT AGCGTCTGAC TTTGAGCCCC AAGGTCTGAG CGAAGCGGCT
Cow17976 AGAGGCCAGT AGCATCTGAC TTCGAGCCCC AAGGTCTGAG CGAAGCAGCT
Squ26819 AGAGGCCAGT AGCATCTGAC TTCGAGCCCC AAGGTCTAAG CGAAGCCGCT
Mar20525 AGAGGCCAGT AGCATCGGAC TTTGAGCCTC AGGGTCTGAG TGAAGCCGCT
Chi21477 AGCGGCCAGT AGCATCTGAC TTTGAGCCTC AGGGTCTGAG TGAAGCCGCT
Hum97007 AGCGGCCAGT AGCATCTGAC TTTGAGCCTC AGGGTCTGAG TGAAGCCGCT
Ele6986 AGAGGCCGGT AGCATCAGAT TTTGAGCCCC AAGGTCTGAG CGAAGCAGCT
Hor14981 AAAGGCCAGT AGCATCTGAC TTCGAGCCCC AAGGTCTCAG TGAAGCAGCT
Mic8799 AAAGGCCAGT AGCATCTGAC TTCGAGCCCC AAGGTCTGAG CGAAGCAGCT
Pan16250 AGAGGCCAGT AGCATCCGAC TTTGAGCCCC AAGGTCTTAG TGAAGCAGCT
Meg1515 AAAGGCCAGT AGCATCTGAC TTTGAGCCCC AGGGTCTGAG CGAAGCGGCT
Pig5706 AGAGACCAGT AGCATCTGAC TTCGAGCCCC AGGGTCTGAG TGAAGCAGCT
Dol15170 AGAGGCCAGT AGCATCTGAC TTCGAGCCCC AAGGTCTGAG CGAAGCAGCT
Pik8698 AGAGGCCGGT GGCATCTGAC TTCGAGCCCC CGGGTCTGAG CGAAGCTGCT
Kag6116 AGCGGCCAGT AGCGTCTGAC TTTGAGCCCC AAGGCCTGAG CGAAGCTGCG
Hed14995 ACCGCCCCTA TGGCTGTGAT GTTGAATCCC AGGCACTGAA TGAGGCCATC
Kag12502 ACCGCCCCTA TGGTTGTGAT GTTGAATCCC AGGCCCTGAA TGAAGCCATC
Meg7609 ACCGCCCCTA TGGTTGTGAT GTTGAACCCC AGGCACTGAA CGAAGCCATC
Pla958 ATCGCCCCTA TGGCTGTGAT GTTGAACCCC AGGCCTTGAA TGAAGCCATC
Chk4213 ACCGCCCCTA TGGTTGCGAT GTCGAACCCC AGGCACTGAA CGAAGCCATC
Zeb17391 ACCGCCCCTA CGGCTGCGAC GTCGAGCCCC AGGCACTGAA CGAAGCCATC
Opo6090 ACCGTCCCTA TGGGTGTGAT GTTGAATCCC AGGCATTGAA TGAAGCCATC
Mou26596 ACCGCCCGTT TGGCTGTGAT GCTGAATCTC AGGCACTGAA TGAAGCGATC
Rab8738 ACCGTCCCTA TGGTTGTGAT CTTGAACCCC AGGCACTGAA CGAAGCCATC
Mac6262 ATCGTCCCTA TGGTTGTGAT GTTGAACCCC AGGCACTAAA TGAAGCTATC
Nmr356595 ACCGCCCCTA TGGTTGTGAT GTTGAATCCC AGGCACTGAA TGAAGCCATC
Gui13202 ACCGCCCCTA CGGTTGTGAT GCTGAATCCC AGGCGCTGAC TGAAGCCATC
Squ21312 ACCGCCCTTA TGGTTGTGAT GTTGAATCCC AGGCACTGAA CGAAGCTATC
Ele5345 ACCGCCCCTA TGGTTGTGAT GTTGAATCCC AGGCACTGAA CGAAGCCATC
Cow15026 ATCGCCCCTA CGGTTGTGAT GTTGAACCCC AGGCCCTGAA CGAAGCCATC
Mic7200 ACCGCCCCTA TGGTTGTGAT GTTGAACCCC AAGCACTGAA CGAGGCCATC
Mar8288 ATCGTCCCTA CGGTTGTGAT CTTGAACCCC AGGCACTAAA TGAGGCTATC
Ora464 ATCGTCCCTA TGGTTGTGAT GTTGAACCCC AGGCACTAAA TGAGGCTATC
Pig24674 ACCGCCCCTA TGGTTGTGAT GTTGAACCCC AAGCCCTGAA TGAAGCCATC
Chi1727 ATCGTCCCTA TGGTTGTGAT GTTGAACCCC AGGCACTAAA TGAGGCTATC
Hum143322 ATCGTCCCTA TGGTTGTGAT GTTGAACCCC AGGCACTAAA TGAGGCTATC
Dol17378 ACCGCCCCTA TGGTTGTGAT GTTGAACCCC AGGCCCTGAA TGAAGCCATC
Hor5708 ACCGCCCCTA TGGGTGTGAT GTTGAGCCCC AGGCACTGAA TGAAGCCATC
Pan14636 ACCGCCCCTA TGGTTGTGAT GTTGAACCCC AGGCACTGAA CGAAGCCATC
Dog13920 ACCGCCCCTA TGGTTGTGAT GTTGAACCCC AGGCGCTGAA CGAAGCCATC
Pla1046 CGTTGGAACT CTAAGGAAAA TCTTCTTGCT GGTCCCAGTG AAAATGACCC
Chk3875 CGCTGGAACT CCAAGGAGAA CCTCCTGTCC TGTCCCAGTG AAAATGACCC
Zeb4720 CGCTGGAACT CCAAGGAAAA CCTTCTCTCC TGCCCTAGTG AAAATGACCC
Opo12126 CGTTGGAACT CTAAGGAAAA CCTCCTTGCT GGTCCCAGTG AAAATGACCC
Rab7140 CGCTGGAACT CCAAGGAAAA CCTCCTCGCT GGGCCCAGTG AAAATGACCC
Mou26842 CGATGGAACT CCAAGGAAAA CCTTCTTGCT GGGCCCAGTG AAAATGACCC
Rat9371 CGATGGAACT CCAAGGAAAA CCTTCTTGCT GGGCCCAGCG AAAATGACCC
Nmr361423 CGTTGGAACT CCAAGGAAAA CCTCCTTGCC GGGCCCAGTG AAAATGACCC
Cat5115 CGTTGGAACT CCAAGGAAAA CCTTCTTGCT GGTCCCAGCG AAAATGACCC
Cow17976 CGTTGGAACT CTAAGGAAAA CCTTCTTGCT GGTCCCAGTG AAAATGACCC
Squ26819 CGTTGGAACT CCAAGGAAAA TCTCCTTGCT GGACCTAGTG AAAATGACCC
Mar20525 CGTTGGAACT CCAAGGAAAA CCTTCTCGCT GGACCCAGTG AAAATGACCC
Chi21477 CGTTGGAACT CCAAGGAAAA CCTTCTCGCT GGACCCAGTG AAAATGACCC
Hum97007 CGTTGGAACT CCAAGGAAAA CCTTCTCGCT GGACCCAGTG AAAATGACCC
Ele6986 CGTTGGAACT CCAAGGAAAA CCTTCTTGCT GGTCCCAGTG AAAATGACCC
Hor14981 CGTTGGAACT CCAAGGAAAA CCTTCTTGCT GGTCCCAGTG AAAATGACCC
Mic8799 CGTTGGAACT CCAAGGAAAA CCTCCTCGCT GGTCCCAGTG AAAATGACCC
Pan16250 CGTTGGAACT CCAAGGAAAA CCTTCTTGCT GGCCCCAGTG AAAATGACCC
Meg1515 CGTTGGAACT CCAAGGAAAA CCTTCTTGCT GGTCCCAGTG AAAATGACCC
Pig5706 CGGTGGAACT CTAAGGAAAA CCTTCTCGCT GGTCCCAGTG AAAATGACCC
Dol15170 CGTTGGAACT CTAAGGAAAA CCTTCTCGCT GGTCCCAGTG AAAATGACCC
Pik8698 CGTTGGAACT CCAAGGAAAA CCTGCTTGCT GGGCCCAGTG AAAATGACCC
Kag6116 CGCTGGAACT CCAAGGAAAA TCTTCTTGCG GGGCCCAGCG AAAATGACCC
Hed14995 AGGTGGAGCT CAAAGGAAAA CCTGCTT--- GGAGCCACTG AGAGCGATCC
Kag12502 AGATGGAGCT CCAAGGAAAA CTTACTG--- GGAGCTACTG AGAGTGACCC
Meg7609 AGGTGGAGCT CCAAGGAGAA CTTGCTG--- GGAGCCACTG AGAGTGATCC
Pla958 AGGTGGAGCT CCAAGGAGAA CCTGCTT--- GGAGCCACTG AGAGTGACCC
Chk4213 AGGTGGAGCT CCAAGGAGAA CCTGCTG--- GGAGCCACCG AGAGCGATCC
Zeb17391 AGATGGAGCT CCAAGGAGAA CCTGCTT--- GGAGCCACTG AGAGCGATCC
Opo6090 AGGTGGAGCT CCAAGGAGAA TTTGCTT--- GGAGCCACTG AAAGTGACCC
Mou26596 AGGTGGAGCT CCAAGGAGAA CTTGCTG--- GGAGCCACTG AGAGTGACCC
Rab8738 AGGTGGAGCT CCAAGGAGAA CTTGCTT--- GGAGCCACCG AGAGTGACCC
Mac6262 AGGTGGAGCT CCAAGGAGAA CTTGCTC--- GGAGCCACCG AGAGTGACCC
Nmr356595 AGGTGGAGCT CCAAGGAGAA CTTACTT--- GGAGCCACTG AGAGTGACCC
Gui13202 AGGTGGAGCT CCAAGGAGAA CTTACTT--- GGAGCCACTG AGAGTGACCC
Squ21312 AGGTGGAGTT CCAAGGAGAA CTTGCTT--- GGAGCCACTG AGAGTGACCC
Ele5345 AGGTGGAGCT CCAAGGAGAA CTTGCTC--- GGAGCCACTG AGAGTGACCC
Cow15026 AGGTGGAGCT CCAAGGAGAA CCTGCTT--- GGAGCCACCG AGAGTGACCC
Mic7200 AGGTGGAGCT CCAAGGAAAA CTTGCTG--- GGAGCCACTG AGAGTGATCC
Mar8288 AGGTGGAGCT CCAAGGAGAA CTTGCTG--- GGAGCCACTG AGAGTGACCC
Ora464 AGGTGGAGCT CCAAGGAGAA CTTGCTC--- GGAGCCACCG AGAGTGACCC
Pig24674 AGGTGGAGCT CTAAGGAGAA CTTGCTT--- GGAGCCACTG AGAGTGACCC
Chi1727 AGGTGGAGCT CCAAGGAGAA CTTGCTC--- GGAGCCACTG AGAGTGACCC
Hum143322 AGGTGGAGCT CCAAGGAGAA CTTGCTC--- GGAGCCACTG AGAGTGACCC
Dol17378 AGGTGGAGCT CCAAGGAGAA CTTGCTT--- GGAGCCACTG AGAGTGACCC
Hor5708 AGGTGGAGTT CCAAGGAGAA CTTGCTG--- GGAGCCACTG AGAGTGACCC
Pan14636 AGGTGGAGCT CCAAGGAGAA CTTACTT--- GGAGCCACTG AGAGTGACCC
Dog13920 AGGTGGAGCT CCAAGGAGAA CTTACTT--- GGAGCCACTG AGAGTGACCC
Pla1046 TAACCTTTTT GTTGCACTCT ATGATTTTGT GGCCAGTGGA GACAACACTC
Chk3875 CCACCTCTTT GTTGCACTGT ATGATTTTGT GGCGAGTGGG GACAACACTC
Zeb4720 CCATCTCTTT GTTGCACTGT ATGATTTTGT GGCGAGTGGG GACAACACTC
Opo12126 TAACCTTTTT GTTGCACTGT ATGATTTTGT GGCCAGTGGG GATAACACTC
Rab7140 CAACCTGTTC GTTGCACTGT ATGATTTTGT GGCCAGTGGA GATAACACTC
Mou26842 CAACCTTTTT GTGGCACTCT ATGATTTTGT GGCCAGTGGA GATAACACTC
Rat9371 CAACCTTTTT GTGGCACTCT ATGATTTTGT GGCCAGTGGA GACAACACTC
Nmr361423 CAACCTTTTC GTTGCACTGT ATGACTTCGT GGCCAGTGGT GACAACACTC
Cat5115 CAACCTTTTT GTTGCACTGT ATGATTTTGT GGCCAGTGGG GATAACACCC
Cow17976 CAACCTTTTT GTTGCACTGT ATGACTTTGT GGCCAGTGGG GATAACACTT
Squ26819 CAATCTGTTC GTTGCACTGT ACGACTTTGT GGCCAGTGGA GATAACACTC
Mar20525 CAACCTTTTT GTTGCACTGT ATGATTTTGT GGCCAGTGGA GATAACACTC
Chi21477 CAACCTTTTC GTTGCACTGT ATGATTTTGT GGCCAGTGGA GATAACACTC
Hum97007 CAACCTTTTC GTTGCACTGT ATGATTTTGT GGCCAGTGGA GATAACACTC
Ele6986 CAACCTTTTC GTTGCACTGT ATGATTTTGT GGCCAGTGGG GATAATACTC
Hor14981 CAACCTTTTT GTTGCACTGT ATGATTTTGT GGCCAGTGGG GATAACACTC
Mic8799 CAACCTTTTC GTTGCACTGT ATGATTTTGT GGCCAGTGGG GATAACACTC
Pan16250 CAACCTTTTC GTTGCACTGT ATGATTTCGT GGCCAGTGGG GACAACACCC
Meg1515 CAACCTTTTT GTTGCACTGT ATGATTTTGT GGCCAGTGGG GACAACACTC
Pig5706 CAACCTTTTC GTTGCACTGT ATGATTTCGT GGCCAGTGGG GATAACACTT
Dol15170 CAACCTTTTC GTTGCACTGT ATGATTTTGT GGCCAGTGGG GATAACACTT
Pik8698 CAATCTGTTT GTTGCGCTGT ATGATTTCGT GGCCAGTGGG GACAACACCC
Kag6116 CAACCTTTTT GTGGCACTGT ATGATTTTGT GGCCAGTGGA GATAACACTC
Hed14995 TAATCTTTTC GTTGCACTTT ATGATTTTGT AGCCAGTGGA GATAACACTC
Kag12502 TAATCTTTTT GTTGCACTTT ATGATTTTGT AGCCAGTGGT GATAACACAC
Meg7609 TAATCTCTTT GTTGCACTTT ATGATTTTGT GGCAAGTGGC GACAACACAC
Pla958 CAATCTCTTT GTTGCACTTT ATGATTTTGT AGCAAGCGGT GACAACACAC
Chk4213 CAACCTCTTT GTTGCACTTT ATGATTTTGT AGCAAGCGGT GACAACACGC
Zeb17391 CAATCTCTTT GTTGCACTTT ACGATTTTGT AGCGAGTGGT GACAACACAC
Opo6090 CAATCTTTTT GTTGCACTTT ATGATTTTGT TGCAAGTGGT GACAACACAC
Mou26596 TAATCTCTTT GTTGCACTTT ATGACTTTGT GGCAAGTGGT GATAACACAC
Rab8738 TAATCTCTTC GTTGCACTTT ATGATTTTGT AGCAAGTGGT GACAACACAC
Mac6262 TAATCTCTTT GTTGCACTTT ATGATTTTGT AGCAAGTGGT GATAACACAC
Nmr356595 TAATCTCTTT GTTGCACTTT ATGATTTTGT AGCAAGTGGT GATAACACAC
Gui13202 TAATCTCTTT GTTGCACTTT ATGATTTTGT AGCAAGTGGT GATAATACAC
Squ21312 TAATCTCTTT GTTGCACTTT ATGATTTTGT AGCAAGTGGT GATAACACAC
Ele5345 TAATCTCTTT GTTGCACTTT ATGATTTTGT AGCAAGTGGT GATAACACAC
Cow15026 TAATCTCTTT GTTGCACTTT ATGATTTTGT AGCAAGTGGT GATAACACAC
Mic7200 TAATCTCTTT GTTGCACTTT ATGATTTTGT AGCAAGTGGT GATAACACAC
Mar8288 CAATCTTTTT GTTGCACTTT ATGATTTTGT AGCAAGTGGT GATAACACAC
Ora464 TAATCTCTTC GTTGCACTTT ATGATTTTGT AGCAAGTGGT GATAACACAC
Pig24674 CAATCTCTTT GTTGCACTTT ATGATTTTGT AGCAAGTGGT GATAACACAC
Chi1727 TAATCTCTTC GTTGCACTTT ATGATTTTGT AGCAAGTGGT GATAACACAC
Hum143322 TAATCTCTTC GTTGCACTTT ATGATTTTGT AGCAAGTGGT GATAACACAC
Dol17378 TAATCTCTTT GTTGCACTTT ATGATTTCGT AGCAAGTGGT GATAACACAC
Hor5708 TAATCTCTTT GTTGCACTTT ATGATTTTGT AGCAAGTGGT GATAACACGC
Pan14636 TAATCTCTTT GTTGCACTTT ATGATTTTGT AGCCAGCGGT GATAACACAC
Dog13920 TAATCTCTTT GTTGCACTTT ATGATTTTGT AGCAAGTGGT GATAACACAC
Pla1046 TAAGCATCAC TAAAGGTGAA AAGCTCCGCG TCTTGGGCTA CAATCACAAC
Chk3875 TCAGCATAAC TAAAGGTGAA AAGCTCCGTG TCCTGGGCTA CAATCATAAT
Zeb4720 TCAGCATAAC TAAAGGTGAA AAGCTCCGCG TGCTGGGCTA CAATCACAAC
Opo12126 TAAGCATAAC TAAAGGTGAA AAACTCCGTG TCTTGGGCTA TAATCACAAT
Rab7140 TAAGCATAAC TAAAGGTGAA AAGCTCCGGG TCTTAGGCTA CAATCACAAT
Mou26842 TCAGCATCAC TAAAGGTGAA AAGCTCCGGG TCTTGGGTTA TAATCACAAT
Rat9371 TCAGCATCAC TAAAGGCGAG AAGCTCCGGG TCTTAGGTTA TAATCACAAT
Nmr361423 TAAGCATCAC CAAAGGTGAA AAGCTCCGGG TCTTGGGCTA CAATCACAAT
Cat5115 TAAGCATCAC TAAAGGTGAA AAGCTCCGGG TTTTAGGCTA CAACCACAAT
Cow17976 TAAGCATAAC TAAAGGTGAA AAGCTCCGGG TCTTAGGCTA CAATCACAAT
Squ26819 TCAGCATCAC TAAAGGTGAA AAGCTCCGGG TCTTAGGCTA CAATCATAAT
Mar20525 TAAGCATAAC TAAAGGTGAA AAGCTCCGTG TCTTAGGCTA TAATCACAAT
Chi21477 TAAGCATAAC TAAAGGTGAA AAGCTCCGGG TCTTAGGCTA TAATCACAAT
Hum97007 TAAGCATAAC TAAAGGTGAA AAGCTCCGGG TCTTAGGCTA TAATCACAAT
Ele6986 TAAGCATAAC TAAAGGTGAA AAGCTCCGGG TCTTAGGCTA CAATCACAAT
Hor14981 TAAGCATAAC TAAAGGTGAA AAGCTCCGGG TCTTAGGCTA CAATCACAAT
Mic8799 TAAGTATCAC CAAAGGTGAA AAGCTCCGGG TCTTAGGCTA CAATCACAAT
Pan16250 TAAGTATAAC TAAAGGTGAA AAGCTCCGGG TTTTAGGCTA CAATCACAAT
Meg1515 TAAGTATAAC TAAAGGTGAA AAGCTCCGGG TCTTAGGCTA CAATCACAAT
Pig5706 TGAGCATAAC TAAAGGGGAA AAGCTCCGGG TCCTGGGCTA CAACCACAAT
Dol15170 TAAGCATAAC TAAAGGTGAA AAGCTCCGGG TCTTAGGCTA CAATCACAAT
Pik8698 TAAGCATAAC TAAAGGTGAA AAGCTTCGGG TCTTGGGCTA CAACCACAAT
Kag6116 TAAGCATAAC CAAAGGTGAA AAGCTCCGGG TCCTAGGCTA CAATCACAAT
Hed14995 TGAGCATCAC TAAAGGTGAA AAACTCCGAG TGCTTGGTTA CAACCAAAAT
Kag12502 TCAGCATTAC TAAAGGTGAG AAGCTACGAG TCCTTGGTTA CAACCAGAAT
Meg7609 TAAGTATCAC TAAAGGTGAA AAGTTACGAG TCCTTGGTTA CAACCAGAAT
Pla958 TCAGCATCAC CAAAGGTGAG AAGCTCCGAG TCCTGGGTTA CAACCAGAAT
Chk4213 TCAGTATCAC CAAAGGTGAG AAGTTGCGAG TCCTGGGTTA CAACCAGAAT
Zeb17391 TCAGCATCAC CAAAGGTGAG AAGTTGCGAG TCCTGGGTTA CAACCAGAAT
Opo6090 TCAGCATCAC CAAAGGTGAG AAGCTACGAG TGCTAGGTTA CAACCAGAAC
Mou26596 TCAGTATCAC TAAAGGTGAA AAGCTGCGAG TCCTTGGTTA TAACCAGAAT
Rab8738 TCAGCATCAC TAAAGGTGAA AAGTTGCGAG TCCTTGGCTA CAACCAGAAC
Mac6262 TCAGCATCAC TAAAGGTGAA AAGCTACGAG TTCTTGGTTA CAACCAGAAT
Nmr356595 TCAGCATTAC TAAAGGTGAA AAGCTGCGAG TCCTTGGTTA CAACCAGAAT
Gui13202 TCAGCATCAC TAAAGGTGAA AAGCTTCGAG TCCTTGGTTA CAACCAGAAT
Squ21312 TCAGCATCAC TAAAGGTGAA AAACTACGAG TTCTTGGTTA TAACCAGAAT
Ele5345 TAAGCATCAC TAAAGGTGAA AAGCTACGAG TCCTTGGTTA CAACCAGAAT
Cow15026 TCAGCATCAC TAAAGGTGAA AAGCTCCGAG TCCTTGGTTA CAACCAGAAT
Mic7200 TCAGCATCAC TAAAGGTGAA AAGCTACGAG TCCTTGGTTA CAATCAGAAT
Mar8288 TCAGCATCAC TAAAGGTGAA AAGCTACGAG TACTTGGTTA CAACCAGAAT
Ora464 TCAGCATCAC TAAAGGTGAA AAGCTACGAG TCCTTGGTTA CAACCAGAAT
Pig24674 TTAGTATCAC TAAAGGAGAA AAGCTACGAG TCCTTGGTTA CAACCAGAAT
Chi1727 TCAGCATCAC TAAAGGTGAA AAGCTACGAG TCCTTGGTTA CAACCAGAAT
Hum143322 TCAGCATCAC TAAAGGTGAA AAGCTACGAG TCCTTGGTTA CAACCAGAAT
Dol17378 TGAGTATCAC TAAAGGTGAA AAGCTACGAG TCCTTGGTTA CAACCAGAAT
Hor5708 TCAGCATCAC TAAAGGTGAA AAGCTACGAG TCCTTGGTTA CAACCAGAAT
Pan14636 TCAGCATCAC TAAAGGTGAA AAGCTACGAG TCCTTGGTTA TAACCAGAAT
Dog13920 TCAGCATCAC TAAAGGTGAA AAGTTACGAG TCCTTGGTTA CAACCAGAAT
Pla1046 GGGGAATGGT GCGAAGCCCA GACCAAGAAT GGGCAAGGGT GGGTCCCCAG
Chk3875 GGTGAATGGT GTGAGGCCCA AACGAAGAAT GGACAAGGCT GGGTACCCAG
Zeb4720 GGGGAGTGGT GCGAGGCGCA GACCAAGAAC GGGCAGGGCT GGGTCCCCAG
Opo12126 GGAGAATGGT GTGAAGCCCA AACCAAGAAT GGACAGGGCT GGGTCCCGAG
Rab7140 GGCGAGTGGT GTGAAGCCCA AACCAAAAAT GGCCAAGGTT GGGTCCCGAG
Mou26842 GGGGAATGGT GTGAAGCCCA AACGAAAAAT GGCCAAGGAT GGGTCCCAAG
Rat9371 GGGGAGTGGT GTGAAGCCCA AACGAAAAAT GGCCAAGGAT GGGTCCCAAG
Nmr361423 GGGGAGTGGT GTGAAGCCCA AACCAAGAAC GGCCAAGGAT GGGTCCCGAG
Cat5115 GGGGAATGGT GTGAGGCCCA AACCAAAAAT GGCCAAGGGT GGGTCCCGAG
Cow17976 GGGGAGTGGT GTGAAGCCCA AACCAAAAAT GGCCAAGGCT GGGTCCCAAG
Squ26819 GGGGAGTGGT GTGAAGCCCA AACCAAAAAT GGCCAAGGAT GGGTCCCAAG
Mar20525 GGGGAATGGT GTGAAGCCCA AACCAAAAAT GGCCAAGGCT GGGTGCCAAG
Chi21477 GGGGAATGGT GTGAAGCCCA AACCAAAAAT GGCCAAGGCT GGGTCCCAAG
Hum97007 GGGGAATGGT GTGAAGCCCA AACCAAAAAT GGCCAAGGCT GGGTCCCAAG
Ele6986 GGTGAATGGT GTGAAGCCCA AACCAAAAAT GGCCAAGGGT GGGTTCCAAG
Hor14981 GGGGAATGGT GTGAAGCCCA AACCAAAAAT GGCCAAGGGT GGGTCCCAAG
Mic8799 GGGGAATGGT GTGAAGCCCA AACCAAAAAT GGCCAAGGGT GGGTCCCAAG
Pan16250 GGGGAATGGT GTGAAGCCCA AACCAAAAAT GGCCAAGGGT GGGTCCCAAG
Meg1515 GGGGAATGGT GCGAAGCCCA AACCAAGAAT GGCCAGGGGT GGGTTCCAAG
Pig5706 GGGGAGTGGT GCGAAGCCCA GACGAGAAAC GGCCAAGGCT GGGTCCCCAG
Dol15170 GGGGAATGGT GTGAAGCCCA AACTAAAAAT GGCCAAGGGT GGGTCCCAAG
Pik8698 GGGGAATGGT GTGAAGCGCA AACCAAAAAT GGCCAAGGGT GGGTACCAAG
Kag6116 GGGGAATGGT GTGAAGCCCA AACCAAAAAT GGTCAAGGAT GGGTCCCCAG
Hed14995 GGTGAGTGGA GTGAAGTTCG ATCTAAGAAT GGACAAGGTT GGGTGCCCAG
Kag12502 GGCGAGTGGA GTGAAGTTCG CTCTAAGAAT GGACAGGGTT GGGTGCCAAG
Meg7609 GGTGAGTGGA GTGAAGTTCG CTCTAAGAAT GGCCAAAGTT GGGTGCCAAG
Pla958 GGCGAATGGA GTGAGGTGCG CTCCAAGAAT GGGCAGGGTT GGGTGCCAAG
Chk4213 GGTGAATGGA GTGAGGTACG TTCGAAGAAT GGGCAGGGCT GGGTACCAAG
Zeb17391 GGTGAATGGA GTGAGGTACG TTCGAAGAAT GGGCAGGGCT GGGTACCAAG
Opo6090 GGTGAGTGGA GTGAGGTACG CTCTAAGAAT GGGCAAGGGT GGGTACCAAG
Mou26596 GGCGAGTGGA GTGAAGTTCG CTCCAAGAAT GGACAGGGTT GGGTGCCAAG
Rab8738 GGCGAGTGGA GTGAAGTCCG CTCTAAGAAT GGACAGGGCT GGGTTCCCAG
Mac6262 GGTGAGTGGA GTGAAGTTCG CTCTAAGAAT GGGCAGGGCT GGGTGCCAAG
Nmr356595 GGTGAGTGGA GTGAAGTTCG CTCTAAGAAT GGACAAGGTT GGGTGCCAAG
Gui13202 GGTGAGTGGA GTGAAGTTCG CTCTAAGAAT GGACAGGGTT GGGTGCCAAG
Squ21312 GGCGAGTGGA GTGAAGTTCG TTCTAAGAAT GGACAGGGTT GGGTGCCAAG
Ele5345 GGTGAGTGGA GTGAAGTTCG CTCTAAGAAT GGACAGGGTT GGGTGCCAAG
Cow15026 GGAGAGTGGA GCGAAGTTCG CTCTAAGAAT GGCCAAGGCT GGGTGCCAAG
Mic7200 GGTGAGTGGA GTGAAGTTCG CTCTAAGAAT GGCCAAGGTT GGGTGCCAAG
Mar8288 GGCGAGTGGA GTGAAGTTCG TTCTAAGAAT GGGCAGGGCT GGGTGCCAAG
Ora464 GGCGAGTGGA GTGAAGTTCG CTCTAAGAAC GGGCAGGGCT GGGTGCCAAG
Pig24674 GGTGAGTGGA GTGAAGTTCG CTCTAAGAAT GGCCAAGGCT GGGTGCCAAG
Chi1727 GGCGAGTGGA GTGAAGTTCG CTCTAAGAAC GGGCAGGGCT GGGTGCCAAG
Hum143322 GGTGAGTGGA GTGAAGTTCG CTCTAAGAAT GGGCAGGGCT GGGTGCCAAG
Dol17378 GGTGAGTGGA GTGAAGTTCG CTCTAAGAAT GGCCAAGGCT GGGTGCCAAG
Hor5708 GGTGAGTGGA GTGAAGTTCG CTCTAAGAAT GGCCAAGGTT GGGTGCCAAG
Pan14636 GGCGAGTGGA GTGAAGTTCG CTCCAAGAAT GGACAAGGTT GGGTGCCAAG
Dog13920 GGTGAATGGA GTGAAGTTCG CTCCAAGAAT GGACAAGGTT GGGTGCCAAG
Pla1046 CAACTACATC ACTCCAGTAA ATAGTTTGGA GAAACATTCT TGGTACCACG
Chk3875 CAACTACATC ACCCCGGTGA ATAGTTTGGA GAAACATTCC TGGTACCATG
Zeb4720 CAATTACATC ACGCCCGTGA ACAGCTTGGA GAAGCACTCG TGGTACCACG
Opo12126 CAACTATATC ACCCCAGTCA ACAGTTTGGA GAAACATTCC TGGTACCATG
Rab7140 CAACTACATC ACGCCGGTCA ACAGCCTGGA GAAGCACTCC TGGTACCACG
Mou26842 CAACTACATC ACCCCCGTCA ACAGCCTGGA GAAACATTCC TGGTATCATG
Rat9371 CAACTACATC ACCCCTGTCA ACAGCCTGGA GAAGCACTCC TGGTATCACG
Nmr361423 CAACTACATC ACACCTGTCA ACAGCCTGGA GAAGCATTCC TGGTACCACG
Cat5115 CAACTACATC ACGCCGGTCA ACAGTCTGGA GAAACATTCC TGGTACCACG
Cow17976 CAACTACATC ACACCGGTCA ACAGCCTGGA GAAGCACTCC TGGTACCACG
Squ26819 CAACTACATC ACACCCGTCA ACAGTCTGGA AAAACACTCC TGGTACCACG
Mar20525 CAACTACATC ACGCCAGTCA ACAGTCTGGA GAAGCACTCC TGGTACCATG
Chi21477 CAACTACATC ACGCCAGTCA ACAGTCTGGA GAAACACTCC TGGTACCATG
Hum97007 CAACTACATC ACGCCAGTCA ACAGTCTGGA GAAACACTCC TGGTACCATG
Ele6986 CAACTACATC ACGCCTGTCA ACAGTCTGGA GAAACATTCC TGGTACCATG
Hor14981 CAACTACATC ACACCAGTCA ACAGTCTGGA GAAGCATTCC TGGTACCACG
Mic8799 CAACTACATC ACACCCGTCA ACAGTCTGGA GAAACATTCC TGGTATCATG
Pan16250 CAACTACATC ACACCAGTCA ACAGTCTGGA GAAACATTCC TGGTACCATG
Meg1515 CAACTACATC ACTCCTGTCA ACAGTCTGGA GAAGCATTCC TGGTACCACG
Pig5706 CAACTATGTC ACGCCGGTCA GCAGTCTGGA GAAGCACTCC TGGTACCACG
Dol15170 CAACTACATC ACGCCAGTCA ACAGTCTGGA GAAACATTCC TGGTACCATG
Pik8698 CAACTACATC ACGCCAGTCA ACAGCCTGGA GAAGCACTCG TGGTACCACG
Kag6116 CAACTACATC ACCCCGGTCA ACAGCCTGGA GAAGCACTCC TGGTACCACG
Hed14995 CAACTACATC ACCCCAGTAA ACAGCCTGGA AAAGCATTCC TGGTACCATG
Kag12502 CAACTATATT ACCCCAGTGA ACAGCCTAGA AAAACATTCC TGGTACCATG
Meg7609 CAACTACATC ACGCCAGTGA ACAGTCTGGA AAAACACTCC TGGTACCATG
Pla958 CAACTACATC ACTCCAGTGA ACAGCCTGGA GAAGCATTCC TGGTACCACG
Chk4213 CAACTACATC ACACCAGTCA ACAGCCTGGA GAAGCACTCG TGGTATCACG
Zeb17391 CAACTACATC ACTCCAGTGA ACAGCCTGGA GAAGCACTCG TGGTACCACG
Opo6090 CAACTACATC ACCCCAGTAA ACAGCCTGGA GAAGCATTCC TGGTACCATG
Mou26596 CAACTACATC ACTCCAGTTA ATAGCCTGGA GAAACATTCC TGGTACCACG
Rab8738 CAACTACATC ACCCCCGTGA ACAGCTTGGA GAAGCATTCC TGGTACCATG
Mac6262 CAACTACATC ACCCCAGTGA ACAGCCTGGA AAAACACTCC TGGTACCATG
Nmr356595 CAACTACATC ACTCCAGTAA ATAGCCTGGA AAAGCATTCC TGGTATCATG
Gui13202 CAACTACATC ACCCCAGTTA ATAGCCTGGA AAAACATTCC TGGTACCATG
Squ21312 CAACTATATC ACCCCAGTAA ATAGCCTGGA AAAACATTCC TGGTACCATG
Ele5345 CAACTATATC ACCCCGGTGA ACAGCCTGGA AAAACATTCC TGGTACCACG
Cow15026 CAACTACATC ACCCCTGTGA ACAGCCTGGA AAAACATTCC TGGTATCATG
Mic7200 CAACTACATC ACCCCAGTAA ACAGTCTGGA AAAACATTCC TGGTACCACG
Mar8288 CAACTACATC ACCCCAGTGA ACAGCCTGGA AAAACACTCC TGGTACCATG
Ora464 CAACTACATC ACCCCAGTGA ACAGTCTGGA AAAACACTCC TGGTACCATG
Pig24674 CAATTACATC ACCCCAGTGA ACAGCCTGGA AAAACATTCC TGGTACCATG
Chi1727 CAACTACATC ACCCCAGTGA ACAGCCTGGA AAAACACTCC TGGTACCATG
Hum143322 CAACTACATC ACCCCAGTGA ACAGCCTGGA AAAACACTCC TGGTACCATG
Dol17378 CAACTACATC ACCCCAGTGA ACAGCCTGGA GAAACACTCC TGGTACCATG
Hor5708 CAACTACATC ACCCCAGTGA ACAGCTTGGA AAAACATTCC TGGTACCACG
Pan14636 CAACTACATC ACCCCAGTGA ACAGCTTGGA AAAACATTCC TGGTACCACG
Dog13920 CAACTACATC ACCCCGGTGA ACAGCTTGGA AAAACATTCC TGGTACCATG
Pla1046 GACCGGTCTC CCGCAACGCG GCCGAGTACC TGCTGAGCAG CGGAATCAAT
Chk3875 GACCAGTGTC ACGTAATGCT GCTGAGTACC TCCTGAGCAG CGGCATCAAT
Zeb4720 GGCCGGTGTC GCGGAACGCC GCCGAGTACC TGCTGAGCAG CGGCATCAAC
Opo12126 GGCCTGTGTC ACGAAATGCC GCGGAATACC TACTGAGCAG TGGAATCAAT
Rab7140 GGCCCGTGTC CCGCAACGCC GCCGAGTACC TGCTGAGCAG CGGGATCAAC
Mou26842 GCCCTGTATC TCGGAATGCT GCTGAGTATC TGCTGAGCAG CGGAATCAAC
Rat9371 GGCCCGTGTC TCGAAACGCT GCAGAGTACC TGCTGAGCAG TGGGATCAAC
Nmr361423 GGCCTGTGTC CCGCAATGCC GCCGAGTACC TGCTGAGCAG CGGGATCAAC
Cat5115 GGCCCGTGTC CCGCAACGCC GCCGAGTACC TGCTGAGCAG CGGGATCAAC
Cow17976 GGCCTGTGTC CCGCAACGCC GCCGAGTACC TTCTGAGCAG CGGGATCAAC
Squ26819 GACCTGTGTC CCGCAATGCT GCCGAGTATC TGCTGAGCAG CGGGATCAAC
Mar20525 GACCTGTGTC CCGCAATGCC GCTGAATATC TGCTGAGCAG TGGGATCAAT
Chi21477 GGCCTGTGTC CCGCAATGCT GCTGAGTATC TGCTGAGCAG CGGGATCAAT
Hum97007 GGCCTGTGTC CCGCAATGCC GCTGAGTATC TGCTGAGCAG CGGGATCAAT
Ele6986 GGCCTGTGTC ACGCAATGCT GCTGAATACC TACTGAGCAG CGGAATAAAT
Hor14981 GACCCGTGTC CCGCAATGCC GCCGAATACC TACTGAGCAG TGGAATCAAC
Mic8799 GGCCCGTGTC CCGCAACGCT GCTGAATACC TGCTGAGCAG TGGGATCAAC
Pan16250 GGCCTGTGTC CCGCAACGCG GCCGAATACC TGCTGAGCAG TGGGATCAAC
Meg1515 GGCCGGTGTC CCGCAACGCC GCCGAGTACC TGCTCAGCAG TGGCATCAAC
Pig5706 GGCCCGTGTC CCGCAACGCC GCCGAGTACC TGCTGAGCAG CGGGATCAAC
Dol15170 GGCCCGTGTC CCGCAACGCC GCTGAGTACT TGCTGAGCAG TGGGATCAAT
Pik8698 GGCCGGTGTC ACGCAACGCG GCCGAGTACC TGCTGAGCAG CGGCATCAAC
Kag6116 GGCCCGTGTC CCGCAACGCT GCCGAGTATC TGCTGAGCAG CGGGATCAAC
Hed14995 GGCCTGTGTC TCGTAGTGCG GCTGAGTATC TCCTGAGCAG CCTGATCAAT
Kag12502 GACCTGTGTC ACGCAGCGCA GCAGAGTATC TTCTCAGCAG CCTCATCAAT
Meg7609 GACCTGTGTC ACGCAGTGCA GCCGAGTATC TGCTCAGCAG TTTAATCAAT
Pla958 GGCCCGTGTC CCGCAGCGCA GCCGAGTATC TGCTGAGCAG CCTCATCAAC
Chk4213 GGCCGGTGTC ACGCAGCGCA GCAGAGTATC TGTTGAGCAG CCTCATCAAT
Zeb17391 GGCCGGTGTC CCGCAGTGCA GCAGAGTATC TGCTCAGCAG CCTCATCAAT
Opo6090 GACCAGTGTC CCGAAGTGCA GCAGAATATC TGCTTAGCAG CCTTATCAAC
Mou26596 GACCTGTATC CCGCAGCGCA GCAGAGTATC TCCTCAGCAG CCTAATCAAT
Rab8738 GCCCCGTGTC CCGCAGCGCG GCCGAGTACC TCCTTAGCAG CCTCATCAAC
Mac6262 GACCTGTGTC ACGCAGTGCA GCTGAGTATC TGCTCAGCAG TCTCATCAAT
Nmr356595 GACCAGTGTC ACGCAGTGCA GCAGAGTATC TACTCAGCAG CCTAATCAAT
Gui13202 GACCAGTGTC CCGCAGCGCA GCAGAGTATC TGCTCAGCAG CCTGATCAAT
Squ21312 GGCCTGTATC ACGCAGTGCA GCCGAGTATC TACTCAGCAG TCTAATCAAT
Ele5345 GGCCTGTGTC CCGCAGTGCA GCGGAGTATC TACTGAGCAG TCTAATCAAT
Cow15026 GACCTGTGTC TCGCAGTGCA GCAGAGTACC TACTCAGCAG TCTGATCAAT
Mic7200 GACCTGTGTC ACGCAGTGCA GCTGAGTATC TACTCAGCAG TTTAATCAAT
Mar8288 GACCTGTGTC ACGCAGTGCA GCTGAGTATC TGCTCAGCAG TCTAATCAAT
Ora464 GACCTGTGTC ACGCAGTGCA GCTGAGTATC TGCTCAGCAG TCTAATCAAT
Pig24674 GGCCTGTGTC CCGCAGCGCA GCAGAGTACC TACTCAGCAG TCTGATCAAT
Chi1727 GACCTGTGTC ACGCAGTGCA GCTGAGTATC TGCTCAGCAG TCTAATCAAT
Hum143322 GACCTGTGTC ACGCAGTGCA GCTGAGTATC TGCTCAGCAG TCTAATCAAT
Dol17378 GACCTGTGTC TCGCAGTGCA GCAGAGTATC TACTCAGCAG TCTAATCAAT
Hor5708 GACCTGTGTC GCGCAGTGCA GCAGAGTATC TGCTCAGCAG TCTAATCAAT
Pan14636 GACCCGTGTC ACGCAGTGCA GCAGAGTATC TACTCAGCAG TCTAATCAAT
Dog13920 GACCTGTGTC GCGCAGTGCA GCAGAGTATC TGCTCAGCAG TCTAATCAAT
Pla1046 GGGAGTTTTC TGGTGCGGGA GAGCGAGAGC AGTCCAGGGC AGAGGTCCAT
Chk3875 GGCAGCTTTC TCGTGCGAGA GAGTGAGAGC AGTCCAGGAC AGAGATCAAT
Zeb4720 GGCAGCTTCC TGGTGCGGGA GAGCGAGAGC AGCCCCGGCC AGAGATCCAT
Opo12126 GGCAGCTTTC TGGTTCGAGA GAGTGAGAGC AGCCCAGGCC AGCGGTCCAT
Rab7140 GGCAGCTTCC TGGTGCGGGA GAGCGAGAGC AGGTCTTGGG CAGAAGGTCC
Mou26842 GGCAGCTTCT TAGTGCGGGA GAGTGAGAGT AGCCCTGGCC AGAGATCCAT
Rat9371 GGCAGCTTCT TAGTTCGGGA GAGCGAGAGC AGCCCGGGCC AGAGGTCCAT
Nmr361423 GGCAGCTTCC TGGTGCGGGA GAGCGAGAGC AGCCCTGGCC AGCGCTCCAT
Cat5115 GGCAGCTTCT TGGTGCGGGA GAGCGAGAGC AGCCCCGGCC AGAGGTCCAT
Cow17976 GGCAGCTTCT TGGTTCGGGA GAGCGAGAGT AGTCCTGGGC AGAGGTCCAT
Squ26819 GGCAGCTTCT TGGTGCGGGA AAGTGAGAGC AGTCCTGGCC AGAGGTCCAT
Mar20525 GGCAGCTTCT TGGTGCGGGA AAGTGAGAGC AGTCCTGGCC AGAGGTCCAT
Chi21477 GGCAGCTTCT TGGTGCGTGA GAGTGAGAGC AGTCCTGGCC AGAGGTCCAT
Hum97007 GGCAGCTTCT TGGTGCGTGA GAGTGAGAGC AGTCCTGGCC AGAGGTCCAT
Ele6986 GGCAGCTTCT TGGTGCGAGA GAGCGAGAGC AGTCCTGGCC AGAGGTCCAT
Hor14981 GGCAGCTTCT TGGTGCGGGA GAGCGAGAGC AGCCCTGGCC AGAGGTCCAT
Mic8799 GGCAGCTTCC TGGTGCGGGA GAGCGAGAGC AGCCCTGGGC AGAGGTCCAT
Pan16250 GGCAGCTTCT TGGTCCGAGA GAGCGAGAGC AGTCCTGGCC AGAGGTCCAT
Meg1515 GGCAGCTTC- --GTGCGGGA GAGCGAGAGC AGCCCCGGGC AGAGGTCCAT
Pig5706 GGCAGCTTCT TGGTTCGGGA GAGCGAGAGC AGTCCCGGGC AGAGGTCCAT
Dol15170 GGCAGCTTCT TGGTTCGGGA GAGCGAGAGC AGTCCTGGGC AGAGGTCCAT
Pik8698 GGCAGCTTCC TGGTGCGGGA GAGCGAGAGC AGCCCCGGCC AGAGGTCCAT
Kag6116 GGCAGCTTCC TGGTGCGGGA AAGCGAGAGC AGTCCTGGCC AGCGGTCCAT
Hed14995 GGCAGCTTCC TGGTGCGAGA AAGTGAGAGC AGCCCTGGGC AGCTGTCCAT
Kag12502 GGCAGTTTCC TGGTGCGAGA AAGTGAGAGC AGCCCTGGGC AGCTGTCCAT
Meg7609 GGCAGTTTCC TGGTGCGAGA AAGCGAAAGC AGCCCTGGGC AGCTGTCCAT
Pla958 GGGAGCTTCC TGGTGCGGGA AAGTGAGAGC AGCCCCGGGC AGCTGTCCAT
Chk4213 GGCAGCTTCC TGGTTCGTGA GAGTGAGAGC AGCCCAGGGC AGCTGTCCAT
Zeb17391 GGCAGCTTCC TGGTGCGGGA GAGCGAGAGC AGCCCAGGGC AGCTGTCCAT
Opo6090 GGCAGTTTCC TTGTTCGGGA AAGTGAGAGC AGCCCAGGGC AATTATCCAT
Mou26596 GGCAGCTTCC TGGTTCGAGA GAGTGAGAGC AGCCCTGGGC AGCTGTCCAT
Rab8738 GGCAGCTTCC TGGTGCGGGA AAGCGAGAGC AGCCCCGGGC AGCTGTCCAT
Mac6262 GGCAGCTTCC TGGTGCGAGA AAGTGAGAGT AGCCCTGGGC AGCTGTCCAT
Nmr356595 GGCAGTTTCC TGGTGCGAGA AAGTGAGAGC AGCCCTGGGC AGCTGTCCAT
Gui13202 GGCAGCTTCC TGGTGCGAGA AAGTGAGAGC AGCCCCGGGC AGCTGTCCAT
Squ21312 GGCAGTTTCC TGGTGCGAGA AAGTGAGAGC AGCCCTGGGC AGCTGTCCAT
Ele5345 GGCAGTTTCC TGGTGCGAGA AAGTGAGAGC AGCCCTGGGC AGCTCTCTAT
Cow15026 GGCAGCTTCC TGGTGCGAGA GAGTGAGAGC AGCCCCGGGC AGCTGTCAAT
Mic7200 GGCAGTTTCC TGGTGCGAGA AAGTGAGAGC AGCCCCGGGC AGCTGTCCAT
Mar8288 GGCAGCTTCC TGGTGCGAGA AAGTGAGAGT AGCCCTGGGC AGCTGTCCAT
Ora464 GGCAGCTTCC TGGTACGAGA AAGTGAGAGT AGCCCTGGGC AGCTGTCCAT
Pig24674 GGCAGCTTCC TGGTGCGAGA AAGTGAGAGC AGCCCCGGGC AGCTATCAAT
Chi1727 GGCAGCTTCC TGGTGCGAGA AAGTGAGAGT AGCCCTGGGC AGCTGTCCAT
Hum143322 GGCAGCTTCC TGGTGCGAGA AAGTGAGAGT AGCCCTGGGC AGCTGTCCAT
Dol17378 GGCAGCTTCC TGGTGCGAGA AAGTGAGAGC AGCCCTGGGC AGCTGTCAAT
Hor5708 GGCAGTTTCC TGGTGCGAGA AAGTGAGAGC AGCCCTGGGC AGCTGTCGAT
Pan14636 GGCAGTTTCC TAGTGCGAGA AAGCGAGAGC AGCCCCGGGC AGCTGTCCAT
Dog13920 GGCAGTTTCC TGGTGCGAGA AAGTGAGAGC AGCCCTGGGC AGCTGTCGAT
Pla1046 ATCATTGAGA TACGAGGGAA GGGTTTACCA CTACAGGATC AACACTGCAT
Chk3875 TTCGCTGCGC TACGAAGGGA GGGTGTACCA CTACAGAATA AACACTGCGT
Zeb4720 CTCCCTGCGC TACGAGGGCA GGGTCTACCA CTACAGGATC AACACTGCCT
Opo12126 TTCATTGAGA TATGAGGGAA GGGTGTACCA CTACAGGATA AACACTGCAT
Rab7140 ATCTCACTTC TATAAGCCCA GAGTTTTAAA AGTTCACTCG TGTCCCCTCT
Mou26842 CTCGCTGCGG TATGAAGGGA GGGTGTACCA CTACAGGATC AACACTGCCT
Rat9371 CTCGCTGCGG TATGAAGGGA GGGTGTACCA CTACAGGATC AACACTGCCT
Nmr361423 CTCACTGCGC TACGAGGGCC GGGTGTACCA CTACAGGATC AACACCGCCT
Cat5115 CTCGCTGAGA TACGAAGGGA GAGTGTACCA CTACAGGATC AACACTGCTT
Cow17976 CTCACTGAGA TACGAAGGAA GGGTGTACCA CTACCGCATC AACACTGCTT
Squ26819 CTCGCTGCGA TATGAAGGGA GAGTGTACCA CTACAGGATC AACACTGCTT
Mar20525 CTCACTGAGA TACGAAGGGA GGGTGTACCA TTACAGGATC AACACTGCTT
Chi21477 CTCGCTGAGA TACGAAGGGA GGGTGTACCA TTACAGGATC AACACTGCTT
Hum97007 CTCGCTGAGA TACGAAGGGA GGGTGTACCA TTACAGGATC AACACTGCTT
Ele6986 CTCGCTGAGA TATGAAGGAA GGGTGTACCA CTACAGGATC AACACTGCAT
Hor14981 CTCACTGAGA TACGAAGGGA GGGTGTACCA CTACAGGATC AACACTGCTT
Mic8799 CTCGCTGAGA TATGAAGGCA GGGTGTACCA CTACAGGATC AACACTGCTT
Pan16250 CTCGCTGAGA TACGAAGGGA GGGTGTACCA CTACAGGATC AACACTGCTT
Meg1515 CTCACTGCGA TACGAAGGGA GGGTG---CA CTACAGGATC AACACTGCTT
Pig5706 CTCGCTGCGA TACGAAGGGA GAGTGTACCA CTACAGGATC AACACTGCCT
Dol15170 CTCGCTGAGA TACGAAGGGA GGGTGTACCA CTACAGGATC AACACTGCTT
Pik8698 CTCCCTGCGG TATGAAGGGA GGGTCTACCA CTACCGCATC AACACCGCAT
Kag6116 CTCGCTGAGA TACGAAGGGA GGGTGTACCA CTACAGGATC AACACTGCTT
Hed14995 CTCCCTCAGG TATGAGGGGC GTGTGTATCA CTACAGGATC AATACCACCA
Kag12502 CTCGCTCAGG TATGAGGGGC GTGTGTATCA CTACAGGATC AACACCACCA
Meg7609 CTCGCTCAGG TACGAGGGTC GTGTGTATCA CTACAGGATC AACACCACCA
Pla958 CTCGCTCAGG TTCGAGGGAC GCGTTTACCA CTACAGGATC AATACCACCG
Chk4213 CTCGCTCAGG TACGAGGGAC GTGTTTACCA CTACAGGATC AACACCACCT
Zeb17391 CTCGCTCAGG TACGAAGGAC GTGTTTACCA CTACAGGATC AACACCACCT
Opo6090 CTCGCTTAGG TACGAGGGAC GCGTATACCA CTACAGGATC AATACCACCA
Mou26596 CTCTCTCAGG TATGAGGGAC GTGTGTATCA CTACAGGATC AATACCACCA
Rab8738 CTCGCTCCGG TACGAGGGCC GCGTGTATCA CTACAGGATC AACACCGCCA
Mac6262 CTCGCTCAGG TACGAGGGAC GTGTGTATCA CTACAGGATT AACACCACTG
Nmr356595 CTCGCTCAGG TACGAGGGCC GTGTATATCA CTACAGGATC AATAGCACCG
Gui13202 CTCGCTCAGG TACGAGGGGC GCGTGTACCA CTACAGGATC AACACCACGG
Squ21312 CTCGCTCAGG TATGAGGGGC GTGTGTATCA CTACAGGATC AATACCACCA
Ele5345 CTCGCTCAGG TATGAGGGGC GTGTGTATCA CTACAGGATC AATACCACCA
Cow15026 CTCGCTCAGG TACGAGGGGC GTGTGTATCA CTACAGGATC AATACCACCA
Mic7200 TTCGCTCAGG TACGAGGGGC GCGTGTATCA CTACAGGATC AATACCACCA
Mar8288 CTCGCTCAGG TATGAGGGGC GTGTGTATCA CTACAGGATC AATACCACTG
Ora464 CTCGCTCAGG TACGAGGGAC GTGTGTATCA CTACAGGATC AATACCACCA
Pig24674 CTCGCTCAGG TACGAGGGGC GTGTATATCA CTACAGGATC AATACCACCA
Chi1727 CTCGCTCAGG TACGAGGGAC GTGTGTATCA CTACAGGATC AATACCACTG
Hum143322 CTCGCTCAGG TACGAGGGAC GTGTGTATCA CTACAGGATC AATACCACTG
Dol17378 CTCGCTCAGG TATGAGGGGC GTGTGTATCA CTACAGGATC AATACTACCA
Hor5708 CTCGCTCAGG TATGAGGGGC GTGTGTATCA CTACAGGATC AATACCACCA
Pan14636 CTCGCTCAGG TATGAGGGGC GTGTGTATCA CTACAGGATC AACACCACCA
Dog13920 CTCGCTCAGG TATGAGGGGC GCGTGTATCA CTACAGGATC AATACCACCA
Pla1046 CCGACGGAAA GCTGTACGTC TCCTCGGAGA GTCGCTTTAA CACTCTGGCG
Chk3875 CCGATGGAAA GCTGTACGTC TCTTCAGAGA GCCGCTTCAA CACCTTGGCA
Zeb4720 CCGACGGCAA GCTCTATGTG TCTTCAGAGA GCCGCTTCAA CACCTTGGCA
Opo12126 CTGATGGAAA GCTGTACGTC TCTTCAGAGA GTCGCTTTAA CACTTTGGCA
Rab7140 CCAAGCAAAA ACTCTACGTC TCCTCGGAGA GCCGCTTCAA CACCCTGGCG
Mou26842 CTGATGGCAA GCTGTACGTG TCCTCCGAGA GCCGCTTCAA CACTCTGGCT
Rat9371 CTGATGGCAA GCTCTACGTC TCCTCGGAGA GCCGCTTCAA CACTCTGGCC
Nmr361423 CCGATGGCAA GCTCTACGTC TCCTCCGAGA GCCGCTTCAA CACTTTGGCC
Cat5115 CTGATGGCAA GCTCTACGTC TCCTCAGAGA GCCGCTTCAA CACTTTGGCG
Cow17976 CTGATGGCAA GCTCTACGTC TCCTCCGAGA GCCGCTTCAA CACGTTGGCC
Squ26819 CTGATGGCAA GCTCTACGTG TCCTCCGAGA GCCGCTTCAA CACTTTGGCG
Mar20525 CTGATGGCAA GCTCTACGTC TCCTCCGAGA GCCGCTTCAA CACCCTGGCC
Chi21477 CTGATGGCAA GCTCTACGTC TCCTCCGAGA GCCGCTTCAA CACCCTGGCC
Hum97007 CTGATGGCAA GCTCTACGTC TCCTCCGAGA GCCGCTTCAA CACCCTGGCC
Ele6986 CTGATGGCAA GCTCTACGTC TCCTCAGAGA GCCGCTTTAA TACTTTGGCC
Hor14981 CTGATGGCAA GCTCTACGTC TCCTCAGAGA GCCGCTTCAG CACTTTGGCC
Mic8799 CTGATGGCAA GCTCTACGTG TCCTCAGAGA GCCGCTTCAA CACTTTGGCC
Pan16250 CCGATGGCAA GCTCTACGTC TCCTCAGAGA GCCGCTTCAA CACTTTGGCT
Meg1515 CCGATGGCAA GCTCTACGTC TCCTCAGAAA GCCGCTTCAA CACTTTGGCC
Pig5706 CCGATGGCAA GCTCTACGTC TCCTCCGAGA GCCGCTTCAA CACGCTGGCC
Dol15170 CTGATGGCAA GCTCTACGTC TCCTCGGAGA GCCGCTTCAA CACTTTGGCC
Pik8698 CCGATGGCAA GCTCTATGTC TCCTCGGAGA GCCGCTTCAA CACCCTGGCC
Kag6116 CTGATGGCAA GCTCTACGTG TCCTCGGAGA GCCGCTTCAA CACCCTGGCG
Hed14995 CAGATGGCAA GGTGTATGTA ACTGCAGAGA GCCGTTTTAG CACGTTGGCT
Kag12502 CAGATGGCAA GGTATATGTG ACTGCTGAGA GCCGCTTTAG CACCCTGGCA
Meg7609 CAGATGGCAA GGTGTACGTC ACTGCCGAGA GCCGTTTTAG CACGTTGGCC
Pla958 CAGATGGCAA GGTGTACGTG ACGACAGATA GCCGCTTTAG CACTTTGGCA
Chk4213 CAGATGGAAA GGTGTACGTG ACAGCAGAAA GCCGTTTCAG CACGCTAGCA
Zeb17391 CGGATGGCAA GGTCTATGTG ACAGCAGAAA GCCGTTTCAG CACCCTGGCA
Opo6090 CAGATGGAAA GGTATATGTG ACAGCAGAAA GCCGATTTAG CACTTTGGCA
Mou26596 CAGACAGCAA GGTGTACGTG ACAGCTGAGA GCCGCTTTAG CACCTTGGCA
Rab8738 CCGACGGCAA GGTGTACGTG ACTGCGGAGA GCCGCTTCAG CACGCTGGCA
Mac6262 CAGATGGCAA GGTATATGTG ACTGCTGAGA GCCGCTTCAG CACCTTGGCA
Nmr356595 CAGATGGCAA GGTGTATGTG ACTGCTGAGA GCCGTTTTAG CACCTTGGCA
Gui13202 CAGATGGCAA GGTGTATGTG ACTGCTGAGA GCCGCTTTAG CACCTTGGCA
Squ21312 CAGACGGCAA GGTGTATGTG ACTGCTGAGA GCCGCTTTAG CACTTTGGCA
Ele5345 CAGATGGCAA GGTTTACGTG ACTGCCGAAA GCCGCTTTAG CACCTTGGCA
Cow15026 CAGATGGCAA GGTATACGTA ACTGCTGAGA GCCGCTTCAG CACCTTGGCT
Mic7200 CAGATGGCAA GGTATATGTG ACCGCTGAGA GCCGCTTCAG CACCTTAGCA
Mar8288 CAGATGGCAA GGTATATGTG ACTGCTGAGA GCCGCTTCAG CACCTTGGCA
Ora464 CAGATGGCAA GGTGTATGTG ACTGCTGAGA GCCGCTTCAG CACCTTGGCA
Pig24674 CAGATGGCAA GGTGTATGTA ACTGCTGAGA GCCGCTTTAG CACCTTGGCC
Chi1727 CAGATGGCAA GGTGTATGTG ACTGCTGAGA GCCGCTTCAG CACCTTGGCA
Hum143322 CAGATGGCAA GGTGTATGTG ACTGCTGAGA GCCGCTTCAG CACCTTGGCA
Dol17378 CAGATGGCAA GGTTTATGTA ACTGCTGAGA GCCGCTTTAG CACCTTGGCC
Hor5708 CAGATGGCAA GGTGTATGTA ACTGCTGAGA GCCGCTTTAG CACCTTGGCA
Pan14636 CAGATGGCAA GGTGTACGTC ACTGCCGAGA GCCGCTTTAG CACCCTGGCG
Dog13920 CAGATGGCAA GGTGTATGTC ACTGCCGAGA GCCGCTTTAG CACCCTGGCA
Pla1046 GAGTTGGTCC ACCACCACTC AACGGTAGCA GATGGATTGA TTACCACTTT
Chk3875 GAGTTGGTCC ATCATCATTC AACAGTAGCA GATGGGCTCA TCACCACTTT
Zeb4720 GAGCTGGTCC ATCACCACTC CACCGTGGCA GATGGGCTGA TCACCACGCT
Opo12126 GAGTTGGTTC ATCACCATTC AACAGTGGCA GATGGATTGA TCACCACTCT
Rab7140 GAGCTGGTCC ATCACCACTG CACCGTGGCC GACGGCCTCA TCACCACCCT
Mou26842 GAGTTAGTTC ACCATCACTC CACGGTGGCT GATGGCCTCA TCACCACACT
Rat9371 GAGTTAGTTC ACCATCATTC CACTGTGGCT GACGGGCTCA TCACCACACT
Nmr361423 GAGCTGGTTC ACCACCATTC CACGGTGGCC GACGGGCTCA TCACCACCCT
Cat5115 GAGTTGGTTC ATCATCACTC GACTGTGGCG GACGGGCTCA TCACCACTCT
Cow17976 GAGCTGGTCC ATCACCACTC CACTGTGGCC GACGGGCTCA TCACCACTCT
Squ26819 GAGTTGGTTC ACCATCACTC CACGGTGGCA GACGGGCTCA TCACCACTCT
Mar20525 GAGTTGGTTC ATCATCACTC AACAGTGGCC GACGGGCTCA TCACCACGCT
Chi21477 GAGTTGGTTC ATCATCATTC AACGGTGGCC GACGGGCTCA TCACCACGCT
Hum97007 GAGTTGGTTC ATCATCATTC AACGGTGGCC GACGGGCTCA TCACCACGCT
Ele6986 GAGTTGGTTC ATCACCATTC AACAGTGGCA GACGGGCTGA TTACCACTCT
Hor14981 GAGCTGGTTC ACCATCACTC GACTGTGGCA GACGGGCTCA TCACCACCCT
Mic8799 GAGTTGGTTC ATCATCACTC AACTGTGGCA GACGGGCTCA TCACCACTCT
Pan16250 GAGCTGGTTC ATCATCACTC GACTGTGGCG GACGGGCTCA TCACCACTCT
Meg1515 GAGTTGGTTC ATCATCACTC AACAGTGGCC GACGGGCTCA TCACCACTCT
Pig5706 GAGCTGGTTC ATCACCACTC AACGGTGGCC GATGGGCTCA TCACCACTCT
Dol15170 GAGCTGGTTC ATCACCACTC AACGGTGGCC GACGGGCTCA TCACCACTCT
Pik8698 GAGCTGGTCC ATCACCACTG CACCGTGGCC GACGGCCTCA TCACCACCCT
Kag6116 GAGCTGGTTC ACCACCACTC CACCGTGGCA GACGGGCTCA TCACCACACT
Hed14995 GAGCTGGTTC ACCATCACTC CACAGTGGCT GATGGGCTGG TGACAACATT
Kag12502 GAGCTTGTTC ATCACCATTC CACAGTGGCT GATGGGCTAG TGACAACATT
Meg7609 GAGCTTGTTC ACCATCACTC CACGGTGGCC GATGGGCTGG TGACAACATT
Pla958 GAACTTGTTC ACCATCACTC CACAGTGGCT GATGGACTGG TGACAACCCT
Chk4213 GAACTGGTGC ACCATCACTC CACAGTAGCA GATGGACTGG TGACGACTCT
Zeb17391 GAGCTGGTGC ACCATCACTC GACAGTGGCA GATGGCCTGG TGACAACTCT
Opo6090 GAGCTTGTTC ATCATCATTC AACAGTGGCC GATGGGCTGG TGACAACCTT
Mou26596 GAGCTTGTTC ACCACCACTC CACAGTTGCT GATGGGCTAG TGACCACGCT
Rab8738 GAGCTCGTCC ACCACCACTC CACAGTGGCC GACGGGCTGG TGACCACCCT
Mac6262 GAACTTGTAC ACCATCACTC CACAGTGGCT GATGGGCTGG TGACAACATT
Nmr356595 GAGCTTGTTC ACCATCATTC CACAGTGGCT GATGGGCTGG TGACAACATT
Gui13202 GAGCTTGTTC ACCATCATTC CACAGTGGCT GATGGGCTGG TGACAACATT
Squ21312 GAGCTTGTTC ACCATCATTC CACAGTGGCT GATGGGCTGG TGACAACATT
Ele5345 GAGCTTGTTC ACCATCACTC CACCGTGGCT GATGGGCTGG TGACAACATT
Cow15026 GAGCTTGTTC ACCATCACTC CACGGTGGCT GATGGGCTGG TGACAACCCT
Mic7200 GAGCTTGTCC ACCATCACTC TACAGTGGCT GATGGGCTGG TGACAACATT
Mar8288 GAGCTTGTAC ACCATCACTC CACAGTGGCT GATGGGCTGG TGACAACATT
Ora464 GAGCTTGTAC ACCATCACTC CACAGTGGCT GATGGGCTGG TGACAACATT
Pig24674 GAGCTTGTTC ACCATCACTC AACAGTGGCT GATGGGCTCG TGACAACACT
Chi1727 GAGCTTGTAC ACCATCACTC TACAGTGGCT GATGGGCTGG TGACAACATT
Hum143322 GAGCTTGTAC ACCATCACTC CACAGTGGCT GATGGGCTGG TGACAACATT
Dol17378 GAGCTTGTTC ACCATCACTC CACAGTGGCT GATGGACTGG TAACAACACT
Hor5708 GAGCTCGTTC ACCACCACTC CACGGTGGCT GATGGGCTGG TGACAACGTT
Pan14636 GAGCTCGTGC ACCATCACTC CACGGTGGCT GATGGGCTGG TGACAACGTT
Dog13920 GAGCTCGTGC ACCATCACTC CACGGTGGCT GATGGGCTGG TGACAACATT
Pla1046 ACATTACCCG GCTCCCAAGA GGAACAAGCC CACCATCTAC GGAGTGTCTC
Chk3875 GCACTACCCG GCGCCCAAGC GCAACAAGCC CACTATTTAC GGGGTGTCTC
Zeb4720 GCACTACCCG GCCCCCAAGC GCAACAAGCC CACCATCTAC GGCGTGTCCC
Opo12126 GCATTACCCA GCTCCCAAGA GAAACAAACC CACCATATAT GGAGTGTCTC
Rab7140 GCACTACCCA GCCCCCAAGC GCAACAAGCC CACGGTGTAC GGCGTGTCCC
Mou26842 CCACTACCCA GCTCCCAAGC GCAACAAGCC CACTATCTAC GGTGTGTCCC
Rat9371 GCACTACCCA GCTCCCAAGC GCAACAAGCC CACCATCTAC GGCGTGTCCC
Nmr361423 CCACTACCCC GCGCCCAAGC GCAACAAGCC CACGGTCTAC GGTGTGTCCC
Cat5115 CCATTACCCG GCCCCCAAGC GCAACAAGCC CACCGTCTAC GGCGTGTCCC
Cow17976 CCACTACCCG GCCCCCAAGC GCAACAAGCC CACCGTCTAC GGCGTGTCCC
Squ26819 CCATTACCCA GCCCCTAAAC GCAATAAGCC CACGGTCTAC GGGGTGTCCC
Mar20525 CCATTATCCG GCCCCCAAGC GCAACAAGCC CACTGTCTAC GGCGTGTCCC
Chi21477 CCATTATCCA GCCCCAAAGC GCAACAAGCC CACTGTCTAC GGTGTGTCCC
Hum97007 CCATTATCCA GCCCCAAAGC GCAACAAGCC CACTGTCTAT GGTGTGTCCC
Ele6986 CCATTATCCA GCCCCCAAGC GCAACAAGCC CACTGTCTAT GGTGTGTCCC
Hor14981 GCATTACCCA GCCCCCAAGC GCAACAAGCC CACTGTCTAC GGCGTGTCCC
Mic8799 CCACTACCCG GCCCCCAAGC GCAACAAGCC CACTGTGTAC GGCGTGTCCC
Pan16250 CCATTACCCG GCCCCCAAGC GCAACAAGCC CACCGTCTAC GGCGTGTCCC
Meg1515 CCATTACCCA GCCCCCAAGC GCAACAAGCC CACCGTCTAC GGCGTGTCCC
Pig5706 CCACTACCCC GCCCCCAAGC GCAACAAGCC CACCGTCTAC GGCGTGTCCC
Dol15170 CCACTATCCG GCCCCCAAAC GCAACAAGCC CACCGTCTAC GGCGTGTCCC
Pik8698 GCACTACCCA GCCCCCAAGC GTAACAAGCC CACCATCTAC GGCGTGTCCC
Kag6116 CCACTACCCC GCCCCGAAGC GCAACAAGCC CACTGTCTAC GGCGTGTCCC
Hed14995 GCACTATCCT GCACCCAAGT GCAATAAGCC TACGGTCTAT GGAGTGTCCC
Kag12502 ACACTATCCA GCCCCCAAGT GTAATAAGCC AACAGTCTAT GGTGTGTCCC
Meg7609 ACACTACCCC GCACCCAAGT GTAACAAGCC TACGGTTTAC GGTGTGTCCC
Pla958 ACACTACCCA GCTCCCAAGT GCAATAAGCC CACAGTCTAC GGAGTGTCCC
Chk4213 GCATTACCCA GCACCCAAGT GCAATAAGCC CACTGTGTAT GGAGTGTCCC
Zeb17391 GCATTACCCA GCACCCAAGT GCAATAAGCC CACCGTGTAT GGAGTGTCCC
Opo6090 GCACTACCCA GCACCAAAGT GCAATAAGCC TACAGTCTAT GGAGTGTCTC
Mou26596 GCACTACCCA GCACCGAAGT GCAACAAGCC AACCGTCTAT GGCGTGTCTC
Rab8738 GCACTACCCA GCACCCAAGT GTAATAAGCC TACGGTCTAC GGCGTGTCCC
Mac6262 ACACTACCCA GCACCCAAGT GTAATAAGCC TACGGTCTAT GGTGTGTCCC
Nmr356595 ACACTACCCA GCACCCAAGT GTAATAAGCC AACAGTCTAT GGTGTGTCTC
Gui13202 ACACTACCCA GCACCCAAGT GCAATAAACC AACAGTCTAT GGTGTGTCCC
Squ21312 ACACTACCCA GCACCCAAGT GTAATAAGCC AACAGTCTAT GGTGTATCCC
Ele5345 ACACTACCCA GCACCCAAGT GTAATAAGCC TACTGTCTAT GGTGTGTCCC
Cow15026 ACACTATCCA GCACCCAAGT GTAATAAGCC TACAGTCTAC GGTGTGTCCC
Mic7200 GCACTACCCC GCACCCAAGT GTAACAAGCC TACAGTTTAC GGTGTGTCCC
Mar8288 ACACTACCCA GCACCCAAGT GCAATAAGCC TACAGTCTAC GGTGTGTCCC
Ora464 ACACTACCCA GCACCCAAGT GTAATAAGCC TACAGTCTAT GGTGTGTCCC
Pig24674 ACACTACCCA GCACCCAAGT GTAATAAGCC TACCGTGTAT GGTGTGTCCC
Chi1727 ACACTACCCA GCACCCAAGT GTAATAAGCC TACAGTCTAT GGTGTGTCCC
Hum143322 ACACTACCCA GCACCCAAGT GTAATAAGCC TACAGTCTAT GGTGTGTCCC
Dol17378 ACACTACCCA GCACCCAAGT GTAATAAGCC TACAGTCTAC GGTGTGTCCC
Hor5708 GCACTACCCA GCCCCGAAGT GTAATAAGCC GACAGTCTAC GGTGTGTCCC
Pan14636 ACACTACCCA GCACCGAAGT GTAATAAGCC CACAGTCTAT GGTGTGTCCC
Dog13920 ACATTACCCA GCACCCAAGT GTAATAAGCC CACAGTTTAT GGTGTGTCCC
Pla1046 CCAACTACGA TAAGTGGGAA ATTGAGCGGA CAGATATCAC CATGAAGCAC
Chk3875 CAAACTACGA CAAGTGGGAG ATAGAGAGAA CTGACATCAC TATGAAGCAC
Zeb4720 CCAACTACGA CAAGTGGGAG ATCGAGCGCA CCGACATCAC CATGAAGCAC
Opo12126 CTAACTATGA TAAGTGGGAG ATTGAGAGGA CAGACATTAC CATGAAGCAC
Rab7140 CCAGCTACGA CAAGTGGGAG ATGGAGCGCA CCGACATCGC CATGCGGCAC
Mou26842 CCAACTACGA CAAGTGGGAA ATGGAGCGCA CCGACATCAC CATGAAGCAC
Rat9371 CCAACTATGA CAAGTGGGAA ATGGAGCGCA CAGACATCAC CATGAAGCAC
Nmr361423 CCAACTACGA CAAGTGGGAG ATGGAGCGCA CGGACATCAC CATGAAGCAC
Cat5115 CCAACTACGA CAAGTGGGAG ATGGAACGCA CGGACATCAC CATGAAGCAC
Cow17976 CCAACTACGA CAAGTGGGAG ATGGAGCGCA CGGACATCAC CATGAAGCAC
Squ26819 CCAACTACGA CAAATGGGAG ATGGAGCGCA CGGACATCAC CATGAAGCAC
Mar20525 CCAACTACGA CAAGTGGGAG ATGGAGCGCA CCGACATCAC CATGAAGCAC
Chi21477 CCAACTACGA CAAGTGGGAG ATGGAACGCA CGGACATCAC CATGAAGCAC
Hum97007 CCAACTACGA CAAGTGGGAG ATGGAACGCA CGGACATCAC CATGAAGCAC
Ele6986 CCAACTATGA CAAGTGGGAG ATGGAACGCA CAGACATCAC CATGAAGCAC
Hor14981 CCAACTATGA CAAGTGGGAG ATGGAGCGCA CGGACATCAC CATGAAGCAC
Mic8799 CCAACTACGA CAAGTGGGAG ATGGAGCGCA CGGACATCAC CATGAAGCAC
Pan16250 CCAACTACGA CAAGTGGGAG ATGGAGCGCA CGGACATCAC CATGAAGCAC
Meg1515 CCAACTACGA CAAGTGGGAG ATGGAGCGCA CGGACATCAC CATGAAGCAC
Pig5706 CCAACTACGA CAAGTGGGAG ATGGAGCGAA CAGACATCAC CATGAAGCAC
Dol15170 CGAACTACGA CAAGTGGGAG ATGGAGCGCA CGGACATCAC CATGAAACAC
Pik8698 CCAGCTATGA CAAGTGGGAG ATGGAGCGCA CCGACATCGC CATGCGGCAC
Kag6116 CCAACTACGA CAAGTGGGAG ATGGAACGCA CAGACATCAC CATGAAGCAC
Hed14995 CCATCCATGA CAAATGGGAA ATGGAACGAA CAGATATCAC CATGAAGCAC
Kag12502 CCATCCATGA CAAATGGGAA ATGGAACGGA CAGATATTAC TATGAAGCAC
Meg7609 CCATCCACGA CAAATGGGAA ATGGAACGAA CAGATATTAC CATGAAGCAC
Pla958 CCATCTATGA CAAATGGGAA ATGGAACGAA CAGACATCAC CATGAAGCAC
Chk4213 CCATCCACGA CAAGTGGGAG ATGGAGCGGA CTGACATCAC CATGAAGCAC
Zeb17391 CCATCCATGA CAAGTGGGAG ATGGAGCGCA CCGACATCAC CATGAAGCAC
Opo6090 CCATCCACGA TAAGTGGGAA ATGGAACGGA CTGATATCAC CATGAAGCAC
Mou26596 CTATCCATGA CAAGTGGGAA ATGGAACGGA CAGATATCAC CATGAAGCAC
Rab8738 CCATCCACGA CAAGTGGGAG ATGGAAAGAA CAGACATCAC CATGAAGCAC
Mac6262 CCATCCACGA CAAATGGGAA ATGGAACGAA CGGATATTAC CATGAAGCAC
Nmr356595 CCATCCATGA CAAATGGGAA ATGGAACGAA CAGATATTAC CATGAAGCAC
Gui13202 CCATCCATGA CAAGTGGGAA ATGGAACGAA CAGATATTAC CATGAAGCAC
Squ21312 CCATCCATGA CAAATGGGAA ATGGAACGAA CAGATATTAC CATGAAGCAC
Ele5345 CCATCCACGA CAAATGGGAA ATGGAACGAA CAGATATTAC CATGAAGCAC
Cow15026 CCATCCACGA CAAGTGGGAA ATGGAACGAA CAGATATTAC CATGAAGCAC
Mic7200 CCATCCATGA CAAATGGGAA ATGGAACGAA CAGATATTAC CATGAAGCAC
Mar8288 CCATCCATGA CAAATGGGAA ATGGAACGAA CAGATATTAC CATGAAGCAC
Ora464 CCATCCACGA CAAATGGGAA ATGGAGCGAA CAGATATTAC CATGAAGCAC
Pig24674 CCATCCATGA CAAATGGGAA ATGGAACGAA CAGATATTAC CATGAAGCAC
Chi1727 CCATCCACGA CAAATGGGAA ATGGAGCGAA CAGATATTAC CATGAAGCAC
Hum143322 CCATCCACGA CAAATGGGAA ATGGAGCGAA CAGATATTAC CATGAAGCAC
Dol17378 CTATCCATGA CAAATGGGAA ATGGAACGAA CAGATATTAC CATGAAGCAC
Hor5708 CCATCCATGA CAAATGGGAA ATGGAGCGAA CGGATATTAC CATGAAGCAC
Pan14636 CCATCCATGA CAAATGGGAA ATGGAACGAA CGGATATTAC CATGAAGCAC
Dog13920 CTATCCATGA CAAGTGGGAA ATGGAACGAA CAGATATTAC CATGAAGCAC
Pla1046 AAGTTAGGAG GCGGGCAGTA TGGTGAAGTG TACGAAGGCG TATGGAAGAA
Chk3875 AAGCTTGGCG GCGGGCAGTA TGGAGAGGTG TATGAAGGAG TCTGGAAGAA
Zeb4720 AAGCTGGGTG GAGGCCAGTA TGGAGAGGTC TATGAAGGAG TCTGGAAGAA
Opo12126 AAACTTGGAG GAGGACAGTA TGGAGAAGTG TATGAAGGCG TATGGAAAAA
Rab7140 CGGCTGGGCG GCGGCCAGTA CGGGGAGGTG TACGAGGGCG TGTGGAAGAA
Mou26842 AAGTTGGGTG GAGGCCAGTA CGGGGAGGTG TACGAGGGCG TTTGGAAGAA
Rat9371 AAGCTGGGCG GAGGCCAGTA CGGGGAGGTG TACGAGGGCG TCTGGAAGAA
Nmr361423 AAGCTGGGTG GCGGCCAGTA CGGGGAGGTG TACGAGGGCG TGTGGAAGAA
Cat5115 AAGCTGGGAG GCGGCCAGTA TGGAGAGGTG TACGAGGGCG TGTGGAAGAA
Cow17976 AAGCTGGGGG GCGGCCAGTA CGGGGAGGTG TACGAAGGCG TGTGGAAGAA
Squ26819 AAGCTGGGCG GCGGCCAGTA CGGGGAGGTG TACGAGGGCG TGTGGAAGAA
Mar20525 AAGCTGGGCG GGGGCCAGTA TGGGGAGGTG TATGAGGGCG TGTGGAAGAA
Chi21477 AAGCTGGGTG GGGGCCAGTA CGGGGAGGTG TACGAGGGTG TGTGGAAGAA
Hum97007 AAGCTGGGCG GGGGCCAGTA CGGGGAGGTG TACGAGGGCG TGTGGAAGAA
Ele6986 AAACTGGGAG GAGGCCAGTA TGGGGAGGTG TATGAAGGAG TGTGGAAGAA
Hor14981 AAGCTGGGAG GAGGCCAGTA CGGGGAGGTG TACGAAGGCG TGTGGAAGAA
Mic8799 AAGCTGGGAG GAGGCCAGTA CGGGGAGGTG TACGAAGGCG TGTGGAAGAA
Pan16250 AAGCTGGGTG GAGGCCAGTA CGGGGAGGTG TACGAAGGCG TGTGGAAGAA
Meg1515 AAACTGGGCG GGGGCCAGTA CGGGGAGGTG TACGAAGGCG TGTGGAAGAA
Pig5706 AAGCTGGGAG GCGGCCAGTA CGGGGAGGTG TACGAGGGCG TGTGGAAGAA
Dol15170 AAGCTGGGCG GAGGCCAGTA CGGGGAGGTG TACGAAGGCG TGTGGAAGAA
Pik8698 CGGCTGGGCG GGGGCCAGTA CGGGGAGGTG TATGAGGGCG TGTGGAAGAA
Kag6116 AAACTGGGCG GCGGCCAGTA CGGGGAGGTG TACGAGGGTG TGTGGAAGAA
Hed14995 AAACTTGGGG GTGGCCAGTA TGGAGAAGTT TACGTTGGTG TCTGGAAGAA
Kag12502 AAACTTGGAG GTGGTCAGTA TGGAGAGGTT TACGTTGGTG TCTGGAAGAA
Meg7609 AAACTTGGGG GTGGTCAGTA CGGAGAGGTT TACGTCGGCG TCTGGAAGAA
Pla958 AAACTCGGGG GTGGACAGTA TGGAGAGGTG TACGTTGGCG TGTGGAGGAA
Chk4213 AAACTCGGGG GAGGGCAGTA TGGCGAGGTG TATGTTGGTG TCTGGAAGAA
Zeb17391 AAGCTCGGGG GAGGGCAGTA CGGAGAGGTC TACGTGGGGG TCTGGAAGAA
Opo6090 AAACTTGGGG GTGGCCAATA TGGTGAGGTA TATGTTGGCG TCTGGAAGAA
Mou26596 AAACTTGGGG GCGGTCAGTA CGGAGAGGTT TACGTTGGCG TCTGGAAGAA
Rab8738 AAACTTGGGG GTGGGCAGTA CGGAGAGGTT TACGTTGGCG TCTGGAAGAA
Mac6262 AAACTTGGGG GCGGTCAGTA TGGAGAGGTT TACGTTGGCG TCTGGAAGAA
Nmr356595 AAACTTGGGG GCGGTCAGTA TGGAGAGGTT TATGTTGGTG TCTGGAAAAA
Gui13202 AAACTTGGGG GCGGTCAGTA TGGAGAGGTT TATGTTGGTG TCTGGAAAAA
Squ21312 AAACTTGGGG GCGGTCAGTA TGGAGAGGTT TATGTTGGTG TCTGGAAAAA
Ele5345 AAACTTGGGG GTGGTCAGTA TGGAGAGGTT TACGTTGGCA TCTGGAAGAA
Cow15026 AAACTTGGGG GTGGTCAGTA TGGAGAGGTT TACGTTGGCG TCTGGAAGAA
Mic7200 AAGCTTGGGG GTGGTCAGTA TGGAGAGGTT TACGTTGGCG TCTGGAAGAA
Mar8288 AAACTGGGGG GCGGTCAGTA TGGAGAGGTT TACGTTGGCG TCTGGAAGAA
Ora464 AAACTTGGGG GCGGTCAGTA TGGAGAGGTT TACGTTGGCG TCTGGAAGAA
Pig24674 AAACTTGGGG GTGGTCAGTA TGGAGAGGTT TACGTTGGCG TCTGGAAGAA
Chi1727 AAACTTGGGG GCGGTCAGTA TGGAGAGGTT TACGTTGGCG TCTGGAAGAA
Hum143322 AAACTTGGGG GCGGTCAGTA TGGAGAGGTT TACGTTGGCG TCTGGAAGAA
Dol17378 AAACTTGGGG GTGGTCAGTA TGGAGAGGTT TACGTTGGCG TCTGGAAGAA
Hor5708 AAACTTGGGG GTGGTCAGTA TGGAGAGGTT TACGTTGGCG TCTGGAAGAA
Pan14636 AAACTTGGGG GTGGTCAGTA TGGGGAAGTG TATGTTGGCG TCTGGAAGAA
Dog13920 AAACTTGGGG GTGGTCAGTA TGGAGAAGTT TATGTTGGCG TCTGGAAGAA
Pla1046 ATATAGCCTG ACGGTGGCTG TAAAAACCTT AAAGGAGGAC ACTATGGAGG
Chk3875 GTACAGCCTC ACAGTGGCTG TGAAGACCCT AAAGGAGGAT ACCATGGAGG
Zeb4720 GTACAACCTG ACAGTGGCTG TGAAAACTCT CAAGGAGGAT ACCATGGAGG
Opo12126 ATATAGCCTA ACTGTGGCTG TGAAAACCTT AAAGGAAGAC ACTATGGAGG
Rab7140 GTACAGCCTC ACGGTGGCCG TGAAGACCTT GAAGGAGGAC ACCATGGAGG
Mou26842 GTACAGCCTC ACTGTGGCCG TGAAGACCTT GAAGGAGGAC ACCATGGAGG
Rat9371 GTACAGCCTC ACTGTGGCCG TGAAGACCCT GAAGGAGGAC ACCATGGAGG
Nmr361423 GTACAGCCTC ACCGTGGCGG TGAAGACCCT GAAGGAGGAC ACCATGGAGG
Cat5115 ATACAGCCTG ACGGTGGCCG TGAAGACCTT GAAGGAGGAC ACCATGGAGG
Cow17976 ATACAGCCTG ACGGTGGCCG TGAAGACCCT GAAGGAGGAT ACCATGGAGG
Squ26819 GTACAGCCTG ACCGTGGCCG TGAAGACCTT GAAGGAGGAC ACCATGGAGG
Mar20525 GTACAGTCTG ACAGTGGCCG TGAAGACCTT GAAGGAGGAC ACCATGGAGG
Chi21477 ATACAGCCTG ACGGTGGCCG TGAAGACCTT GAAGGAGGAC ACCATGGAGG
Hum97007 ATACAGCCTG ACGGTGGCCG TGAAGACCTT GAAGGAGGAC ACCATGGAGG
Ele6986 ATATAGCCTG ACGGTGGCAG TAAAGACCTT GAAGGAGGAT ACCATGGAGG
Hor14981 GTACAGCCTG ACGGTGGCCG TGAAGACCCT GAAGGAGGAC ACCATGGAGG
Mic8799 ATACAGCCTC ACCGTGGCCG TGAAGACCCT GAAGGAGGAC ACCATGGAGG
Pan16250 ATACAGCCTG ACGGTGGCTG TGAAGACCTT GAAGGAGGAC ACCATGGAGG
Meg1515 ATACAGCCTG ACGGTGGCCG TGAAGACCCT GAAGGAGGAC ACCATGGAGG
Pig5706 ATACAGCCTG ACGGTGGCCG TGAAGACTTT GAAGGAGGAT ACCATGGAGG
Dol15170 GTACAGCCTG ACGGTGGCCG TGAAGACCCT GAAGGAGGAT ACCATGGAGG
Pik8698 GTACAGCCTG ACCGTGGCCG TGAAGACCCT GAAGGAGGAC ACCATGGAGG
Kag6116 GTACAGCCTC ACCGTGGCCG TGAAGACCTT GAAGGAGGAC ACCATGGAGG
Hed14995 ATACAGCCTT ACCGTTGCTG TGAAAACATT GAAG------ ----------
Kag12502 ATATAGTCTG ACAGTTGCTG TGAAAACATT AAAGGAAGAC ACCATGGAAG
Meg7609 GTACAGCCTG ACAGTCGCTG TGAAAACGCT GAAGGAAGAT ACGATGGAGG
Pla958 ATACAATTTG ACGGTTGCTG TGAAAACACT AAAGGAAGAC ACCATGGAGG
Chk4213 ATACAACCTC ACCGTTGCTG TGAAAACATT AAAGGAAGAT ACCATGGAGG
Zeb17391 ATACAATCTC ACAGTGGCTG TGAAAACGTT AAAGGAAGAT ACCATGGAGG
Opo6090 ATACAGTCTT ACTGTTGCTG TGAAAACGCT TAAGGAAGAC ACCATGGAGG
Mou26596 GTACAGCCTT ACAGTGGCTG TGAAAACACT GAAGGAAGAC ACCATGGAGG
Rab8738 ATACAGCCTG ACGGTTGCCG TGAAGACGTT GAAGGAGGAC ACCATGGAGG
Mac6262 ATACAGCCTT ACAGTTGCTG TGAAAACATT GAAGGTGTCT TCTTTAACTT
Nmr356595 GTATAGCCTT ACAGTTGCTG TGAAAACATT GAAGGAAGAT ACCATGGAGG
Gui13202 ATATAGCCTT ACAGTTGCTG TGAAAACATT GAAGGAAGAT ACTATGGAAG
Squ21312 ATATAGCCTT ACAGTTGCTG TGAAAACACT GAAGGAAGAT ACCATGGAGG
Ele5345 ATACAGCCTT ACAGTTGCTG TGAAAACATT GAAGGAGGAT ACCATGGAGG
Cow15026 ATACAGCCTT ACAGTTGCTG TGAAAACATT GAAGGAAGAT ACTATGGAGG
Mic7200 ATACAGCCTG ACGGTTGCTG TGAAAACATT GAAGGAAGAT ACCATGGAGG
Mar8288 ATACAGCCTT ACAGTTGCTG TGAAAACATT GAAGGAAGAT ACCATGGAGG
Ora464 ATACAGCCTT ACAGTTGCTG TGAAAACATT GAAGGAAGAT ACCATGGAGG
Pig24674 ATACAGCCTT ACTGTTGCTG TGAAAACGCT GAAGGAGGAT ACTATGGAGG
Chi1727 ATACAGCCTT ACAGTTGCTG TGAAAACATT GAAGGAAGAT ACCATGGAGG
Hum143322 ATACAGCCTT ACAGTTGCTG TGAAAACATT GAAGGAAGAT ACCATGGAGG
Dol17378 ATATAGCCTT ACGGTTGCTG TGAAAACATT GAAGGAAGAT ACTATGGAGG
Hor5708 ATATAGCCTT ACGGTTGCTG TGAAAACACT AAAGGAAGAT ACCATGGAGG
Pan14636 ATACAGCCTT ACGGTTGCTG TGAAAACATT GAAGGAAGAT ACCATGGAAG
Dog13920 ATACAGCCTT ACGGTTGCTG TGAAAACATT GAAGGAAGAC ACCATGGAAG
Pla1046 TGGAAGAGTT CCTGAAAGAA GCTGCAGTAA TGAAAGAGAT CAAACATCCT
Chk3875 TGGAAGAGTT CTTGAAAGAA GCTGCAGTAA TGAAGGAGAT CAAGCATCCG
Zeb4720 TGGAAGAGTT CTTGAAAGAA GCCGCAGTAA TGAAGGAGAT CAAGCATCCA
Opo12126 TGGAAGAGTT CTTGAAAGAA GCTGCAGTAA TGAAAGAGAT CAAACACCCT
Rab7140 TGGAAGAGTT CCTGAAGGAA GCCGCGGTGA TGAAGGAGAT CAAGCACCCC
Mou26842 TGGAGGAGTT CCTGAAGGAA GCGGCGGTGA TGAAGGAGAT CAAACACCCT
Rat9371 TGGAGGAGTT CCTGAAGGAA GCCGCAGTGA TGAAGGAGAT CAAGCACCCT
Nmr361423 TGGAAGAGTT CTTAAAAGAG GCTGCAGTGA TGAAGGAGAT CAAGCACCCC
Cat5115 TGGAAGAGTT CTTGAAAGAA GCCGCAGTGA TGAAGGAGAT CAAGCACCCC
Cow17976 TGGAGGAGTT CTTGAAAGAG GCTGCAGTAA TGAAAGAGAT CAAGCACCCC
Squ26819 TGGAAGAGTT CCTGAAAGAA GCTGCAGTCA TGAAGGAGAT CAAGCACCCG
Mar20525 TGGAAGAGTT CTTGAAAGAA GCTGCAGTCA TGAAAGAGAT CAAACACCCT
Chi21477 TGGAAGAGTT CTTGAAAGAA GCTGCAGTCA TGAAAGAGAT CAAACACCCT
Hum97007 TGGAAGAGTT CTTGAAAGAA GCTGCAGTCA TGAAAGAGAT CAAACACCCT
Ele6986 TGGAAGAGTT CTTGAAAGAA GCTGCAGTAA TGAAAGAGAT CAAACACCCT
Hor14981 TGGAAGAGTT CCTGAAGGAA GCTGCAGTGA TGAAGGAGAT CAAACACCCT
Mic8799 TGGAAGAGTT CTTGAAAGAA GCCGCAGTAA TGAAAGAGAT CAAGCACCCT
Pan16250 TGGAAGAGTT CTTGAAAGAA GCCGCAGTAA TGAAAGAGAT CAAGCACCCC
Meg1515 TGGAGGAGTT CTTGAAAGAA GCTGCCGTGA TGAAAGAGAT CAAGCACCCT
Pig5706 TAGAAGAGTT CTTGAAGGAA GCTGCAGTCA TGAAGGAGAT CAAGCACCCC
Dol15170 TGGAAGAGTT CTTGAAAGAG GCCGCAGTAA TGAAAGAGAT CAAGCACCCC
Pik8698 TGGAGGAGTT CTTGAAAGAA GCTGCAGTGA TGAAAGAGAT CAAACACCCT
Kag6116 TAGAGGAGTT CCTGAAGGAG GCTGCGGTCA TGAAGGAGAT CAAGCACCCC
Hed14995 ---------- ---------- ---------- ---------- ----------
Kag12502 TAGAAGAGTT CCTAAAAGAA GCTGCAGTGA TGAAGGAAAT CAAGCATCCT
Meg7609 TGGAAGAGTT CGTGAAGGAA GCTGCGGTGA TGAAGGAGAT CAAGCACCCG
Pla958 TGGAAGAGTT TCTGAAAGAA GCCGCTGTGA TGAAAGAAAT CAAACACCCT
Chk4213 TGGAAGAGTT CTTGAAAGAA GCTGCTGTGA TGAAGGAAAT CAAGCACCCC
Zeb17391 TGGAAGAGTT CTTGAAAGAA GCTGCTGTGA TGAAGGAGAT CAAGCATCCA
Opo6090 TAGAGGAATT CCTGAAAGAA GCTGCTGTGA TGAAAGAAAT TAAACATCCT
Mou26596 TGGAGGAGTT CCTGAAGGAA GCTGCAGTGA TGAAGGAGAT CAAGCATCCT
Rab8738 TGGAGGAGTT CCTGAAAGAA GCTGCAGTCA TGAAGGAAAT CAAGCACCCT
Mac6262 TGGAACACTT TCCACCCACT GGTGCC---- --AAGCACAT CAGCAAATTC
Nmr356595 TGGAGGAGTT TCTAAAAGAG GCTGCAGTGA TGAAGGAAAT CAAGCATCCT
Gui13202 TGGAGGAGTT CCTAAAAGAG GCTGCAGTGA TGAAAGAAAT CAAGCATCCT
Squ21312 TTGAAGAATT CCTAAAAGAA GCTGCAGTGA TGAAGGAAAT CAAGCATCCT
Ele5345 TAGAGGAGTT CCTGAAAGAA GCTGCAGTAA TGAAGGAAAT CAAGCATCCT
Cow15026 TGGAGGAATT TCTCAAGGAA GCTGCAGTGA TGAAGGAAAT CAAGCATCCT
Mic7200 TGGAGGAGTT CCTGAAAGAA GCTGCAGTGA TGAAGGAAAT CAAACATCCT
Mar8288 TAGAAGAGTT CCTAAAAGAA GCTGCAGTGA TGAAGGAAAT CAAGCATCCT
Ora464 TAGAAGAATT CCTGAAAGAA GCTGCGGTAA TGAAGGAAAT CAAGCATCCT
Pig24674 TGGAGGAATT CCTAAAAGAA GCTGCAGTGA TGAAAGAAAT CAAGCATCCT
Chi1727 TAGAAGAATT CCTGAAAGAA GCTGCAGTAA TGAAGGAAAT CAAGCATCCT
Hum143322 TAGAAGAATT CCTGAAAGAA GCTGCAGTAA TGAAGGAAAT CAAGCATCCT
Dol17378 TGGAGGAATT CCTAAAAGAA GCTGCAGTGA TGAAGGAAAT CAAGCATCCT
Hor5708 TAGAGGAGTT CCTGAAAGAA GCTGCAGTGA TGAAGGAAAT CAAGCATCCT
Pan14636 TGGAAGAGTT CCTGAAGGAA GCTGCAGTGA TGAAGGAAAT CAAGCATCCT
Dog13920 TGGAGGAGTT CTTGAAGGAA GCTGCAGTGA TGAAGGAAAT CAAGCATCCT
Pla1046 AACTTGGTAC AATTACTAGG GGTCTGTACC CGGGAGCCCC CGTTCTATAT
Chk3875 AACTTGGTGC AATTATTAGG GGTGTGCACA CGGGAGCCTC CTTTCTACAT
Zeb4720 AACTTGGTGC AATTATTAGG GGTGTGCACA CGAGAACCTC CTTTCTACAT
Opo12126 AACTTAGTAC AATTACTAGG GGTGTGTACT CGGGAACCCC CATTCTACAT
Rab7140 AACCTGGTGC AGCTGCTCGG GGTCTGCACC CGGGAGCCCC CGTTCTACAT
Mou26842 AACCTGGTGC AGCTGCTAGG GGTGTGTACC CGGGAACCAC CATTCTACAT
Rat9371 AACCTGGTGC AGCTGCTAGG GGTGTGTACC CGGGAACCTC CGTTCTACAT
Nmr361423 AATCTGGTGC AGTTGCTCGG GGTCTGCACT CGGGAGCCCC CGTTCTACAT
Cat5115 AACCTCGTGC AGTTGCTGGG GGTCTGCACC CGGGAGCCCC CGTTCTATAT
Cow17976 AACTTAGTAC AGTTACTCGG GGTCTGCACC CGGGAGCCCC CATTCTACAT
Squ26819 AACCTGGTGC AGCTGCTGGG GGTCTGTACG CGGGAGCCCC CATTCTATAT
Mar20525 AACCTGGTCC AGCTCCTTGG GGTCTGTACC CGGGAGCCCC CGTTCTATAT
Chi21477 AACCTGGTGC AGCTCCTTGG GGTCTGCACC CGGGAGCCCC CGTTCTATAT
Hum97007 AACCTGGTGC AGCTCCTTGG GGTCTGCACC CGGGAGCCCC CGTTCTATAT
Ele6986 AATCTAGTGC AGTTACTCGG CGTCTGTACC CGGGAGCCCC CGTTCTACAT
Hor14981 AATTTAGTGC AGCTTCTCGG GGTCTGCACC CGGGAGCCCC CGTTCTATAT
Mic8799 AATCTGGTAC AGTTACTTGG GGTCTGCACC CGGGAGCCCC CGTTCTATAT
Pan16250 AATCTAGTGC AGTTGCTCGG GGTCTGCACC CGGGAACCCC CATTCTATAT
Meg1515 AACCTTGTAC AGTTACTCGG GGTCTGCACC CGGGAGCCCC CGTTCTATAT
Pig5706 AACTTAGTGC AATTGCTTGG GGTCTGCACC AGGGAGCCCC CGTTCTATAT
Dol15170 AATTTAGTAC AGTTACTCGG GGTCTGCACC CGGGAGCCCC CGTTCTATAT
Pik8698 AACCTGGTGC AGCTGCTCGG GGTCTGCACA CGGGAGCCTC CTTTCTACAT
Kag6116 AATCTGGTGC AGCTGCTGGG GGTCTGCACC CGGGAGCCCC CGTTCTACAT
Hed14995 ---------- ---------- -GTGTGTACT TTGGAACCAC CCTTTTACAT
Kag12502 AATCTGGTAC AACTATTA-- ---------- ---------- ----------
Meg7609 AATTTGGTAC AGCTGTTAGG CGTGTGTACT TTGGAGCCAC CATTTTACAT
Pla958 AATCTGGTAC AACTGTTAGG CGTGTGCACC TTAGAGCCAC CTTTTTACAT
Chk4213 AATCTGGTGC AGTTATTAGG TGTGTGTACC CTGGAGCCCC CCTTTTACAT
Zeb17391 AATCTAGTGC AGTTGTTAGG TGTGTGCACC CTGGAGCCCC CATTTTACAT
Opo6090 AATCTAGTTC AGCTACTGGG GGTGTGTACC TTGGAGCCAC CTTTCTACAT
Mou26596 AACTTAGTAC AACTGCTAGG TGTGTGTACC CTGGAGCCAC CGTTTTACAT
Rab8738 AATCTGGTAC AGCTGTTAGG CGTGTGCACC CTGGAGCCGC CCTTTTACAT
Mac6262 ACTATTCTTC AATTTTTAGG TGTCTGTACT TTGGAGCCAC CATTTTACAT
Nmr356595 AATCTGGTCC AACTATTAGG TGTGTGTACT TTGGAGCCAC CATTTTACAT
Gui13202 AATCTGGTCC AACTATTAGG TGTGTGTACC TTGGAGCCAC CGTTTTATAT
Squ21312 AATCTGGTGC AACTATTAGG TGTGTGTACT TTGGAGCCAC CATTTTATAT
Ele5345 AATCTGGTAC AACTATTAGG TGTGTGTACC TTGGAGCCAC CGTTTTACAT
Cow15026 AACCTGGTAC AGCTATTAGG TGTGTGTACC TTGGAGCCAC CATTTTACAT
Mic7200 AATCTGGTAC AGCTATTAGG TGTGTGTACT TTGGAGCCAC CATTTTACAT
Mar8288 AATCTGGTAC AACTTTTAGG TGTGTGTACT TTGGAGCCAC CGTTTTACAT
Ora464 AATCTGGTAC AACTTTTAGG TGTGTGTACT TTGGAGCCAC CATTTTACAT
Pig24674 AATCTGGTAC AACTATTAGG TGTATGTACT TTGGAGCCAC CATTTTACAT
Chi1727 AATCTGGTAC AACTTTTAGG TGTGTGTACT TTGGAGCCAC CATTTTACAT
Hum143322 AATCTGGTAC AACTTTTAGG TGTGTGTACT TTGGAGCCAC CATTTTACAT
Dol17378 AATCTGGTAC AACTACTAGG TGTATGTACT TTGGAGCCAC CATTTTACAT
Hor5708 AATCTGGTGC AACTGTTAGG TGTGTGTACT TTGGAGCCAC CATTTTACAT
Pan14636 AATCTGGTCC AACTATTAGG TGTGTGTACT TTGGAGCCAC CATTTTACAT
Dog13920 AATCTGGTCC AACTCTTAGG TGTGTGTACT TTGGAGCCAC CGTTTTACAT
Pla1046 AATCACCGAG TTCATGACCT ATGGGAACCT GTTGGATTAC CTGCGAGAGT
Chk3875 CATTACGGAG TTCATGACGT ATGGGAATCT GTTGGATTAT CTGCGTGAGT
Zeb4720 CATCACAGAG TTCATGACGT ATGGGAACCT GCTGGATTAC CTGCGGGAGT
Opo12126 AATCACCGAG TTCATGACCT ATGGGAATCT GTTAGATTAT CTACGTGAGT
Rab7140 AATCACTGAG TTCATGACCT ATGGGAACCT GCTGGACTAC TTGCGAGAGT
Mou26842 AATCACTGAG TTCATGACCT ATGGGAACCT GCTGGACTAC CTGAGGGAGT
Rat9371 CATCACCGAG TTCATGACCT ATGGGAACCT GCTGGACTAC CTGAGGGAAT
Nmr361423 CATCACCGAG TTCATGACCT ATGGGAACCT TCTGGACTAC CTGCGGGATT
Cat5115 AATCACTGAG TTCATGACCT ATGGGAACCT GCTGGATTAC CTGCGGGAGT
Cow17976 AATCACTGAG TTCATGACCT ATGGGAACCT GCTGGACTAC CTGAGGGACT
Squ26819 AATCACGGAG TTCATGACCT ACGGGAACCT GTTGGATTAC CTGAGAGAGT
Mar20525 CATCACCGAG TTTATGACCT ATGGGAACCT GCTGGACTAC CTGAGGGAGT
Chi21477 CATCACTGAG TTCATGACCT ACGGGAACCT CCTGGACTAC CTGAGGGAGT
Hum97007 CATCACTGAG TTCATGACCT ACGGGAACCT CCTGGACTAC CTGAGGGAGT
Ele6986 AATCACCGAG TTCATGACCT ATGGGAACCT GTTGGATTAC CTGAGGGAGT
Hor14981 AATCACTGAG TTCATGACCT ATGGAAACCT GTTGGATTAC CTGAGGGAGT
Mic8799 AATCACTGAG TTCATGACCT ATGGGAACCT GCTGGATTAC CTGAGAGAGT
Pan16250 AATCACTGAG TTCATGACCT ATGGGAACCT GCTGGATTAC CTGAGAGAGT
Meg1515 AATCACTGAG TTCATGACCT ATGGCAACCT GTTGGATTAC CTGAGAGAGT
Pig5706 AATCACAGAG TTCATGACCT ATGGGAACCT GCTGGATTAC CTGCGAGAGT
Dol15170 AATCACTGAG TTCATGACCT ATGGGAACCT GCTGGATTAC CTGAGGGAGT
Pik8698 CATCACCGAG TTCATGACCT ACGGGAACCT GCTGGACTAC CTGCGCGAGT
Kag6116 CATCACCGAG TTCATGACCT ACGGGAACCT GCTGGACTAC CTGCGCGAGT
Hed14995 TGTAACTGAG TACATGCCAT ATGGGAACTT GCTTGATTAT CTCCGGGAAT
Kag12502 ---------- ---------- ---------- ---------- ----------
Meg7609 CGTGACTGAA TACATGCCGT ATGGGAACTT GCTTGATTAT CTTCGAGAAT
Pla958 CGTGACCGAG TACATGCCGT ATGGGAACCT GCTTGATTAC CTTCGAGAGT
Chk4213 CGTGACAGAG TACATGCCAT ATGGGAACTT GCTAGACTAT TTACGGGAAT
Zeb17391 TGTGACAGAG TACATGCCCT ATGGGAACCT GCTGGACTAC CTGCGCGAGT
Opo6090 AGTAACTGAA TACATGCCAT ATGGAAACCT GCTCGACTAC TTGCGGGAAT
Mou26596 TGTGACTGAA TACATGCCGT ATGGGAACCT GCTTGACTAT CTCCGGGAGT
Rab8738 TGTGACCGAG TACATGCCGT ACGGGAACTT GCTCGATTAC CTCCGGGAGT
Mac6262 TGTGACTGAA TACATGCCAT ATGGGAATTT GCTGGATTAC CTCCGAGAAT
Nmr356595 TGTGACTGAA TACATGCCAT ACGGGAATCT GCTTGATTAT CTCCGAGAAT
Gui13202 TGTGACTGAA TACATGCCGT ATGGGAATCT GCTTGATTAT CTCCGCGAAT
Squ21312 TGTGACTGAA TACATGCCAT ATGGAAATCT GCTTGATTAT CTCAGAGAAT
Ele5345 CGTGACTGAG TACATGCCGT ACGGGAACCT GCTCGATTAT CTCCGAGAGT
Cow15026 TGTGACTGAA TACATGCCTT ATGGGAACTT GCTTGATTAT CTCCGAGAAT
Mic7200 TGTGACTGAA TACATGCCAT ATGGGAATCT CCTTGATTAT CTCCGAGAAT
Mar8288 TGTGACTGAA TACATGCCAT ATGGGAATTT GCTGGATTAT CTCCGAGAGT
Ora464 TGTGACTGAA TACATGCCAT ACGGGAATTT GCTGGATTAC CTCCGAGAAT
Pig24674 TGTGACTGAG TACATGCCTT ATGGGAACCT GCTTGATTAT CTCCGAGAAT
Chi1727 TGTGACTGAA TACATGCCAT ACGGGAATTT GCTGGATTAC CTCCGAGAAT
Hum143322 TGTGACTGAA TACATGCCAT ACGGGAATTT GCTGGATTAC CTCCGAGAAT
Dol17378 TGTGACTGAA TACATGCCTT ATGGGAACTT GCTTGATTAT CTCCGAGAAT
Hor5708 CGTGACTGAA TACATGCCAT ATGGAAACTT GCTTGATTAT CTCCGAGAAT
Pan14636 TGTGACTGAG TACATGCCAT ATGGCAATTT GCTTGATTAT CTCCGGGAAT
Dog13920 TGTGACTGAG TACATGCCGT ACGGCAACTT GCTCGATTAT CTCCGCGAAT
Pla1046 GTAACCGGCA GGAGGTGAAC GCTGTGGTGC TACTGTACAT GGCCACTCAG
Chk3875 GCAACCGGCA GGAGGTCAAC GCAGTGGTGC TGCTGTACAT GGCAACCCAG
Zeb4720 GTAACAGGCA GGAGGTGAAT GCTGTGGTGC TGCTGTACAT GGCAACTCAG
Opo12126 GTAATCGGCA GGAGGTGAAT GCAGTTGTGC TGCTATACAT GGCCACTCAG
Rab7140 GTAATCGGCA GGAGGTGAAC GCTGTGGTGC TGCTCTACAT GGCCACGCAG
Mou26842 GTAACCGGCA GGAGGTGAGC GCCGTGGTAC TGCTCTACAT GGCCACACAG
Rat9371 GTAACCGGCA GGAGGTGAGC GCTGTGGTGC TGCTCTACAT GGCCACACAG
Nmr361423 GCAACCGGCA GGAGGTGACT GCCGTGGTGC TGCTCTACAT GGCCACGCAG
Cat5115 GTAACCGGCA GGAGGTGAAC GCTGTGGTGC TGCTGTACAT GGCCACGCAG
Cow17976 GTAACCGGCA GGAGGTGAAC GCCGTGGTGC TGCTGTATAT GGCCACGCAG
Squ26819 GTAACCGGCA GGAGGTGAAC GCAGTGGTGC TGCTGTACAT GGCCACGCAG
Mar20525 GCAACCGGCA GGAGGTGAAT GCCGTGGTGC TGCTGTACAT GGCCACTCAG
Chi21477 GCAACCGGCA GGAGGTGAAC GCCGTGGTGC TGCTGTACAT GGCCACTCAG
Hum97007 GCAACCGGCA GGAGGTGAAC GCCGTGGTGC TGCTGTACAT GGCCACTCAG
Ele6986 GCAATCGGCA GGAGGTGAAT GCTGTGGTGC TACTGTATAT GGCCACTCAG
Hor14981 GTAACCGGCA GGAGGTGAAT GCTGTCGTGC TGCTGTACAT GGCCACGCAG
Mic8799 GTAACCGCCA GGAGGTGAAT GCTGTGGTGC TGCTGTACAT GGCCACTCAG
Pan16250 GTAACCGGCA GGAGGTGAAC GCTGTGGTGC TGCTGTACAT GGCCACTCAG
Meg1515 GTAACCGGCA GGAGGTGAAT GCTGTGGTGC TGCTGTACAT GGCCACTCAG
Pig5706 GTAACCGGCA GGAGGTGAAC GCTGTGGTGC TGCTGTACAT GGCCACTCAG
Dol15170 GTAACCGGCA AGAGGTGAAC GCCGTGGTGC TGCTGTACAT GGCCACTCAG
Pik8698 GCAACCGGCA GGAGGTGAAC GCCGTGGTGC TGCTGTACAT GGCCACGCAG
Kag6116 GTAACCGGCA GGAGGTGAGC GCAGTGGTTC TGCTCTACAT GGCCACTCAG
Hed14995 GCAATCGAGA AGAGGTGACA ACAGTTGTGC TACTTTACAT GGCCACTCAG
Kag12502 ---------- ---------- ---------- ---------- ----------
Meg7609 GCAGCCGAGA AGAGGTGACT GCAGTTGTCC TGCTTTACAT GGCCACTCAG
Pla958 GCAACCGAGA AGAGGTGAGC GCAGTTGTGC TGCTCTACAT GGCTACGCAA
Chk4213 GCAACCGGGA AGAAGTGAGC GCTGTCGTGC TGCTCTATAT GGCCACTCAG
Zeb17391 GCAACCGCGA GGAGGTCAGC GCTGTCGTGC TGCTCTACAT GGCCACCCAG
Opo6090 GCAACCGGGA AGAAGTCAGC GCCGTGGTTC TGCTCTATAT GGCAACGCAG
Mou26596 GCAGCCGAGA GGAGGTGACC GCCGTCGTGT TACTTTACAT GGCCACCCAG
Rab8738 GCAGCCGTGA GGAGGTGACG GCCGTGGTGC TGCTCTACAT GGCCACGCAG
Mac6262 GCAACCGAGA AGAGGTGACT GCAGTTGTGC TTCTCTACAT GGCCACTCAG
Nmr356595 GCAACCGAGA AGAGGTGACT GCAGTTGTAC TGCTTTACAT GGCCACTCAG
Gui13202 GCAACCGAGA AGAGGTGACC GCAGTTGTGC TGCTTTACAT GGCCACTCAG
Squ21312 GCAACCGAGA AGAGGTGACT GCAGTTGTAC TGCTTTACAT GGCCACTCAG
Ele5345 GCAGTCGAGA AGAGGTGACT GCAGTTGTGC TGCTCTACAT GGCCACTCAG
Cow15026 GCAACCGAGA AGAGGTGACT GCAGTTGTAC TGCTTTACAT GGCCACTCAG
Mic7200 GCAACCGAGA AGAGGTGACT GCAGTTGTAC TGCTTTACAT GGCCACTCAG
Mar8288 GCAACCGAGA AGAGGTGACT GCAGTTGTGC TGCTCTACAT GGCCACTCAG
Ora464 GCAACCGAGA AGAGGTGACT GCAGTTGTGC TGCTCTACAT GGCCACTCAG
Pig24674 GCAACCGAGA AGAGGTAACT GCAGTTGTAC TGCTTTACAT GGCCACTCAG
Chi1727 GCAACCGAGA AGAGGTGACT GCAGTTGTGC TGCTCTACAT GGCCACTCAG
Hum143322 GCAACCGAGA AGAGGTGACT GCAGTTGTGC TGCTCTACAT GGCCACTCAG
Dol17378 GCAACCGAGA AGAGGTGACT GCAGTTGTAC TGCTTTACAT GGCCACTCAG
Hor5708 GCAACCGAGA AGAGGTGACT GCAGTTGTAC TGCTCTACAT GGCCACGCAG
Pan14636 GCAGCCGAGA AGAGGTGACT GCAGTTGTCC TGCTGTATAT GGCCACTCAG
Dog13920 GCAGCCGAGA AGAAGTGACT GCAGTTGTCC TGCTGTACAT GGCCACACAG
Pla1046 ATCTCATCAG CTATGGAGTA TCTGGAGAAG AAAAACTTCA TCCACAGGGA
Chk3875 ATCTCTTCAG CCATGGAGTA CCTGGAGAAG AAGAACTTCA TCCACAGAGA
Zeb4720 ATCTCTTCAG CCATGGAGTA CCTGGAGAAG AAAAACTTCA TCCACAGGGA
Opo12126 ATCTCATCAG CCATGGAGTA CCTGGAGAAG AAAAACTTCA TCCACAGGGA
Rab7140 ATCTCGTCAG CCATGGAGTA CCTGGAGAAG AAGAACTTCA TCCACAGGGA
Mou26842 ATCTCATCAG CCATGGAGTA CTTGGAGAAG AAGAACTTCA TCCACAGAGA
Rat9371 ATCTCATCAG CCATGGAGTA CCTGGAGAAG AAGAACTTCA TCCACAGAGA
Nmr361423 ATCTCCTCGG CCATGGAGTA CCTGGAGAAG AAGAACTTCA TCCACAGGGA
Cat5115 ATCTCGTCAG CCATGGAGTA CCTGGAGAAG AAGAACTTCA TCCACAGAGA
Cow17976 ATCTCGTCCG CCATGGAGTA CCTGGAGAAG AAAAACTTCA TCCACAGAGA
Squ26819 ATCTCCTCGG CCATGGAGTA CCTGGAGAGG AAAAACTTCA TCCACAGAGA
Mar20525 ATCTCATCAG CCATGGAGTA CCTGGAGAAG AAGAACTTCA TCCACAGAGA
Chi21477 ATCTCGTCAG CCATGGAGTA CCTGGAGAAG AAAAACTTCA TCCACAGAGA
Hum97007 ATCTCGTCAG CCATGGAGTA CCTGGAGAAG AAAAACTTCA TCCACAGAGA
Ele6986 ATCTCGTCAG CCATGGAGTA CCTGGAGAAG AAAAACTTCA TCCACAGGGA
Hor14981 ATCTCGTCAG CCATGGAGTA CCTGGAGAAG AAAAACTTCA TCCACAGAGA
Mic8799 ATCTCATCCG CCATGGAGTA CCTGGAGAAG AAAAACTTCA TCCACAGAGA
Pan16250 ATCTCGTCTG CCATGGAGTA CCTGGAGAAG AAGAACTTCA TCCACAGAGA
Meg1515 ATCTCGTCAG CCATGGAGTA CCTGGAGAAG AAAAACTTCA TCCACAGAGA
Pig5706 ATCTCGTCAG CCATGGAATA CCTGGAGAAG AAGAACTTCA TCCACAGAGA
Dol15170 ATCTCGTCGG CCATGGAGTA CCTGGAGAAG AAGAACTTCA TCCACAGAGA
Pik8698 ATCTCCTCTG CCATGGAGTA CCTGGAGAAG AAGAACTTCA TCCACAGGGA
Kag6116 ATCTCCTCCG CCATGGAGTA CCTGGAGAAG AAGAACTTCA TCCACAGAGA
Hed14995 ATCTCTTCTG CAATG----- ---------- ---------- --------GA
Kag12502 ---------- ---------- ---------- ---------- --------GA
Meg7609 ATCTCTTCTG CAATGGAGTA TTTAGAGAAG AAGAATTTCA TCCAC-----
Pla958 ATCTCCTCAG CCATGGAGTA CTTGGAGAAG AAGAACTTCA TCCATAGAGA
Chk4213 ATATCCTCTG CTATGGAGTA CCTGGAGAAG AAGAACTTCA TTCACAGGGA
Zeb17391 ATCTCCTCTG CCATGGAGTA CCTGGAGAAG AAGAACTTCA TCCACAGGGA
Opo6090 ATCTCTTCTG CCATGGAGTA CTTGGAGAAA AAAAACTTCA TTCACAGAGA
Mou26596 ATCTCCTCTG CCATGGAGTA CTTGGAGAAG AAGAACTTCA TCCATAGAGA
Rab8738 ATCTCTTCTG CCATGGAGTA TTTAGAGAAG AAGAATTTCA TCCATCGAGA
Mac6262 ATTTCTTCTG CAATGGAGTA CTTAGAGAAG AAGAATTTCA TCCATAGAGA
Nmr356595 ATCTCTTCTG CAATGGAGTA TTTAGAGAAG AAAAATTTCA TCCATAGAGA
Gui13202 ATCTCGTCCG CAATGGAGTA TTTAGAGAAG AAGAATTTTA TTCATAGAGA
Squ21312 ATCTCTTCTG CAATGGAGTA TTTAGAGAAG AAGAATTTTA TCCATAGAGA
Ele5345 ATCTCTTCTG CAATGGAGTA CTTAGAAAAG AAGAACTTTA TCCATAGAGA
Cow15026 ATCTCGTCTG CAATGGAGTA TTTAGAGAAG AAGAATTTCA TCCACAGGGA
Mic7200 ATATCTTCGG CAATGGAATA TTTAGAGAAG AAGAATTTCA TCCATAGAGA
Mar8288 ATTTCTTCTG CAATGGAGTA CTTAGAGAAG AAGAATTTCA TCCATAGAGA
Ora464 ATTTCTTCTG CAATGGAGTA CTTAGAGAAG AAGAATTTCA TCCATAGAGA
Pig24674 ATTTCTTCTG CAATGGAGTA TTTAGAAAAG AAGAATTTCA TCCATAGAGA
Chi1727 ATTTCTTCTG CAATGGAGTA CTTAGAGAAG AAGAATTTCA TCCATAGAGA
Hum143322 ATTTCTTCTG CAATGGAGTA CTTAGAGAAG AAGAATTTCA TCCATAGAGA
Dol17378 ATCTCTTCTG CAATGGAGTA TTTAGAGAAG AAGAATTTCA TCCATAGAGA
Hor5708 ATCTCCTCTG CCATGGAGTA CTTAGAGAAG AAGAATTTCA TCCATAGAGA
Pan14636 ATCTCTTCTG CAATGGAGTA TCTAGAGAAG AAGAATTTCA TCCATAGAGA
Dog13920 ATCTCTTCTG CAATGGAATA TCTAGAGAAG AAGAATTTCA TCCATAGAGA
Pla1046 TCTGGCTGCC CGAAACTGCC TTGTAGGGGA AAACCACTTG GTGAAGGTAG
Chk3875 CCTCGCTGCC AGAAACTGCC TTGTAGGGGA GAACCACTTG GTGAAGGTGG
Zeb4720 CCTTGCTGCC AGGAACTGCC TTGTAGGGGA GAACCACTTG GTGAAGGTGG
Opo12126 TCTTGCTGCC CGAAACTGCC TTGTAGGGGA AAACCACTTA GTGAAGGTGG
Rab7140 CCTTGCTGCC CGGAACTGCC TGGTAGGGGA AAACCACTTG GTGAAGGTGG
Mou26842 CCTTGCTGCC CGGAACTGCC TGGTAGGGGA AAACCACTTG GTGAAGGTGG
Rat9371 CCTTGCTGCC CGGAACTGCC TGGTAGGGGA AAACCACTTG GTGAAGGTGG
Nmr361423 TCTCGCTGCC CGAAACTGCC TGGTAGGGGA AAACCACTTG GTAAAGGTGG
Cat5115 TCTTGCTGCC CGAAACTGCC TGGTAGGGGA GAACCACTTG GTGAAGGTGG
Cow17976 TCTTGCTGCC CGAAACTGCC TGGTAGGGGA AAACCACTTG GTGAAGGTGG
Squ26819 TCTTGCTGCC CGAAACTGCC TAGTAGGGGA AAACCACTTG GTGAAGGTGG
Mar20525 TCTTGCTGCC CGAAACTGCC TGGTAGGGGA GAACCACTTG GTGAAGGTGG
Chi21477 TCTTGCTGCC CGAAACTGCC TGGTAGGGGA GAACCACTTG GTGAAGGTAG
Hum97007 TCTTGCTGCC CGAAACTGCC TGGTAGGGGA GAACCACTTG GTGAAGGTAG
Ele6986 TCTTGCTGCC CGAAACTGCC TGGTAGGGGA AAACCACTTG GTGAAGGTGG
Hor14981 CCTCGCTGCC CGGAACTGCC TGGTAGGGGA AAACCACCTG GTGAAGGTGG
Mic8799 CCTTGCTGCC CGGAACTGCC TGGTAGGGGA AAACCACTTG GTGAAGGTGG
Pan16250 TCTCGCTGCC CGAAACTGCC TGGTCGGGGA GAACCACTTG GTGAAGGTGG
Meg1515 TCTTGCTGCC CGAAACTGCC TGGTAGGGGA AAACCACTTG GTGAAGGTGG
Pig5706 TCTTGCTGCC CGGAACTGCC TGGTAGGGGA GAACCACTTG GTGAAGGTGG
Dol15170 TCTTGCTGCC CGAAACTGCC TGGTAGGGGA AAACCACTTG GTGAAGGTGG
Pik8698 TCTGGCTGCC CGCAACTGCC TGGTCGGGGA GAACCACCTG GTGAAGGTGG
Kag6116 TCTTGCTGCC CGAAACTGCC TGGTAGGGGA AAACCACTTG GTGAAGGTGG
Hed14995 TCTCGCAGCT CGAAACTGCC TAGTGGGAGA AAACCATGTG GTGAAAGTGG
Kag12502 TCTTGCAGCA CGTAAC---- --GTGGGAGA AAACCATGTG GTTAAAGTAG
Meg7609 ---------- ---------- ---------- ---------- ----------
Pla958 CCTTGCAGCC CGAAACTGCC TAGTAGGTGA AAACCACGTG GTGAAGGTAG
Chk4213 CCTGGCAGCA CGCAACTGCT TAGTTGGAGA AAACCACGTG GTGAAGGTGG
Zeb17391 CCTGGCAGCA CGGAACTGCT TAGTTGGAGA AAACCACGTG GTGAAGGTGG
Opo6090 TTTAGCAGCT CGTAATTGTT TAGTAGGAGA AAATCATGTG GTCAAGGTTG
Mou26596 TCTTGCTGCC CGGAACTGCC TAGTGGGCGA GAACCATGTG GTGAAAGTGG
Rab8738 TCTTGCAGCT CGGAACTGCC TAGTGGGAGA AAACCACGTG GTAAAAGTGG
Mac6262 TCTTGCAGCT CGTAACTGCC TAGTGGGAGA AAACCATGTG GTAAAAGTGG
Nmr356595 TCTTGCAGCA CGTAACTGCC TAGTGGGAGA AAACCATGTG GTAAAAGTAG
Gui13202 TCTTGCAGCC CGTAACTGCC TAGTTGGAGA AAACCATGTG GTAAAAGTAG
Squ21312 TCTTGCAGCA CGCAATTGCC TAGTGGGAGA AAACCATGTG GTAAAAGTGG
Ele5345 TCTTGCAGCT CGTAACTGCT TAGTGGGAGA AAACCATGTG GTAAAAGTGG
Cow15026 TCTTGCAGCT CGTAACTGCC TGGTGGGAGA AAACCATGTG GTGAAAGTGG
Mic7200 TCTTGCAGCT CGGAACTGCC TAGTGGGAGA AAACCATGTG GTAAAAGTGG
Mar8288 TCTTGCAGCT CGTAACTGCC TAGTGGGAGA AAACCATGTG GTAAAAGTGG
Ora464 TCTTGCAGCT CGTAACTGCC TAGTGGGAGA AAACCATGTG GTAAAAGTGG
Pig24674 TCTTGCAGCT CGTAACTGCC TCGTGGGAGA AAACCATGTG GTAAAAGTGG
Chi1727 TCTTGCAGCT CGTAACTGCC TAGTGGGAGA AAACCATGTG GTAAAAGTGG
Hum143322 TCTTGCAGCT CGTAACTGCC TAGTGGGAGA AAACCATGTG GTAAAAGTGG
Dol17378 TCTTGCAGCT CGTAACTGCC TGGTGGGAGA AAACCATGTG GTAAAAGTGG
Hor5708 TCTTGCAGCT CGTAATTGCC TGGTGGGAGA AAACCATGTG GTGAAAGTGG
Pan14636 TCTTGCAGCC CGTAACTGCC TAGTGGGAGA AAACCATGTG GTCAAAGTGG
Dog13920 TCTTGCAGCC CGTAACTGCC TAGTGGGAGA AAACCATGTG GTAAAAGTGG
Pla1046 CGGATTTTGG TTTGAGCAGA TTAATGACGG GGGACACCTA CACCGCCCAC
Chk3875 CAGACTTTGG CCTGAGCAGG CTGATGACAG GTGACACGTA CACTGCCCAC
Zeb4720 CAGACTTCGG CCTGAGCAGG TTAATGACAG GTGACACCTA CACAGCCCAC
Opo12126 CTGATTTTGG CTTGAGCAGA TTAATGACAG GAGATACCTA CACAGCCCAT
Rab7140 CTGATTTTGG CCTGAGCAGG CTGATGACAG GGGACACCTA CACGGCCCAC
Mou26842 CTGATTTTGG CCTGAGCAGG TTGATGACAG GGGACACCTA CACGGCCCAT
Rat9371 CTGATTTTGG CCTAAGCAGG TTGATGACAG GGGACACCTA CACAGCCCAT
Nmr361423 CAGACTTTGG CCTGAGCAGG CTGATGACGG GGGACACGTA CACAGCCCAT
Cat5115 CTGATTTTGG CCTGAGCAGG TTAATGACAG GGGATACGTA CACAGCCCAC
Cow17976 CTGATTTTGG CCTGAGCAGG CTGATGACAG GGGACACCTA CACAGCCCAC
Squ26819 CCGACTTTGG CCTCAGCCGG CTAATGACGG GGGACACCTA CACAGCCCAT
Mar20525 CAGATTTTGG CCTGAGCAGG TTGATGACAG GGGACACCTA CACTGCCCAT
Chi21477 CTGATTTTGG CCTGAGCAGG TTGATGACAG GGGACACCTA CACAGCCCAT
Hum97007 CTGATTTTGG CCTGAGCAGG TTGATGACAG GGGACACCTA CACAGCCCAT
Ele6986 CTGATTTTGG CCTGAGCAGG TTAATGACAG GTGATACCTA CACAGCCCAC
Hor14981 CTGATTTTGG CCTGAGCAGG TTAATGACAG GGGATACCTA CACAGCCCAC
Mic8799 CCGATTTCGG CCTGAGCAGG TTAATGACAG GGGACACCTA CACAGCCCAC
Pan16250 CTGATTTTGG CCTGAGCAGG TTAATGACCG GGGATACCTA CACAGCCCAT
Meg1515 CTGATTTCGG CCTGAGCAGG TTAATGACAG GAGATACCTA CACGGCCCAT
Pig5706 CTGATTTCGG CCTGAGCCGG TTAATGACGG GGGATACCTA CACGGCCCAC
Dol15170 CTGATTTCGG CCTGAGCAGG TTAATGACAG GGGACACCTA CACAGCCCAC
Pik8698 CCGACTTCGG GCTAAGCCGG CTGATGACGG GGGACACCTA CACGGCCCAC
Kag6116 CTGATTTCGG CCTGAGCAGG TTAATGACAG GGGACACCTA CACAGCCCAC
Hed14995 CAGACTTTGG GTTAAGTAGA TTGATGACTG GAGACACCTA CACTGCTCAT
Kag12502 CTGACTTTGG CTTAAGTAGA CTGATGACTG GAGATACCTA TACTGCTCAT
Meg7609 ---------- ---------- ---------- ---------- ----------
Pla958 CAGATTTTGG CTTAAGCCGA CTAATGACTG GCGATACCTA CACCGCTCAT
Chk4213 CTGACTTCGG CTTAAGTAGG CTGATGACTG GAGATACCTA CACAGCTCAT
Zeb17391 CTGACTTTGG CTTGAGTCGA CTCATGACTG GTGATACCTA CACAGCCCAT
Opo6090 CTGATTTTGG CTTAAGTAGA TTAATGACTG GAGACACTTA CACTGCTCAT
Mou26596 CCGACTTTGG TTTAAGTAGA CTGATGACTG GAGATACCTA CACTGCTCAT
Rab8738 CCGACTTTGG CTTGAGTAGA CTGATGACTG GAGACACCTA TACTGCTCAT
Mac6262 CTGACTTTGG CTTAAGTAGA TTGATGACTG GAGACACTTA TACTGCTCAT
Nmr356595 CTGACTTTGG CTTAAGTAGA CTGATGACTG GAGATACCTA CACAGCTCAT
Gui13202 CTGACTTTGG CTTAAGTAGA CTGATGACTG GAGATACCTA CACTGCTCAT
Squ21312 CTGACTTTGG CTTAAGTAGA CTGATGACTG GAGATACCTA TACTGCTCAT
Ele5345 CTGACTTCGG CTTAAGTAGA TTGATGACTG GAGATACCTA TACTGCTCAT
Cow15026 CTGATTTTGG CTTAAGTAGA CTGATGACCG GAGACACCTA TACTGCTCAT
Mic7200 CTGACTTCGG CTTAAGTAGA TTGATGACTG GAGACACCTA CACTGCTCAT
Mar8288 CTGACTTTGG TTTAAGTAGA TTGATGACTG GAGACACTTA CACTGCTCAT
Ora464 CTGACTTTGG CTTAAGTAGA TTGATGACTG GAGACACTTA TACTGCTCAT
Pig24674 CTGACTTTGG CTTAAGTAGA TTGATGACTG GAGACACCTA TACTGCTCAT
Chi1727 CTGACTTTGG CTTAAGTAGA TTGATGACTG GAGACACTTA TACTGCTCAT
Hum143322 CTGACTTTGG CTTAAGTAGA TTGATGACTG GAGACACTTA TACTGCTCAT
Dol17378 CTGACTTTGG CTTGAGTAGA TTGATGACTG GAGACACCTA TACTGCTCAT
Hor5708 CTGACTTTGG CTTAAGTAGA TTGATGACTG GAGACACTTA CACTGCTCAT
Pan14636 CTGATTTTGG CTTAAGTAGA TTGATGACTG GAGACACCTA TACTGCTCAT
Dog13920 CTGACTTTGG CTTAAGTAGA TTGATGACTG GAGACACGTA TACTGCTCAT
Pla1046 GCTGGGGCCA AGTTCCCGAT CAAATGGACG GCACCGGAAA GCCTGGCCTA
Chk3875 GCTGGGGCCA AATTCCCAAT CAAGTGGACA GCACCAGAGA GCCTGGCCTA
Zeb4720 GCCGGAGCAA AATTCCCCAT CAAGTGGACT GCACCAGAAA GCCTGGCCTA
Opo12126 GCTGGAGCGA AATTCCCAAT CAAATGGACA GCACCTGAAA GTCTGGCTTA
Rab7140 GCCGGAGCCA AGTTTCCCAT CAAGTGGACC GCGCCGGAGA GCCTGGCCTA
Mou26842 GCTGGAGCCA AATTCCCCAT CAAATGGACC GCACCTGAGA GCCTGGCCTA
Rat9371 GCTGGAGCCA AGTTCCCCAT CAAGTGGACT GCACCCGAGA GCCTGGCCTA
Nmr361423 GCTGGAGCCA AGTTCCCCAT CAAGTGGACC GCGCCCGAGA GCCTGGCCTA
Cat5115 GCCGGGGCCA AGTTCCCCAT CAAGTGGACA GCGCCAGAAA GCCTGGCCTA
Cow17976 GCCGGGGCCA AGTTCCCCAT CAAGTGGACG GCGCCCGAGA GCCTGGCCTA
Squ26819 GCTGGAGCCA AGTTCCCCAT CAAATGGACT GCACCCGAGA GCCTGGCCTA
Mar20525 GCCGGAGCCA AATTCCCAAT CAAATGGACT GCACCTGAGA GCCTGGCCTA
Chi21477 GCTGGAGCCA AGTTCCCCAT CAAATGGACT GCACCCGAGA GCCTGGCCTA
Hum97007 GCTGGAGCCA AGTTCCCCAT CAAATGGACT GCACCCGAGA GCCTGGCCTA
Ele6986 GCCGGAGCCA AGTTCCCGAT CAAATGGACC GCCCCAGAAA GCCTGGCCTA
Hor14981 GCCGGGGCCA AGTTCCCTAT CAAATGGACC GCACCTGAGA GCCTGGCCTA
Mic8799 GCCGGGGCCA AATTCCCGAT CAAGTGGACC GCGCCTGAGA GCTTGGCCTA
Pan16250 GCTGGGGCCA AGTTCCCGAT CAAGTGGACG GCGCCGGAGA GCCTGGCCTA
Meg1515 GCCGGGGCCA AGTTCCCGAT CAAGTGGACC GCGCCCGAAA GCCTGGCCTA
Pig5706 GCTGGGGCCA AGTTCCCCAT CAAGTGGACT GCGCCTGAAA GCCTGGCCTA
Dol15170 GCCGGGGCCA AGTTCCCGAT CAAGTGGACG GCACCCGAAA GCCTGGCCTA
Pik8698 GCTGGGGCCA AGTTCCCCAT CAAGTGGACT GCGCCGGAGA GCCTGGCCTA
Kag6116 GCTGGAGCCA AGTTCCCGAT CAAGTGGACC GCACCCGAGA GCCTGGCCTA
Hed14995 GCTGGAGCCA AGTTTCCTAT TAAGTGGACA GCACCAGAGA GTCTCGCGTA
Kag12502 GCTGGAGCCA AATTTCCAAT TAAGTGGACA GCACCGGAGA GTCTTGCCTA
Meg7609 ---------- ---------- ---------- ---------- ----------
Pla958 GCTGGAGCCA AATTCCCTAT CAAGTGGACA GCACCAGAGA GTCTGGCCTA
Chk4213 GCTGGAGCCA AGTTCCCAAT CAAGTGGACT GCTCCCGAGA GCCTGGCCTA
Zeb17391 GCTGGGGCCA AGTTCCCAAT CAAATGGACA GCTCCTGAGA GCCTGGCCTA
Opo6090 GCTGGAGCCA AATTTCCTAT CAAATGGACA GCACCAGAAA GCCTGGCGTA
Mou26596 GCTGGAGCCA AATTTCCTAT TAAATGGACA GCACCCGAGA GTCTGGCCTA
Rab8738 GCCGGAGCCA AGTTCCCTAT CAAGTGGACA GCACCAGAGA GTCTTGCCTA
Mac6262 GCTGGAGCCA AATTTCCTAT TAAGTGGACA GCACCAGAGA GTCTTGCCTA
Nmr356595 GCTGGAGCCA AATTTCCCAT TAAATGGACA GCACCAGAGA GTCTTGCCTA
Gui13202 GCTGGAGCCA AATTTCCCAT TAAATGGACA GCACCAGAGA GTCTTGCCTA
Squ21312 GCTGGAGCCA AATTTCCTAT TAAATGGACA GCACCAGAGA GTCTTGCCTA
Ele5345 GCGGGAGCCA AATTTCCTAT TAAGTGGACA GCACCAGAGA GTCTTGCCTA
Cow15026 GCTGGAGCCA AATTTCCTAT TAAATGGACA GCACCAGAGA GTCTTGCCTA
Mic7200 GCTGGAGCCA AGTTTCCTAT TAAATGGACA GCACCAGAGA GCCTTGCCTA
Mar8288 GCTGGAGCCA AATTTCCTAT TAAGTGGACA GCACCAGAGA GTCTTGCCTA
Ora464 GCTGGAGCCA AATTTCCTAT TAAGTGGACA GCACCAGAGA GTCTTGCCTA
Pig24674 GCTGGAGCCA AATTTCCTAT TAAATGGACA GCACCAGAGA GTCTTGCCTA
Chi1727 GCTGGAGCCA AATTTCCTAT TAAGTGGACA GCACCAGAGA GTCTTGCCTA
Hum143322 GCTGGAGCCA AATTTCCTAT TAAGTGGACA GCACCAGAGA GTCTTGCCTA
Dol17378 GCTGGAGCCA AATTTCCTAT TAAATGGACA GCACCAGAGA GTCTTGCCTA
Hor5708 GCTGGAGCCA AATTTCCTAT TAAATGGACA GCACCAGAGA GTCTTGCCTA
Pan14636 GCTGGAGCCA AATTTCCTAT TAAATGGACA GCACCAGAGA GTCTTGCCTA
Dog13920 GCTGGAGCCA AATTTCCTAT TAAATGGACA GCACCAGAGA GTCTTGCCTA
Pla1046 TAATAAATTT TCCATTAAGT CGGATGTGTG GGCATTTGGT GTTTTGCTGT
Chk3875 CAACAAGTTC TCCATTAAAT CTGATGTCTG GGCCTTTGGT GTTCTGCTGT
Zeb4720 CAACAAATTC TCCATCAAAT CCGACGTCTG GGCCTTTGGT GTTCTGCTGT
Opo12126 CAATAAATTT TCCATTAAGT CAGATGTCTG GGCATTCGGG GTTTTGCTTT
Rab7140 CAACAAGTTC TCCATCAAGT CCGACGTGTG GGCGTTTGGA GTGCTGCTTT
Mou26842 CAACAAGTTC TCCATCAAGT CGGACGTGTG GGCATTTGGA GTATTGCTCT
Rat9371 TAACAAGTTC TCCATCAAGT CGGACGTCTG GGCATTTGGA GTATTGCTCT
Nmr361423 CAACAAGTTC TCCATCAAGT CCGATGTCTG GGCGTTTGGA GTACTGCTTT
Cat5115 CAACAAGTTC TCCATCAAGT CCGACGTCTG GGCGTTTGGA GTACTGCTTT
Cow17976 CAACAAGTTC TCCATCAAGT CGGACATCTG GGCATTTGGA GTGTTGCTTT
Squ26819 CAACAAGTTC TCCATCAAGT CTGACGTCTG GGCATTTGGA GTACTGCTTT
Mar20525 CAACAAGTTC TCCATCAAGT CTGATGTCTG GGCATTTGGA GTATTGCTTT
Chi21477 CAACAAGTTC TCCATCAAGT CCGACGTCTG GGCATTTGGA GTATTGCTTT
Hum97007 CAACAAGTTC TCCATCAAGT CCGACGTCTG GGCATTTGGA GTATTGCTTT
Ele6986 CAACAAGTTT TCCATTAAGT CTGATGTCTG GGCATTTGGA GTATTGCTTT
Hor14981 CAACAAGTTC TCCATCAAGT CCGACGTCTG GGCATTTGGA GTGTTGCTTT
Mic8799 CAACAAATTC TCCATCAAGT CCGACGTCTG GGCATTTGGA GTATTGCTTT
Pan16250 CAATAAGTTC TCCATCAAGT CCGACGTCTG GGCTTTTGGA GTATTGCTTT
Meg1515 CAACAAGTTC TCCATCAAGT CCGACGTCTG GGCATTTGGA GTATTGCTTT
Pig5706 CAACAAGTTC TCCATCAAGT CGGACGTCTG GGCGTTTGGA GTCTTGCTTT
Dol15170 CAACAAGTTC TCCATCAAGT CGGATGTCTG GGCGTTTGGA GTCTTGCTTT
Pik8698 CAACAAGTTC TCCATCAAGT CCGACGTCTG G--------- ----------
Kag6116 CAACAAGTTC TCCATCAAGT CTGATGTGTG G--------- ----------
Hed14995 CAATACCTTT TCAATTAAAT CTGATGTCTG GGCTTTTGGG GTACTACTAT
Kag12502 TAATACCTTC TCAATTAAAT CAGATGTCTG GGCTTTTGGT GTTTTGTTGT
Meg7609 ---------- ---------- ---------- ----TTTGGA GTACTGCTGT
Pla958 CAACACCTTC TCAATTAAAT CAGATGTTTG GGCTTTTGGT GTGCTGTTAT
Chk4213 TAACACCTTT TCCATCAAAT CGGATGTGTG GGCCTTTGGG GTGCTCTTAT
Zeb17391 CAACACCTTT TCAATCAAAT CAGATGTGTG GGCCTTTGGG GTGCTGTTAT
Opo6090 CAATACTTTC TCAATTAAAT CTGATGTCTG GGCTTTTGGA GTACTGTTAT
Mou26596 CAATACCTTT TCAATTAAAT CTGACGTTTG GGCGTTTGGA GTACTGTTGT
Rab8738 CAACACCTTC TCAATTAAGT CTGACGTGTG GGCTTTTGGG GTACTGTTAT
Mac6262 CAATACCTTC TCAATTAAAT CTGACGTCTG GGCTTTTGGG GTACTGTTGT
Nmr356595 CAATACCTTC TCAATTAAAT CAGATGTCTG GGCTTTTGGG GTACTGTTGT
Gui13202 TAATACCTTC TCAATTAAAT CAGATGTTTG GGCTTTTGGG GTACTGTTGT
Squ21312 CAATACTTTC TCAATTAAAT CAGATGTCTG GGCTTTTGGG GTACTATTAT
Ele5345 CAATACCTTC TCAATCAAAT CTGATGTTTG GGCTTTTGGG GTGCTCCTGT
Cow15026 CAATACTTTC TCAATTAAAT CTGACGTCTG GGCTTTTGGG GTGCTCTTAT
Mic7200 CAATACCTTC TCAATTAAAT CTGATGTCTG GGCTTTTGGG GTACTGTTGT
Mar8288 CAATACCTTC TCAATTAAAT CTGATGTCTG GGCTTTTGGG GTACTGTTGT
Ora464 CAATACCTTC TCAATTAAAT CTGACGTCTG GGCTTTTGGG GTACTGTTGT
Pig24674 CAATACCTTC TCAATTAAAT CTGATGTCTG GGCTTTTGGG GTTCTCTTGT
Chi1727 CAATACCTTC TCAATTAAAT CTGACGTCTG GGCTTTTGGG GTATTGTTGT
Hum143322 CAATACCTTC TCAATTAAAT CTGACGTCTG GGCTTTTGGG GTATTGTTGT
Dol17378 CAATACCTTC TCAATTAAAT CTGACGTCTG GGCTTTTGGG GTGCTCTTGT
Hor5708 CAATACCTTC TCCATTAAAT CTGACGTCTG GGCTTTTGGG GTACTTTTGT
Pan14636 CAATACCTTC TCAATAAAAT CTGATGTCTG GGCTTTCGGA GTACTGTTGT
Dog13920 CAATACCTTC TCAATTAAAT CTGACGTCTG GGCTTTCGGG GTACTGTTGT
Pla1046 GGGAAATCGC CACTTATGGC ATGTCCCCTT ATCCTGGGAT TGATCTGTCA
Chk3875 GGGAAATTGC GACCTATGGC ATGTCCCCTT ACCCTGGGAT CGACCTGTCT
Zeb4720 GGGAAATTGC AACCTATGGT ATGTCCCCTT ACCCTGGGAT TGACCTGTCT
Opo12126 GGGAAATTGC TACATATGGT ATGTCCCCTT ACCCTGGAAT TGATCTGTCA
Rab7140 GGGAAATCGC CACCTACGGC ATGTCGCCGT ACCCGGGGAT CGACCTGTCC
Mou26842 GGGAGATTGC TACCTATGGC ATGTCACCTT ACCCGGGAAT TGACCTGTCT
Rat9371 GGGAAATTGC TACCTATGGC ATGTCACCTT ACCCGGGAAT TGACCTGTCT
Nmr361423 GGGAAATTGC TACCTATGGC ATGTCACCGT ACCCCGGAAT TGACCTGTCC
Cat5115 GGGAAATTGC TACCTACGGT ATGTCACCTT ACCCAGGAAT TGACCTGTCC
Cow17976 GGGAAATTGC TACCTATGGC ATGTCACCTT ACCCAGGAAT TGACCTGTCC
Squ26819 GGGAAATCGC TACCTATGGC ATGTCTCCTT ACCCGGGGAT CGACCTGTCC
Mar20525 GGGAAATTGC TACCTATGGC ATGTCCCCTT ACCCAGGAAT TGACCTGTCC
Chi21477 GGGAAATTGC TACCTATGGC ATGTCCCCTT ACCCGGGAAT TGACCTGTCC
Hum97007 GGGAAATTGC TACCTATGGC ATGTCCCCTT ACCCGGGAAT TGACCTGTCC
Ele6986 GGGAAATAGC TACCTATGGC ATGTCACCTT ACCCAGGAAT TGACCTGTCC
Hor14981 GGGAAATTGC TACCTATGGC ATGTCACCTT ACCCAGGAAT TGACCTGTCC
Mic8799 GGGAGATTGC TACCTACGGC ATGTCGCCCT ACCCGGGAAT TGACCTGTCC
Pan16250 GGGAAATTGC TACCTATGGC ATGTCACCTT ACCCAGGAAT TGACCTGTCC
Meg1515 GGGAAATCGC TACCTATGGC ATGTCACCTT ACCCAGGAAT TGACCTGTCG
Pig5706 GGGAAATTGC CACCTACGGC ATGTCACCTT ACCCAGGAAT TGACCTGTCC
Dol15170 GGGAAATTGC TACCTACGGC ATGTCACCTT ACCCAGGAAT TGACTTGTCC
Pik8698 ---------- ---------- ---------- ---------- ----------
Kag6116 ---------- ---------- ---------- ---------- ----------
Hed14995 GGGAAATTGC TACATATGGA ATGTCACCAT ACCCAGGTAT TGACCTGTCT
Kag12502 GGGAAATAGC TACCTATGGG ATGTCACCAT ATCCAGGAAT TGACCTATCT
Meg7609 GGGAAATTGC TACATATGGA ATGTCACCGT ATCCAGGTAT CGACTTGTCT
Pla958 GGGAAATTGC TACCTATGGG ATGTCACCAT ACCCGGGTAT CGACCTGTCA
Chk4213 GGGAAATTGC GACCTACGGG ATGTCACCAT ACCCAGGCAT TGACCTCTCT
Zeb17391 GGGAAATTGC TACTTATGGG ATGTCACCAT ACCCAGGCAT TGACCTCTCT
Opo6090 GGGAAATTGC AACCTATGGT ATGTCACCAT ATCCAGGTAT TGACTTGTCT
Mou26596 GGGAAATTGC TACATATGGA ATGTCACCAT ATCCAGGTAT TGACCTATCT
Rab8738 GGGAAATTGC TACATATGGA ATGTCACCAT ATCCAGGTAT TGACCTGTCC
Mac6262 GGGAAATTGC TACCTATGGA ATGTCACCGT ATCCAGGTAT TGACCTGTCT
Nmr356595 GGGAAATTGC TACATATGGA ATGTCACCGT ATCCAGGTAT TGACCTGTCT
Gui13202 GGGAAATTGC TACATATGGA ATGTCACCAT ATCCAGGTAT TGACCTGTCT
Squ21312 GGGAAATCGC TACATATGGA ATGTCACCAT ACCCAGGTAT TGACCTGTCT
Ele5345 GGGAAATTGC TACATATGGA ATGTCACCAT ATCCAGGTAT TGACCTGTCT
Cow15026 GGGAAATTGC TACATATGGA ATGTCACCAT ATCCAGGTAT TGACCTGTCT
Mic7200 GGGAAATTGC TACCTATGGA ATGTCACCAT ATCCAGGTAT TGACCTGTCT
Mar8288 GGGAAATTGC TACCTATGGA ATGTCACCAT ATCCAGGTAT TGACCTGTCT
Ora464 GGGAAATCGC TACCTATGGA ATGTCACCAT ATCCAGGTAT TGACCTGTCT
Pig24674 GGGAAATTGC TACATATGGA ATGTCACCAT ATCCAGGTAT TGACCTGTCT
Chi1727 GGGAAATTGC TACCTATGGA ATGTCACCAT ATCCAGGTAT TGACCTGTCT
Hum143322 GGGAAATTGC TACCTATGGA ATGTCACCAT ATCCAGGTAT TGACCTGTCT
Dol17378 GGGAAATTGC TACATATGGA ATGTCACCAT ATCCAGGTAT TGACCTGTCT
Hor5708 GGGAAATTGC TACATATGGA ATGTCACCAT ATCCAGGTAT TGACTTATCT
Pan14636 GGGAAATTGC TACTTATGGA ATGTCACCGT ATCCAGGTAT TGACCTGTCT
Dog13920 GGGAAATTGC TACATATGGA ATGTCACCAT ATCCAGGTAT TGACCTGTCT
Pla1046 CAAGTGTACG AGCTGTTGGA AAAAGACTAT CGGATGGAGC GTCCTGAAGG
Chk3875 CAAGTCTATG AGCTGCTGGA GAAAGACTAC CGCATGGAGC GCCCTGAAGG
Zeb4720 CAAGTCTATG AGCTGTTGGA GAAGGACTAT CGTATGGAGC GTCCTGAAGG
Opo12126 CAAGTATATG AATTGTTGGA AAAAAATTAT CGCATGGAAC GTCCTGAAGG
Rab7140 CAGGTCTATG AGCTGCTGGA GAAGGATTAC CGCATGGAGC GCCCGGAAGG
Mou26842 CAGGTTTATG AGCTGCTGGA AAAAGACTAC CGCATGGAGC GCCCTGAAGG
Rat9371 CAGGTTTATG AGCTGCTGGA AAAAGACTAC CGCATGGAGC GCCCGGAAGG
Nmr361423 CAGGTGTATG AGCTGCTGGA GAAAGACTAC CGCATGGAGC GCCCGGAAGG
Cat5115 CAGGTATACG AGCTGCTAGA GAAAGACTAT CGCATGGAAC GCCCGGAAGG
Cow17976 CAGGTGTATG AGCTGTTGGA GAAAGACTAC CGCATGGAGC GCCCAGAAGG
Squ26819 CAGGTGTATG AGCTGCTGGA GAAAGACTAC CGCATGGAGC GGCCGGAAGG
Mar20525 CAGGTGTATG AGCTGCTGGA GAAGGATTAC CGCATGGAGC GCCCAGAAGG
Chi21477 CAGGTGTATG AGCTGCTAGA GAAGGACTAC CGCATGGAGC GCCCAGAAGG
Hum97007 CAGGTGTATG AGCTGCTAGA GAAGGACTAC CGCATGGAGC GCCCAGAAGG
Ele6986 CAGGTGTATG AGCTACTGGA AAAAGACTAT CGCATGGAAC GCCCGGAAGG
Hor14981 CAGGTGTATG AGCTGCTGGA GAAAGACTAC CGCATGGAGC GCCCGGAAGG
Mic8799 CAGGTGTATG AGCTGCTAGA GAAAGACTAC CGCATGGAGC GCCCGGAAGG
Pan16250 CAGGTGTATG AGCTGCTAGA GAAGGACTAC CGCATGGAGC GCCCGGAAGG
Meg1515 CAGGTGTATG AGCTGCTGGA GAAAGACTAT CGCATGGAGC GCCCGGAAGG
Pig5706 CAGGTGTATG AGCTGCTAGA GAAAGACTAC CGCATGGAGC GCCCGGAAGG
Dol15170 CAGGTGTATG AACTCCTAGA GAAAGACTAC CGCATGGAGC GCCCGGAAGG
Pik8698 ---------- ---------- ---------- ---------- ----------
Kag6116 ---------- ---------- ---------- ---------- ----------
Hed14995 CAGGTCTATG ACCTACTGGA AAAAGGATAT CGAATGGAAC AGCCTGAAGG
Kag12502 CAGGTTTATG ATCTGCTAGA AAAAGGATAT CGAATGGAAC AACCTGAGGG
Meg7609 CAGGTCTATG ATCTGCTGGA AAAAGGGTAT CGAATGGAAC AGCCTGAAGG
Pla958 CAGGTCTATG ATCTGCTGGA GAAGGGATAT CGAATGGAGC AGCCAGAAGG
Chk4213 CAGGTGTATG ATCTGCTGGA AAAGGGCTAT CGGATGGAAC AACCGGAGGG
Zeb17391 CAGGTGTATG ATCTGCTGGA AAAGGGCTAT CGGATGGAGC AACCAGAGGG
Opo6090 CAGGTCTATG ACCTATTGGA GAAAGGCTAT CGCATGGAGC AGCCCGAAGG
Mou26596 CAAGTCTATG ACCTACTGGA AAAAGGATAT CGAATGGAAC AGCCTGAGGG
Rab8738 CAGGTCTATG ATCTGCTGGA AAAAGGATAT CGAATGGAGC AACCTGAGGG
Mac6262 CAGGTCTATG ACCTACTAGA AAAAGGATAT CGAATGGAAC AGCCTGAGGG
Nmr356595 CAGGTCTATG ATCTGCTGGA AAAAGGATAT CGAATGGAGC AGCCTGAGGG
Gui13202 CAGGTCTATG ATCTGCTGGA AAAAGGATAT CGAATGGAAC AACCTGAGGG
Squ21312 CAGGTCTATG ATCTACTGGA AAAAGGATAT CGAATGGAAC AACCTGAGGG
Ele5345 CAGGTCTATG ATCTACTAGA AAAAGGATAT CGAATGGAAC AACCAGAAGG
Cow15026 CAGGTCTATG ATCTACTGGA AAAAGGATAC CGAATGGAGC AGCCTGAAGG
Mic7200 CAGGTCTATG ATCTACTGGA AAAGGGATAT CGAATGGAAC AGCCTGAAGG
Mar8288 CAGGTCTATG ACCTACTAGA AAAAGGATAT CGAATGGAAC AGCCTGAGGG
Ora464 CAGGTCTACG ACCTCCTAGA AAAAGGATAT CGAATGGAAC AGCCTGAGGG
Pig24674 CAGGTCTATG ATCTGCTGGA AAAAGGATAT CGAATGGAAC AACCTGAAGG
Chi1727 CAGGTCTATG ACCTACTAGA AAAAGGATAT CGAATGGAAC AGCCTGAGGG
Hum143322 CAGGTCTATG ACCTACTAGA AAAAGGATAT CGAATGGAAC AGCCTGAGGG
Dol17378 CAGGTCTATG ATCTGCTGGA AAAAGGATAT CGAATGGAAC AGCCTGAAGG
Hor5708 CAGGTCTACG ATCTACTGGA AAAAGGATAT CGAATGGAAC AGCCTGAAGG
Pan14636 CAGGTGTATG ATCTACTGGA AAAAGGATAT CGAATGGAAC AACCTGAAGG
Dog13920 CAGGTGTATG ATCTACTGGA AAAAGGATAT CGAATGGAAC AACCTGAAGG
Pla1046 CTGCCCGGAA AAGGTCTATG AACTCATGAG AGCATGCTGG CAGTGGAGTC
Chk3875 CTGTCCTGAG AAAGTATATG AGCTCATGAG GGCATGCTGG CAGTGGAGCC
Zeb4720 CTGTCCTGAG AAAGTTTATG AGCTCATGAG AGCATGCTGG CAGTGGAGTC
Opo12126 CTGTCCAGAA AAAGTCTATG AACTCATGAG AGCATGTTGG CAGTGGAGTC
Rab7140 CTGCCCGGAG AAGGTCTACG AACTCATGCG AGCATGTTGG CAGTGGAGTC
Mou26842 CTGCCCGGAG AAGGTCTACG AGCTCATGCG AGCATGTTGG CAGTGGAACC
Rat9371 CTGCCCAGAG AAAGTCTACG AACTCATGCG AGCATGTTGG CAGTGGAACC
Nmr361423 CTGCCCGGAG AAGGTCTATG AACTCATGCG AGCATGTTGG CAGTGGAATC
Cat5115 CTGCCCAGAG AAGGTCTACG AACTCATGCG AGCATGTTGG CAGTGGAATC
Cow17976 CTGCCCAGAG AAGGTCTACG AACTCATGCG AGCATGTTGG CAGTGGAATC
Squ26819 CTGCCCTGAG AAGGTCTACG AACTCATGCG AGCATGTTGG CAGTGGAACC
Mar20525 CTGCCCAGAG AAGGTCTATG AACTCATGCG AGCATGTTGG CAGTGGAATC
Chi21477 CTGCCCAGAG AAGGTCTATG AACTCATGCG AGCATGTTGG CAGTGGAATC
Hum97007 CTGCCCAGAG AAGGTCTATG AACTCATGCG AGCATGTTGG CAGTGGAATC
Ele6986 CTGCCCAGAG AAAGTCTATG AACTCATGCG AGCATGTTGG CAGTGGAATC
Hor14981 CTGCCCAGAG AAGGTCTACG AACTCATGCG AGCATGTTGG CAGTGGAATC
Mic8799 CTGCCCAGAG AAGGTCTACG AACTCATGCG AGCATGTTGG CAGTGGAATC
Pan16250 CTGCCCGGAG AAGGTCTACG AACTCATGCG AGCATGTTGG CAATGGAATC
Meg1515 CTGCCCAGAG AAGGTCTACG AACTCATGCG AGCATGTTGG CAGTGGAATC
Pig5706 CTGCCCGGAG AAGGTCTACG AACTCATGCG AGCATGTTGG CAGTGGAATC
Dol15170 CTGCCCAGAG AAGGTCTACG AACTCATGCG AGCATGTTGG CAGTGGAACC
Pik8698 ---------- ---------- ---------- -------TGG CAGTGGAACC
Kag6116 ---------- ---------- ---------- -------TGG CAGTGGAGCC
Hed14995 TTGCCCCCCT AAGGTTTATG AACTTATGAG AGCATGCTGG AAGTGGAGCC
Kag12502 ATGCCCTCCT AAGGTTTATG AGCTTATGAG AGCATGCTGG AAGTGGAGCC
Meg7609 ATGCCCGCCC AAGGTTTACG AACTTATGAG AGCATGCTGG AAGTGGAGCC
Pla958 GTGTCCCCCT AAGGTCTACG AACTGATGAG GGCATGCTGG AAGTGGAGTC
Chk4213 ATGCCCTCCA AAGGTTTATG AACTGATGAG GGCCTGTTGG AAGTGGAACC
Zeb17391 GTGCCCTCCC AAGGTGTATG AACTGATGAG AGCATGCTGG AAGTGGAACC
Opo6090 GTGTCCCCCA AAGGTCTATG AACTTATGAG GGCGTGCTGG AAGTGGAGTC
Mou26596 ATGCCCCCCT AAAGTGTATG AACTTATGAG AGCATGCTGG AAGTGGAGCC
Rab8738 GTGCCCCCCG AAGGTTTACG AGCTGATGAG AGCATGCTGG AAGTGGAGCC
Mac6262 ATGCCCCCCT AAGGTTTATG AACTTATGAG AGCATGCTGG AAGTGGAGCC
Nmr356595 ATGTCCTCCT AAGGTTTATG AACTTATGAG AGCATGCTGG AAGTGGAGCC
Gui13202 ATGCCCCCCT AAAGTTTATG AACTTATGAG AGCATGCTGG AAGTGGAGCC
Squ21312 ATGCCCTCCT AAAGTTTATG AACTTATGAG GGCATGCTGG AAATGGAGCC
Ele5345 ATGCCCCCCT AAAGTTTATG AACTTATGAG AGCATGCTGG AAGTGGAGCC
Cow15026 ATGTCCCCCT AAGGTGTATG AACTTATGAG AGCATGCTGG AAGTGGAGCC
Mic7200 ATGCCCCCCT AAGGTTTATG AACTTATGAG AGCATGCTGG AAGTGGAGCC
Mar8288 ATGCCCCCCG AAAGTTTATG AACTTATGAG AGCATGCTGG AAGTGGAGCC
Ora464 ATGCCCCCCT AAGGTTTATG AACTTATGAG AGCATGCTGG AAGTGGAGCC
Pig24674 ATGTCCTCCT AAGGTGTATG AACTTATGAG AGCATGCTGG AAGTGGAGCC
Chi1727 ATGCCCCCCT AAGGTTTATG AACTTATGAG AGCATGCTGG AAGTGGAGCC
Hum143322 ATGCCCCCCT AAGGTTTATG AACTTATGAG AGCATGCTGG AAGTGGAGCC
Dol17378 ATGTCCCCCT AAGGTGTATG AACTTATGAG AGCATGCTGG AAGTGGAGCC
Hor5708 GTGCCCCCCT AAGGTTTATG AACTTATGAG AGCATGCTGG AAGTGGAGCC
Pan14636 ATGCCCCCCT AAGGTTTATG AACTTATGAG AGCATGCTGG AAGTGGAGCC
Dog13920 ATGCCCCCCT AAGGTTTATG AACTTATGAG AGCATGCTGG AAGTGGAGCC
Pla1046 TTTCCGACCG ACCCTCCTTT GCTGAAATCC ACCAGGCTTT TGAAACGATG
Chk3875 CCTCCGACAG GCCTTCCTTT GCTGAGATCC ATCAGGCGTT TGAGACGATG
Zeb4720 CTTCTGATAG ACCATCCTTT GCTGAGATCC ATCAGGCCTT TGAAACGATG
Opo12126 CTTCTGACCG GCCTTCTTTT GCTGAGATCC ATCAAGCCTT TGAAACAATG
Rab7140 CCTCAGACCG GCCCTCCTTT GCTGAAATCC ACCAAGCTTT TGAAACGATG
Mou26842 CCTCTGACCG GCCCTCCTTT GCTGAAATCC ACCAAGCCTT TGAAACCATG
Rat9371 CCTCTGATCG GCCCTCCTTT GCTGAAATCC ATCAAGCCTT TGAAACCATG
Nmr361423 CCTCTGACCG GCCGTCCTTT GCTGAAATCC ACCAGGCCTT TGAAACCATG
Cat5115 CCTCCGACCG GCCCTCCTTT GCTGAAATCC ACCAAGCCTT TGAGACCATG
Cow17976 CCTCTGACCG GCCCTCCTTC GCTGAGATCC ACCAAGCCTT TGAAACGATG
Squ26819 CCTCTGACCG GCCCTCGTTT GCTGAAATCC ATCAAGCCTT TGAAACAATG
Mar20525 CCTCTGACCG GCCCTCCTTT GCTGAAATCC ACCAAGCCTT TGAAACAATG
Chi21477 CCTCTGACCG GCCCTCCTTT GCTGAAATCC ACCAAGCCTT TGAAACAATG
Hum97007 CCTCTGACCG GCCCTCCTTT GCTGAAATCC ACCAAGCCTT TGAAACAATG
Ele6986 CCTCTGACCG GCCCTCCTTT GCTGAAATCC ACCAAGCCTT TGAAACAATG
Hor14981 CCTCTGAGCG GCCCTCCTTT GCTGAAATCC ACCAAGCTTT TGAAACAATG
Mic8799 CCTCTGACCG GCCCTCCTTT GCTGAAATCC ACCAAGCCTT TGAAACAATG
Pan16250 CCTCCGACCG GCCCTCCTTT GCTGAAATCC ACCAAGCCTT TGAGACAATG
Meg1515 CCTCTGACCG GCCATCCTTT GCTGAAATCC ACCAAGCCTT TGAAACAATG
Pig5706 CCTCTGACCG GCCCTCCTTT GCGGAAATCC ACCAAGCCTT TGAAACAATG
Dol15170 CCTCTGACCG GCCCTCCTTC GCTGAAATCC ACCAAGCCTT TGAAACAATG
Pik8698 CCTCGGACCG GCCCTCCTTT GCCGAAATCC ACCAGGCTTT CGAAACAATG
Kag6116 CCTCTGACCG GCCGTCCTTT GCTGAAATCC ACCAGGCCTT CGAAACCATG
Hed14995 CTGCTGATAG ACCCTCTTTT GCTGAAACAC ATCAAGCTTT TGAAACCATG
Kag12502 CTGCTGACAG ACCTTCTTTT GCTGAAACTC ACCATGCTTT TGAAACCATG
Meg7609 CTGCTGACAG GCCCTCTTTT GCTGAAACAC ATCAGGCTTT TGAAACCATG
Pla958 CTTCAGACAG GCCATCTTTT GCCGAGACAC ATCAAGCTTT TGAAACCATG
Chk4213 CACCAGACCG ACCTTCCTTT GCTGAGACTC ACCAGGCTTT TGAAACCATG
Zeb17391 CACCAGACCG ACCTTCCTTT GCTGAGACCC ACCAGGCTTT TGAAACCATG
Opo6090 CATCTGACAG ACCATCTTTT GCTGAGACTC ATCAAGCTTT TGAAACTATG
Mou26596 CTGCTGACAG GCCCTCTTTT GCTGAAACCC ATCAAGCTTT TGAAACAATG
Rab8738 CTGCCGACAG GCCCTCTTTT GCGGAAACAC ATCAAGCTTT TGAAACCATG
Mac6262 CTGCCGATAG GCCCTCTTTT GCTGAAACAC ACCAAGCTTT TGAAACCATG
Nmr356595 CTGCGGACAG GCCCTCTTTT GCTGAAACCC ATCAAGCTTT TGAAACCATG
Gui13202 CTGCTGAAAG GCCCTCTTTT GCTGAAACCC ATCAAGCTTT TGAAACCATG
Squ21312 CTGCTGACAG GCCCTCTTTT GCTGAAACAC ATCAAGCTTT TGAAACCATG
Ele5345 CTGCTGACAG GCCTTCTTTT GCTGAGACGC ATCAAGCTTT TGAAACTATG
Cow15026 CTGCCGACAG GCCCTCTTTT GCAGAAACAC ATCAAGCTTT TGAAACCATG
Mic7200 CTGCTGACAG GCCCTCTTTT GCTGAAACAC ATCAAGCTTT TGAAACCATG
Mar8288 CTGCCGATAG GCCCTCTTTT GCTGAAACAC ACCAAGCTTT TGAAACCATG
Ora464 CTGCCGATAG GCCCTCTTTT GCTGAAACAC ACCAAGCTTT TGAAACCATG
Pig24674 CTGCTGACAG GCCCTCTTTT GCTGAAACAC ATCAAGCTTT TGAAACCATG
Chi1727 CTGCCGATAG GCCCTCTTTT GCTGAAACAC ACCAAGCTTT TGAAACCATG
Hum143322 CTGCCGATAG GCCCTCTTTT GCTGAAACAC ACCAAGCTTT TGAAACCATG
Dol17378 CTGCCGACAG GCCCTCTTTT GCTGAAACAC ATCAAGCTTT TGAAACCATG
Hor5708 CTGCTGACAG GCCCTCTTTT GCTGAAACAC ATCAAGCTTT TGAAACCATG
Pan14636 CTGCCGACAG GCCCTCTTTT GCTGAAACAC ATCAAGCTTT TGAAACCATG
Dog13920 CTGCTGACAG GCCATCTTTC GCTGAAACAC ATCAGGCTTT TGAAACCATG
Pla1046 TTCCAGGAGT CCAGTATATC AGATGAGGTG GAGAAGGAGC TGGGAAAGAA
Chk3875 TTTCAGGAAT CCAGCATATC GGATGAGGTG GAGAAGGAAT TGGGAAAGAA
Zeb4720 TTTCAGGAAT CCAGCATTTC TGATGAGGTG GAGAAGGAAT TGGGAAAGAA
Opo12126 TTTCAGGAAT CTAGCATATC AGATGAGGTG GAAAAAGAGC TGGGGAAGAA
Rab7140 TTCCAAGAAT CCAGTATCTC AGATGAAGTG GAAAAGGAGC TGGGGAGACG
Mou26842 TTCCAGGAAT CCAGTATCTC AGATGAGGTG GAGAAGGAGC TGGGGAAACG
Rat9371 TTCCAGGAGT CCAGCATCTC AGACGAGGTG GAGAAGGAGC TGGGGAAACG
Nmr361423 TTCCAGGAGT CTAGCATCTC GGACGAAGTG GAAAAGGAGC TGGGAAAGCA
Cat5115 TTCCAAGAGT CCAGCATATC AGATGAAGTG GAAAAGGAAC TGGGGAAAAA
Cow17976 TTCCAGGAAT CCAGCATATC AGACGAAGTG GAAAAGGAGT TGGGGAAGAA
Squ26819 TTCCAGGAAT CCAGTATTTC GGACGAAGTG GAAAAGGAAC TGGGGAAGCA
Mar20525 TTCCAGGAAT CCAGTATCTC TGATGAAGTG GAAAAGGAGC TGGGGAAACA
Chi21477 TTCCAGGAAT CCAGTATCTC AGACGAAGTG GAAAAGGAGC TGGGGAAACA
Hum97007 TTCCAGGAAT CCAGTATCTC AGACGAAGTG GAAAAGGAGC TGGGGAAACA
Ele6986 TTTCAGGAAT CCAGCATATC GGATGAAGTG GAAAAGGAAC TGGGGAAAAA
Hor14981 TTCCAGGAGT CCAGCATCTC AGATGAAGTG GAGAAGGAAC TGGGGAAGAA
Mic8799 TTCCAGGAGT CCAGCATATC AGATGAAGTG GAAAAGGAGC TGGGGAAGAA
Pan16250 TTCCAGGAAT CCAGCATATC AGATGAAGTG GAAAAGGAAC TGGGGAAAAA
Meg1515 TTCCAGGAGT CCAGCATATC AGATGAAGTG GAAAAGGAGC TGGGGAAAAA
Pig5706 TTCCAGGAAT CCAGCATATC AGATGAAGTG GAAAAGGAGC TGGGGAAGAA
Dol15170 TTCCAGGAAT CCAGCATATC AGATGAAGTG GAAAAGGAAT TGGGGAAGAA
Pik8698 TTCCAGGAAT CCAGTATCTC AGATGAAGTG GAAAAGGAGC TGGGCCGACG
Kag6116 TTCCAGGAAT CCAGCATTTC AGATGAAGTG GAAAAGGAGC TGGGGAAACA
Hed14995 TTCCATGACT CTAGCATTTC TGAAGAGGTA GCCGAGGAGC TTGGGAGAGC
Kag12502 TTCCATGACT CCAGCATTTC TGAAGAGGTA GCCGAGGAGC TGGGGAGAGC
Meg7609 TTCCATGACT CCAGCATTTC TGAAGAGGTA GCTGAGGAGC TTGGGAGAGC
Pla958 TTCCATGACT CAAGCATCTC TGAAGAAGTC GCCGAGGAAC TTGGGAGAAC
Chk4213 TTCCATGACT CGAGCATCTC AGAGGAGGTA GCAGAGGAGC TTGGAAGAAC
Zeb17391 TTCCACGACT CGAGCATCTC GGAGGAGGTA GCAGAGGAGC TTGGAAGAAC
Opo6090 TTTCATGATT CTAGCATATC AGAAGAGGTA GCTGAGGAGC TTGGGCGAAC
Mou26596 TTCCATGACT CCAGCATCTC TGAAGAGGTA GCTGAGGAGC TTGGGAGAAC
Rab8738 TTCCATGACT CGAGCATTTC CGAAGAGGTG GCCGAGGAGC TGGGGAGAGC
Mac6262 TTCCATGACT CCAGCATTTC TGAAGAGGTA GCTGAGGAGC TTGGGAGAGC
Nmr356595 TTCCATGACT CCAGCATTTC TGAAGAGGTA GCTGAGGAGC TCGGGAGAGC
Gui13202 TTCCATGACT CTAGCATTTC TGAAGAAGTG GCTGAGGAAC TTGGAAGGGC
Squ21312 TTCCATGACT CTAGCATTTC TGAAGAGGTA GCCGAGGAGC TTGGGAGAGC
Ele5345 TTTCATGACT CCAGTATTTC TGAGGAGGTA GCTGAGGAAC TTGGGAGAGC
Cow15026 TTCCACGACT CTAGCATTTC TGAAGAGGTT GCTGAGGAGC TTGGGAGGGC
Mic7200 TTCCATGACT CCAGCATTTC CGAAGAGGTA GCTGAGGAGC TTGGGAGGGC
Mar8288 TTCCATGACT CCAGCATTTC TGAAGAAGTA GCTGAGGAGC TTGGGAGAGC
Ora464 TTCCATGACT CCAGCATTTC TGAAGAGGTA GCTGAGGAGC TTGGGAGAGC
Pig24674 TTTCATGACT CCAGCATTTC TGAAGAGGTA GCTGAGGAGC TCGGGAGAGC
Chi1727 TTCCATGACT CCAGCATTTC TGAAGAGGTA GCTGAGGAGC TTGGGAGAGC
Hum143322 TTCCATGACT CCAGCATTTC TGAAGAGGTA GCTGAGGAGC TTGGGAGAGC
Dol17378 TTCCATGACT CCAGCATTTC TGAAGAGGTA GCCGAGGAGC TTGGGAGAGC
Hor5708 TTCCATGACT CCAGCATTTC TGAAGAGGTA GCTGAGGAGC TTGGGAGAGC
Pan14636 TTCCATGACT CCAGCATTTC TGAAGAGGTG GCTGAAGAGC TTGGGAGAGC
Dog13920 TTTCATGACT CCAGTATTTC TGAAGAGGTA GCTGAGGAGC TTGGGAGAGC
Pla1046 AGGAGTACGA GGTGTGGTTA GTAACTTGCT G---CAGGCT CCGGAACTGC
Chk3875 GGGCATGAGG AGTGTAGTGA GCAATTTCCT T---CAGGCC CCAGAGTTAC
Zeb4720 GGGCATGAGG AGTGTCGTGA GCAATTTCCT G---CAAGCC CCAGAGTTGC
Opo12126 AGGTGTACGA AGTGTTGTCG GTACATTTCT G---CAAGCC CCAGAATTGC
Rab7140 GGGCGCACGG GGGGCCGCGA GCGCCTTGCT G---CAGGCC CCAGAACTGC
Mou26842 AGGCACGAGA GGAGGTGCTG GGAGTATGCT G---CAGGCC CCAGAGCTGC
Rat9371 AGGCATGAGA GGAGCCGCCG GGAGCACCCT G---CAGGCC CCAGAGCTGC
Nmr361423 AGGTGTGCGA GGGGCTGCGA GCACCTTGCT G---CAGGCC CCCGAGCTGC
Cat5115 AGGTGTGCGA GGGGTTGCGA GTACTTTGCT G---CAGGCC CCAGAGCTGC
Cow17976 AGGCATGCGA GGGGTTGCAG GTACCCTGCT G---CAGGCC CCAGAACTGC
Squ26819 AGGCGTTCGG GGAGCCACGA GCACTTTCCT G---CAGGCC CCAGAGCTGC
Mar20525 AGGCATCCGT GGGGCTGCGA GCACCTTGCT G---CAGGCC CCAGAGCTGC
Chi21477 AGGCATCCGT GGGGCTGTGA GTACCTTGCT G---CAGGCC CCAGAGCTGC
Hum97007 AGGCGTCCGT GGGGCTGTGA GTACCTTGCT G---CAGGCC CCAGAGCTGC
Ele6986 AGGCGTACGA GGTGTTGCAA GTACTTTGCT G---CAGGCC CCAGAGCTGC
Hor14981 AGGAGTGCGA GGGGCTGCAG GTCCTTTGCT G---CAGGCC CCAGAGCTGC
Mic8799 AGGCCTGCGA GGGGTTGCAG GCACTCTGCT G---CAG--- CCAGAGCTGC
Pan16250 AGGTGTGCGA GGGGTTGCAA GTACTTTACT G---CAGGCC CCAGAGCTGC
Meg1515 AGGCATGCGA GGGGTGGCAA GTACTTTGCT G---CAGGCC CCAGAGCTGC
Pig5706 AGGCATGCGA GGGGCCGCGA GCCCTCTGCT G---CAGGCC CCGGAACTGC
Dol15170 AGGCATGCGA GGGGTTGCAG GTACTCTGCT G---CAGGCC CCAGAGCTGC
Pik8698 TGGCACCCGG GGGGCCATGA GCACCCTGCT T---CAGGCC CCAGAGCTGC
Kag6116 AGGCGTGCGG GGCGCTGCCG GCGCCGTGCT G---CAGGCC CCGGAGCTGC
Hed14995 TGCCTCCTCC TCGTCTGTCG TTCCATACCT ACCCGGGTAC CCTCTTCTTT
Kag12502 TGCCTCCTCG TCATCTGTTG TTCCGTACCT GCCCAGATTA CCTATACTTC
Meg7609 TGCCTCCTCC TCCTCCATTG TTCCATACCT GCCCCGATTA CCTATACTTC
Pla958 AGCTTCCTCT TCCTCCATCG TCCCTTACCT GCCCCGGCTA CCCATGCTCC
Chk4213 AGCCTCCTCC TCATCCATTG TTCCTTACCT GCCTCGGTTG CCCATGCTTC
Zeb17391 AGCCTCGTCC TCATCCATCG TTCCTTACCT GCCCCGCTTA CCCATGCTTC
Opo6090 AGCTTCCTCC TCATCCATTG TACCATACCT GCCTCGATTA CCTTTGCTTC
Mou26596 GGCCTCCTCC TCCTCTGTGG TTCCATACCT GCCTCGGTTA CCGCTGCTTC
Rab8738 CGCCTCCTCG TCGTCTGTTG TTCCCTACCT GCCCCGATTA CCCATCCTTC
Mac6262 CGCCTCCTCG TCATCTGTTG TTCCGTACCT GCCCCGGCTA CCTATACTTC
Nmr356595 TGCCTCCTCC TCATCTATTG TTCCATATCT GCCCCGATTA CCTATACTTC
Gui13202 TGCCTCCTCC TCATCTATTG TTCCATATCT GCCCCGATTA CCTATCCTTC
Squ21312 TGCCTCCTCC TCGTCGGTGG TTCCATACCT GCCCCGATTA CCTATACTTC
Ele5345 TGCCTCCTCC TCATCTGTTG TTCCATACCT GCCCCGATTA CCTATACTTC
Cow15026 CGCCGCCGCC TCGTCTGTGG TTCCATATCT GCCTCGACTG CCTCTGCTTC
Mic7200 CGCCGCCGCC TCATCTGTCG TCCCCTACCT GCCCCGATTA CCTATTCTTC
Mar8288 TGCCTCCTCG TCATCTGTTG TTCCATACCT GCCCCGGCTA CCTATACTTC
Ora464 TGCCTCCTCA TCATCTGTTG TTCCATACCT GCCCCGGCTA CCTATACTTC
Pig24674 AGCCTCCTCC TCATCTGTTG TTCCATATCT GCCTCGATTA CCTACACTTC
Chi1727 CGCCTCCTCG TCATCTGTTG TTCCGTACCT GCCCCGGCTA CCTATACTTC
Hum143322 CGCCTCCTCG TCATCTGTTG TTCCATACCT GCCCCGGCTA CCTATACTTC
Dol17378 TGCCTCCTCC TCATCTGTTG TTCCATATCT GCCCCGATTA CCTATACTTC
Hor5708 CGCCTCGTCC TCGTCTGTTG TTCCATACTT GCCCCGATTA CCTATACTTC
Pan14636 TGCCTCCTCG TCCTCGGTGG TTCCATACCT GCCCCGACTG CCTATACTTC
Dog13920 TGCCTCCTCC TCATCTGTTG TTCCATACCT GCCCCGACTG CCAATACTTC
Pla1046 CAACCAAAAC CAGGACGTCC AGGAGAACAG CTGAAAACCG AGATGCGAAC
Chk3875 CAACCAAGAC ACGAACATCG AGGAGAGCTG CTGAAAGCAA AGATGTGAAT
Zeb4720 CAACCAAAAC ACGAACATCG AGGAGAGCTG CCGAAAGCAA AGATGCCAAC
Opo12126 CAACTAAGAC TAGAACATCC CGGAGAGCTG CTGAAAATAA AGATGCCAGT
Rab7140 CCACCAAGAC CAGAACCGCC AGGAGAGCCG CC-------- ----------
Mou26842 CCACCAAGAC CAGAACCTGC AGGAGAGCAG CTGAGCAGAA AGATGCGCCT
Rat9371 CCACCAAGAC CAGAACCTGC AGGAAAACCG CTGAGCAGAA AGATGCACCT
Nmr361423 CCACCAAGAC GAGGACCTGC AGGAGAGCAG CCGAGCACAG AGACGCCCCC
Cat5115 CCACCAAGAC GAGAACGTCC AGGAGAGCCG CGGAGCACAA AGACCCCACT
Cow17976 CCACCAAGAC GAGAACCTCC AGGAGAGCTG CTGAGCACAA AGACAGCCCC
Squ26819 CCACCAAGAC CAGGACCTCC AGGAGGGCTG CCGAGCACAA AGATGCCACC
Mar20525 CCACCAAGAC GAGGACCTCC AGGAGAGCTG CGGAGCACAG AGACGCCGCC
Chi21477 CCACCAAGAC AAGGACCTCC AGGAGAGCTG CAGAGCACAG AGACACCACT
Hum97007 CCACCAAGAC GAGGACCTCC AGGAGAGCTG CAGAGCACAG AGACACCACT
Ele6986 CCACCAAGAC GAGAACCTCC AGGAGAGCTG CAGAGCACAA AGACTCGGCT
Hor14981 CCACCAAGAC AAGAACCTCC AGGAGAGCTG CAGAACACAA AGACTCCACC
Mic8799 CCACCAAGAC AAGGACCTCC AGGAGAGCCA CGGAACACAA AGACGCCACC
Pan16250 CCACCAAGAC AAGAACCTCC AGGAGAGCTG TGGAACACAA AGACCCCACT
Meg1515 CCACCAAGAC AAGAACCTCC AGGAGAGCTG CAGAACACAA AGACTCCACC
Pig5706 CCACCAAGAC CAGGACCGCC AGGAGAGCCG CCGAACACAA AGACGCCCCA
Dol15170 CCACCAAGAC GAGAACCTCC AGGAGAGCTG CCGAACACAA AGACGCCCCC
Pik8698 CCACCAAGAC CCGAACGTCC AGAAGAGCTG CTGAGCCCCG AGACACCACT
Kag6116 CCACCAAGAC CAGGACCTCC AGAAGAGCTG CTGAGCACAA AGACTCCGCC
Hed14995 CCTTCCAGAC ACGGACTCTG AAGAAACAAG TGGAGAATAA GGAGAATATT
Kag12502 CTTCTAAGAC AAGAACACTG AAGAAACAGC TGGAGGACAA GGAGAACACT
Meg7609 CTTCCAAGAC CCGGACGCTG AAGAAACAGG TGGAGAACAA GGAGAACATC
Pla958 CCTCCAAGAC CAGGACCCTG AAGAAACAGG CCGAGAACAA GGAGAACATC
Chk4213 CCTCCAAGAC AAGAACACTG AAGAAACAGG CAGAGAACAA GGAGAACATT
Zeb17391 CCTCCAAAAC ACGAACACTG AAGAAACAGG CAGAGAACAA GGAGAACATT
Opo6090 CCTCCAAGAC CAGGACCCTG AAGAAGCAGG CAGAAAACAA AGAAAACATA
Mou26596 CTTCCAAGAC GAGGACCCTG AGGAAGCAGG GGGAGAACAA AGAGAACCTA
Rab8738 CTTCCAAGAC GCGGACGCTG AAGAAGCAGG CGGAGAACAA GGAGAACATC
Mac6262 CTTCCAAGAC TCGGACACTG AAGAAACAGG TGGAGAACAA GGAGAACATT
Nmr356595 CTTCCAAAAC TCGGACGCTA AAAAAG---G CGGAGAACAA GGAGAACATT
Gui13202 CTTCCAAGAC TCGGACGCTA AAAAAACAGG CAGAGAACAA GGAGAACATT
Squ21312 CTTCCAAGAT GCGGACCCTG AAAAAACAGG TGGAGAACAA AGAGAACATT
Ele5345 CTTCCAAGAC CCGGACACTG AAGAAACAGG TGGAGAACAA GGAGAACATT
Cow15026 CTTCCAAGAC CCGGACGCTG AAGAAGCAGG GGGAGAACAA GGAGAACATC
Mic7200 CTTCCAAGAC CCGGACACTG AAGAAACAGG TGGAGAACAA GGAGAATATC
Mar8288 CTTCCAAGAC TCGGACACTG AAGAAACAGG CAGAGAACAA GGAGAACATT
Ora464 CTTCCAAGAC TCGGACACTG AAGAAACAGG TGGAGAACAA GGAGAACATT
Pig24674 CTTCCAAGAC CCGGACGCTG AAGAAACAGG GGGAGAACAA GGAGAATATC
Chi1727 CTTCCAAGAC TCGGACACTG AAGAAACAGG TGGAGAACAA GGAGAACATT
Hum143322 CTTCCAAGAC TCGGACACTG AAGAAACAGG TGGAGAACAA GGAGAACATT
Dol17378 CTTCTAAGAC CCGGACGCTG AAGAAACAGG GGGAGAACAA GGAGAATATT
Hor5708 CTTCTAAGAC CCGGACGCTG AAGAAACAGG TGGAGAACAA GGAGAACATC
Pan14636 CTTCCAAGAC GCGGACGCTG AAGAAACAGG TGGAGAATAA GGAGAACATT
Dog13920 CTTCCAAGAC CCGGACGCTG AAGAAGCAGG TGGAGAACAA GGAGAATATC
Pla1046 GAAACACCTG AA---ACTCC TAATCCCAGA GGCCCAGGAG AATGTGATCC
Chk3875 GAGGGCTTGG AG---ACTGC ACATGCTCGA GGCCAGGGAG AATGTGACCC
Zeb4720 GAGGGCTTGG AG---ACTGC ACATGCTCGA GGCCAGGGGG AATGTGACCT
Opo12126 GATCTTCTGG AT---ACTTC TCATCCCAGG AGTCAGGGAG AAGGTGATCC
Rab7140 GACGCCGCCG AC---GCGCC CCACTCCAAG GGCCAGGGCG AGAGCGATGC
Mou26842 GACACCCCTG AG---CTGCT CCACACGAAG GGCCTGGGAG AAAGCGATGC
Rat9371 GACGCCCTGG AA---CTGCT CCACACGAAG GGCCTGGGCG AAAGCGACGC
Nmr361423 GATGTGTCTG AG---ATGCC CCCCACCAAG GCCCAGGGAG AGAGTGAGCC
Cat5115 GAGGTGCCCG AG---ATGCC CCACTCCAAG GGCCCAGGAG AGACC-----
Cow17976 GACATGCCCG AG---ACACC CCACTCCAAG GGCCCAGGAG AGACTGATCC
Squ26819 GACGTGCCCG AG---ACGCC CCATTCCAAG GGCCAGGGGG AGAGCGATCC
Mar20525 GACGTGCCTG AG---GTGCA TCACTCCAAG GGCCAGGGAG AGAGTGATCC
Chi21477 GACGTGCCTG AG---ATGCC TCACTCCAAG GGCCAGGGAG AGAGCGATCC
Hum97007 GACGTGCCTG AG---ATGCC TCACTCCAAG GGCCAGGGAG AGAGCGATCC
Ele6986 GACGTGCCTG AG---ACGCC CCACTCCAAG GGCCAGGGAG AGAGTGATCC
Hor14981 GACGGGGCTG AG---ACCCC CCACCCCAAG GGCCCAGGGG AGACTGATCC
Mic8799 GACCTGCCTG AG---GCGCC CCACTCCAAG GGCCCGGGAG AGCCTGATCC
Pan16250 GATGTGCCTG AC---ACACC CCACTCCAAG GGCCTGGGAG AGACCGATCC
Meg1515 GATGTGCCTG AG---ACACC CCACTCCAAG GCCCCGGGAG AGCCTGATCC
Pig5706 GACGTGCCCG AG---ACGCC CCACTCCAAG GGCCCGGGAG AGACGGATCC
Dol15170 GACGTGCCCG AG---ACGCC CCACTCCAAG GGCCCAGGAG AGACTGATCC
Pik8698 GACACCTCGG AT---GCACC CCACTCCAAG GGTCCGATTG AGAGCGATGC
Kag6116 GACGTCCCCG AC---ACACC CCACTCCCGG GGCCAGGGAG AGACTGAACC
Hed14995 GAAGGGGCAC AA---GATAC CACAGAAAAT GCTGCTTCCA GTTCAGCACC
Kag12502 GAAGGATCCC AA---GATGC TACAGAGGAT CCTGCTTCCA GTTCAGCACC
Meg7609 GAAGGGGCCC AG---GATGC CACAGAAAAT TCTGCTTCCA GTTCAGCACC
Pla958 GAAGGGGCAC AA---GAAGC TGTAGAGCAC TCAGCCTCCA GCTCAGCACC
Chk4213 GAAGGAACAC AG---GATAC CCTGGAGCAT TCGGCATCCA GCTCTGCGCC
Zeb17391 GAGGGAACAC AG---GACAC TGTGGAGCAC TCAGCATCCA GCTCAGCACC
Opo6090 GATGGGACCC AA---GACTC TGCAGAGCCC TCGGCTTCTA GCTCAGCACC
Mou26596 GATGGGGGCC TT---GATGC CGCCGAGAGC CTGGCCTCCA GCTCAGCACC
Rab8738 GAAGGGGCCC CA---GATGC CACCGAGAGT CCTGCTTCCA ATTCAGCACC
Mac6262 GAAGGGGCAC AG---GATGC CACAGAAAAT TCTGCTTCCA GTTTAGCACC
Nmr356595 GAAGGGGCAC AA---GATGC CACAGAAAAT CCTGCTTCCA GTTCAGCACC
Gui13202 GAAGGCACAC AA---GATGC CACAGAAAAT CCTGCGTCCA GTTCAGCACC
Squ21312 GAAGGAGCAC AA---GATGC CGCAGAAAAT CCTGCCTCCA GTTCAGCACC
Ele5345 GAAGGGGCAC AA---GATGC CACAGAGAAT TCTGCCTCCA CTTCTGCACC
Cow15026 GAGGGGGCAC AA---GATGC CACAGAAGAT TCTGCTTCCA GTTCAGCACC
Mic7200 GAAGGGTCCC TA---GATGC CCCCGACAAT TCTGCTTCCA GTTCAGCACC
Mar8288 GAAGGGGCAC AAGATGATGC CACAGAAAAC TCTGCTTCCA GTTTAGCACC
Ora464 GAAGGGGCAC AA---GATGC CACAGAAAAT TCTGCTTCCA GTTTAGCACC
Pig24674 GAAGGGGCAC AA---GATGC CACAGAAAAT TCTGCTTCCA GTTCAGCACC
Chi1727 GAAGGGGCAC AA---GATGC CACAGAAAAT TCTGCTTCCA GTTTAGCACC
Hum143322 GAAGGGGCAC AA---GATGC CACAGAAAAT TCTGCTTCCA GTTTAGCACC
Dol17378 GAAGGGCCAC AA---GATGC CACAGAAAAT TCTGCTTCCA GTTCAGCACC
Hor5708 GAAGGGGCAC AA---GATGC CACAGAAAAT TCTGCTTCCA GTTCAGCACC
Pan14636 GAAGGGGCAC AG---GACGC CACAGAAAAT TCGGCTTCTA GTTCGGCACC
Dog13920 GAAGGGGCAC AG---GACAC CACAGAAAAT TCTGCTTCCA GTTCAGCACC
Pla1046 G--------- ---------T TGGACCACGA ACCTCCCGTG TCTCCGCTGC
Chk3875 C--------- ---------C TGGACCATGA ACCTGCTATT TCTCCTTTGC
Zeb4720 C--------- ---------C TGGATCATGA ACCTGCTGTT TCTCCCTTGC
Opo12126 T--------- ---------T TGGATCATGA GCCTGCTATT TCTCCACTGC
Rab7140 C--------- ---------C TGGACCACGA GCCTGCCGTG TCTCCACTGC
Mou26842 A--------- ---------C TGGACAGTGA GCCTGCTGTA TCGCCACTGC
Rat9371 A--------- ---------C TGGACAGTGA ACCTGCTGTA TCACCACTGC
Nmr361423 T--------- ---------C TGGACCACGA GCCTGCCGCG TCTCCGCTGC
Cat5115 ---------- ---------- ---------- ---------- ----------
Cow17976 T--------- ---------G TGGACCACGA ACCCGCTGTA TCTCCACTGC
Squ26819 C--------- ---------C TGGACCCAGA GCCCACTGTG TCTCCACTGC
Mar20525 T--------- ---------C TGGACCACGA GCTTGCCGTG TCTCCATTGC
Chi21477 T--------- ---------C TGGACCATGA GCCTGCCGTG TCTCCATTGC
Hum97007 T--------- ---------C TGGACCATGA GCCTGCCGTG TCTCCATTGC
Ele6986 T--------- ---------C TGGACCATGA GCCCACTGTG TCCCCATTGC
Hor14981 T--------- ---------C TGGACCACGA GCCTGCTGTG TCTCCGTTGC
Mic8799 T--------- ---------C TGGACCACGA GCCTGCTGTG TCTCCATTGC
Pan16250 T--------- ---------C TGGACCATGA GCCTCCTGTG TCTCCGCTGC
Meg1515 T--------- ---------C TGGACCACGA GCCTGCTGTC TCTCCATTGC
Pig5706 T--------- ---------C CGGACCACGA GCCGGCCGTG TCTCCGCTGC
Dol15170 T--------- ---------C TGGACCACGA GCCCGCCGTG TCTCCATTGC
Pik8698 C--------- ---------C TGGACCATGA ACCTGCCGTG TCTCCGCTGC
Kag6116 C--------- ---------C TGGACCACGA GCCTGCCGTG TCTCCTCTGC
Hed14995 A--------- ---------- ---------- ---------- ----------
Kag12502 A------GGG TTCATTAGAA GTGCACAGGC CTCCTCTGGG TCCCCAGCAC
Meg7609 A------GGG TTCATTAGGA GTGCACAGGT CCCCAGCGGG TCTCCAGCAC
Pla958 AGTA---GGA TTCATCAGAA GCACACAGCC TACCGGTGGG TCCCCGGCTC
Chk4213 A------GGT TTTATCAGAA GCACACAGCC AACAAGTGGG TCTCCCGCGC
Zeb17391 A------GGT TTCATCAGAA GCACGCAGCC AACAGGCGGG TCCCCCGCGC
Opo6090 A------GGG TTTATTAGAA GCACACAGCC CCCCAGTGGG TCCCCAGCAC
Mou26596 AGCA---GGG TTCATTAGAA GCACACAGGC CTCCAGTGGG TCCCCAGCTC
Rab8738 AGCA---GGG TTCATTAGAA GTGCACAGCC GTCCAGTGGG TCCCCAGCAC
Mac6262 A------GGG TTCGTCAGAG GTGCACAGGC CTCCAGTGGA TCCCCAGCAC
Nmr356595 A------GGG TTCATTAGAA GTACACAG-- -ACTGGAGGG TCCCCAGCCC
Gui13202 AGGTAAGGGT CTCAGCATGA GTGCACAG-- -ACCAGTGGG TCCCCTGCCC
Squ21312 A------GGG TTCATTAGAA GTACACAGGC CTCCAGTGGG TCCCCAGCAC
Ele5345 AGGTATGGGG TTCATTAGAA GTGCACAGGC CCCCAGTGGG TCCCCAGCAC
Cow15026 A------GGG TTCATTAGAA GTGCACAGGC CCCCAGTGGG TCCCCAGCAC
Mic7200 A------GGG TTCATTAGAA GTGCACAGGT CCCCAGTGGG TCCCCAGCAC
Mar8288 A------GGG TTCCTCAGAG GTGCACAGGC CTCCAGTGGA TCCCCAGCAC
Ora464 A------GGG TTCATCAGAG GTGCGCAGGC CTCCAGTGGA TCCCCAGCAC
Pig24674 A------GGG TTCATTAGAA GTGCACAGGC CCCCAGTGGG TCCCCGGCAC
Chi1727 A------GGG TTCTTCAGAG GTGCACAGGC CTCTAGTGGA TCCCCAGCAC
Hum143322 A------GGG TTCATCAGAG GTGCACAGGC CTCTAGTGGA TCCCCAGCAC
Dol17378 A------GGC TTCATTAGAA GTGCACAGGC CCCCAGTGGG TCCCCAGCAC
Hor5708 A------GGG TTCATTAGAA GTGCACAGGC CCCCAGCGGT TCCCCAGCAC
Pan14636 A------GGG TTCCTTAGAG GCGCACAGGC CCCCAGTGGG TCCCCAGCAC
Dog13920 AGCA---GGG TTCATTAGAG GTGCACAGGC CCCTAGTGGG TCCCCAGCAC
Pla1046 TCCCCCGGAA AGAAAGAACA CCCCAAGACA GTGGGTTGAA TGAAGAC---
Chk3875 TGCCACGGAA GGAGAGAGTG GCCCTGGAGA GCAGTTTGAA TGAAGAT---
Zeb4720 TCCCACGGAA GGAGAGGGTG GCCCTGGAGA GCAGTTTGAA TGAAGAT---
Opo12126 TCCCAAGGAA AGAAAGAACT CCTCAGGATG GTGGCTTGAA TGAAGAT---
Rab7140 TCCCTCGGAA AGAGCGAGGC CCCCCGGACG GCGGCCTGAA TGAGGAC---
Mou26842 TTCCTCGGAA AGAGCGCGGG CCCCCAGACG GCAGCCTAAA TGAAGAT---
Rat9371 TTCCTCGGAA AGAGCGTGGG CCCCCGGACG GCAGCCTAAA TGAAGAT---
Nmr361423 TCCCCCGGAA AGAGCGAGCT GCTCCAGACG GAGGCCTGAA TGAGGAC---
Cat5115 ---------- ---------- ---------- ---------- ----------
Cow17976 TCCCTCGAAA AGAACGGGGT CCTCCGGATG GCAGCCTCAA TGAGGAT---
Squ26819 TCCCTCGAAA AGAGCGCGGT GCCCCCGACG GCAGCCTGAA CGAAGAT---
Mar20525 TCCCTCGAAA AGAGCGAGGT CCCCCAGAGG GTGGCCTGAA TGAAGAT---
Chi21477 TCCCTCGAAA AGAGCGAGGT GCCCCGGAGG GCGGCCTGAA TGAAGAT---
Hum97007 TCCCTCGAAA AGAGCGAGGT CCCCCGGAGG GCGGCCTGAA TGAAGAT---
Ele6986 TCCCTCGGAA AGAGCGAGGT CCCCAGGATG CCAGCCTAAA TGAAGAT---
Hor14981 TCCCTCGAAA AGAGCGAGGT CCCCAGGATG GTGGCTTAAA TGAAGAT---
Mic8799 TCCCTCGAAA AGAACGAGGT CCCCAGGATG GTTGCCTAAA TGAAGAT---
Pan16250 TCCCTCGAAA AGAACGAGGT CCCCAGGATG GCGGCCTAAA TGAAGAT---
Meg1515 TCCCTCGAAA AGAGCGCAGT CCCCAAGATG GTGGCCTCAA TGAAGAT---
Pig5706 TGCCTCGAAA AGAGCGCGGC CCTCAGGACG GCGGCCTCAA CGAAGAC---
Dol15170 TCCCGCGAAA AGAACGCGGT CCTCAGGATG GCAGCCTAAA CGAAGAC---
Pik8698 TCCCACGAAA AGAGCGGGGT CCCCCGGACG GCGGCCTGAA CGAAGAT---
Kag6116 TCCCTCGCAA AGAGCGGGGC CCCCCCGAGG GCGGCCTGGC GGAGGAC---
Hed14995 ---------- ----AGAGAC AAGTCACCCC TTAGCTTACT GGAAGATGCC
Kag12502 TGCCTCGAAA GCAAAGAGAC AAATCACCCA GTAGCCTCTT GGAAGATGCC
Meg7609 TGCCTCGGAA GCAAAGAGAC AAGTCGCCCA GCAGCCTCTT GGAAGATGCC
Pla958 TGCCTCGCAA GCAGCGGGAT AAGTCGCCCA GCAGCCTCTT GGAGGATGCC
Chk4213 TGCCTCACAA GCAGAGGGAC AAGTCACCCA GCACCCTGCT GGAGGATGCC
Zeb17391 TGCCCCACAA GCAGAGGGAC AAGTCCCCCA GCAGCCTCCT GGAGGATGCC
Opo6090 TGCCTCGAAA ACAGAGGGAC AAGTCACCTA GTAGCCTCTT GGAAGATGCC
Mou26596 TGCCTCGAAA GCAAAGAGAT AAGTCGCCCA GCAGCCTCTT AGAAGATGCC
Rab8738 TGCCTCGAAA GCAAAGAGAC AAGTCACCCA GCAGCCTCTT GGAAGACGCC
Mac6262 TGCCTCGAAA GCAAAGAGAC AAGTCACCCA GCAGCCTCTT GGAAGATGCC
Nmr356595 TGCCTCGAAA GCAAAGAGAT AAGTCACCCA GCAGCCTCTT GGAAGATGCC
Gui13202 TGCCTCGAAA ACAAAGAGAT AAATCACCCA GCAGCCTCTT GGAAGATGCT
Squ21312 TGCCTCGAAA ACAGAGAGAC AAGTCACCCA GCAGCCTCTT GGAAGATGCC
Ele5345 TGCCTCGAAA GCAAAGAGAC AAGTCACCCA GCAGCCTCTT GGAAGATGCC
Cow15026 TGCCTCGAAA GCAGAGAGAC AAGTCACCCA GCAGCCTCTT GGAAGATGCC
Mic7200 TGCCTCGAAA ACAAAGAGAC AAGTCACCCA GCAGCCTCTT GGAAGATGCT
Mar8288 TGCCTCGAAA GCAAAGAGAC AAGTCACCCA GTAGCCTCTT GGAAGATGCC
Ora464 TGCCTCGAAA GCAAAGAGAC AAGTCACCCA GCAGCCTCTT GGAAGATGCC
Pig24674 TGCCTCGAAA GCAAAGAGAC AAGTCACCCA GCAGCCTCTT GGAAGATGCC
Chi1727 TGCCTCGAAA GCAAAGAGAC AAGTCACCCA GCAGCCTCTT GGAAGATGCC
Hum143322 TGCCTCGAAA GCAAAGAGAC AAGTCACCCA GCAGCCTCTT GGAAGATGCC
Dol17378 TGCCTCGAAA GCAAAGAGAC AAGTCCCCCA GCAGCCTCTT GGAAGATGCC
Hor5708 TGCCTCGAAA GCAGAGAGAC AAGTCGCCCA GCAGCCTCTT GGAAGACGCC
Pan14636 TGCCTCGAAA ACAAAGAGAC AAGTCACCCA GCAGCCTCTT GGAAGATGCC
Dog13920 TGCCTCGAAA ACAAAGAGAC AAGTCACCCA GCAGCCTCTT GGAAGATGCC
Pla1046 ---GAGCGCC TCCTTCCGAA AGATAAGAAG ACCAACCTGT TCAGCGCCCT
Chk3875 ---GAGAGGC TGCTTCCAAA AGACAAAAAG CCCAACCTCT TCAGTGCCCT
Zeb4720 ---GAGCGGC TTCTTCCAAA AGACAAAAAG CACAACCTCT TCAGTGCTCT
Opo12126 ---GAACGCC TTCTCCCTAA AGACAAGAAG ACTAACCTGT TTAGTGCCCT
Rab7140 ---GAGCGCC TCCTCCCCAA AGACAAGAAG ACCAACCTGT TCAGCGCCTT
Mou26842 ---GAGCGCC TTCTCCCCAG AGACAGAAAG ACCAACCTGT TCAGCGCTTT
Rat9371 ---GAGCGTC TCCTCCCCAA AGACAAAAAG ACCAACCTGT TCAGCGCCTT
Nmr361423 ---GAGCGCC TCCTTCCCAA AGACAAAAAG ACCAACCTGT TCAGCGCCCT
Cat5115 ---------- ---------- ---------- ---------- ----------
Cow17976 ---GAGCGCC TGCTTCCCAA AGACAAGAAG ACCAACCTGT TCAGCGCCTT
Squ26819 ---GAGCGCC TTCTCCCCAA AGACAAGAAG ACCAACCTGT TCAGCGCCCT
Mar20525 ---GAGCGCC TTCTCCCCAA AGACAAAAAG ACCAACTTGT TCAGCGCCTT
Chi21477 ---GAGCGCC TTCTCCCCAA AGACAAAAAG ACCAACTTGT TCAGCGCCTT
Hum97007 ---GAGCGCC TTCTCCCCAA AGACAAAAAG ACCAACTTGT TCAGCGCCTT
Ele6986 ---GAGCGCC TTCTCCCCAA AGACAAAAAG ACCAACTTGT TCAGCGCCTT
Hor14981 ---GAACGCC TTCTCCCCAA AGACAAAAAG ACCAACTTGT TCAGTGCCTT
Mic8799 ---GAACGCC TTCTCCCCAA AGACAAAAAG ACCAATTTGT TTAGCGCCTT
Pan16250 ---GAGCGCC TTCTCCCCAA AGACAAAAAG ACCAACTTGT TCAGTGCCTT
Meg1515 ---GAACGCC TTCTCCCCAA AGACAAAAAG ACCAACTTGT TTAGCGCCTT
Pig5706 ---GAGCGCC TGCTCCCCAA AGACAAGAAG ACCAACTTGT TCAGCGCCTT
Dol15170 ---GAGCGCC TCCTCCCCAA AGACAAGAAG ACCAACTTGT TCAGTGCCTT
Pik8698 ---GAGCGCC TTCTCCCCAA AGACAAGAAA ACCAACCTGT TCAGCGCCTT
Kag6116 ---GAGCGCC TCCTGCCCAA AGACAGAAAG ACCAACCTAT TTAGCGCCCT
Hed14995 AAAGAGACAT GCTTCACCAG GGATAGGAAG GGAGGCTTTT TCAGTTCCTT
Kag12502 AAAGAGACTT GCTTCACCAG AGATAGGAAG GGGGGTTTCT TCAGCTCCTT
Meg7609 AAAGAGACAT GCTTCACCAG GGACAGGAAA GGCGGCTTCT TCAGCTCCTT
Pla958 AAAGAGACCA CCTTTACCAG GGACAGGAAG GGGGGCTTCT TCAGCTCTTT
Chk4213 AAAGAGACAA CTTTCACCAG GGACAGAAAA GGTGGCTTCT TCAGCTCCTT
Zeb17391 AAAGAGACCA CGTTCACCAG GGACAGGAAA GGGGGCTTCT TCAGCTCCTT
Opo6090 AAAGAGACAA CTTTTACTAG GGACAGAAAG GGAGGCTTCT TCAGCTCCTT
Mou26596 AAAGAGACAT GCTTTACCAG GGATAGGAAG GGGGGCTTCT TCAGCTCCTT
Rab8738 AAAGAGACGT GCTTCACCAG GGACAGGAAG GGCGGCTTCT TCAGCTCCTT
Mac6262 AAAGAGACAT GCTTCACCAG GGATAGGAAG GGGGGCTTCT TCAGCTCCTT
Nmr356595 AAAGAGACAT GCTTCACCAG GGATAGGAAG GGAGGCTTCT TCAGCTCCTT
Gui13202 AAAGAGACCT GTTTCACCAG GGATCGGAAA GGAGGCTTTT TCAGCTCCTT
Squ21312 AAAGAGACAT GCTTCACCAG GGATAGGAAG GGAGGCTTCT TCAGTTCCTT
Ele5345 AAAGAGACAT GCTTCACCAG GGATAGGAAA GGAGGCTTCT TCAGCTCCTT
Cow15026 AAAGAGACAT GCTTCACCAG AGATAGGAAG GGAGGCTTCT TCAGCTCCTT
Mic7200 AAAGAGACGT GCTTCACCAG GGATAGGAAG GGAGGCTTCT TCAGCTCCTT
Mar8288 AAAGAGACAT GCTTCACCAG GGATAGGAAA GGGGGCTTCT TCAGCTCCTT
Ora464 AAAGAGACAT GCTTCACCAG GGATAGGAAG GGGGGCTTCT TCAGCTCCTT
Pig24674 AAAGAGACTT GCTTCACCAG AGATAGGAAG GGAGGCTTCT TCAGCTCCTT
Chi1727 AAAGAGACAT GCTTCACCAG GGATAGGAAG GGGGGCTTCT TCAGCTCCTT
Hum143322 AAAGAGACAT GCTTCACCAG GGATAGGAAG GGGGGCTTCT TCAGCTCCTT
Dol17378 AAAGAGACAT GCTTCACCAG AGATAGGAAG GGAGGCTTCT TCAGTTCCTT
Hor5708 AAAGAGACAT GCTTCACCAG GGATAGGAAG GGAGGCTTCT TCAGCTCCTT
Pan14636 AAAGAGACAT GCTTCACCAG GGATAGGAAG GGAGGCTTCT TCAGCTCCTT
Dog13920 AAAGAGACAT GCTTCACCAG GGATAGGAAG GGAGGCTTCT TCAGCTCCTT
Pla1046 AATCAAGAAG AAGAAGAAAA CGGCCCCCAC GCCGCCGAAA CGCAGCAGTT
Chk3875 TATCAAGAAG AAGAAGAAAA CTGCCCCAAC CCCTCCAAAA CGGAGCAGCT
Zeb4720 GATCAAGAAG AAGAAGAAAA CTGCCCCTAC CCCTCCGAAA CGGAGCAGCT
Opo12126 AATTAAGAAG AAGAAGAAAA CTGCTCCGAC ACCCCCCAAA CGCAGCAGTT
Rab7140 GATCAAGAAG AAGAAGAAGA CGGCTCCGAC GCCCCCGAAG CGCAGCAGCT
Mou26842 GATCAAGAAG AAGAAGAAAA TGGCGCCGAC GCCCCCTAAG CGCAGCAGTT
Rat9371 GATCAAGAAG AAGAAGAAAA TGGCGCCGAC GCCCCCTAAG CGCAGCAGTT
Nmr361423 GATCAAGAAG AAGAAGAAAA TGGCGCCAAC CCCTCCTAAG CGCAGCAGCT
Cat5115 ---------- ---------- --GCCCCAAC GCCCCCGAAA CGCAGCAGCT
Cow17976 GATCAAGAAG AAGAAGAAAA CCGCCCCAAC CCCTCCCAAA CGCAGCAGCT
Squ26819 GATCAAGAAG AAGAAGAAAA TGGCCCCAAC TCCTCCCAAG CGCAGCAGCT
Mar20525 GATCAAGAAG AAGAAGAAGA CAGCACCAAC ACCCCCCAAA CGCAGCAGTT
Chi21477 GATCAAGAAG AAGAAGAAGA CAGCCCCAAC CCCTCCCAAA CGCAGCAGCT
Hum97007 GATCAAGAAG AAGAAGAAGA CAGCCCCAAC CCCTCCCAAA CGCAGCAGCT
Ele6986 AATCAAAAAG AAGAAGAAAA CAGCCCCCAC CCCTCCCAAA CGCAGCAGCT
Hor14981 GATCAAGAAG AAGAAGAAAA CAGCCCCAGC CCCTCCCAAA CGCAGCAGCT
Mic8799 GATCAAGAAG AAGAAGAAAA CGGCCCCAAC CCCTCCCAAA CGCAGCAGCT
Pan16250 GATCAAGAAG AAGAAGAAAA CAGCCCCAAC CCCCCCGAAA CGCAGCAGCT
Meg1515 GATCAAGAAG AAGAAGAAAA CGGCCCCAAC CCCTCCCAAA CGCAGCAGCT
Pig5706 GATCAAGAAG AAGAAGAAGA CCGCCCCGAC CCCTCCCAAA CGCAGCAGCT
Dol15170 GATCAAGAAG AAGAAGAAAA CAGCCCCAAC CCCTCCCAAA CGCAGCAGCT
Pik8698 GATCAAGAAG AAGAAGAAGA CTGCGCCGGC CCCCCCGAAG CGCAGCAGCT
Kag6116 GATAAAGAAG AAGAAGAAGA TGGCGCCAGC CCCACCCAAG CGCAGCAGCT
Hed14995 CATGAAAAAG AGAAAT---- --GCTCCCAC ACCCCCTAAA CGCAGCAGCT
Kag12502 CATGAAGAAG AGAAAT---- --GCTCCCAC ACCCCCTAAA CGCAGCAGTT
Meg7609 CATGAAGAAG AGAAAC---- --GCCCCCAC ACCCCCGAAG CGCAGCAGCT
[truncated: 79,912 more rows]
