# Supplementary material for: Molecular adaptation of telomere associated genes in mammals
Source: BMC Evol Biol. 2013 Nov 15;13:251. doi: 10.1186/1471-2148-13-251 (PMC3833184; doi:10.1186/1471-2148-13-251)
Supplement: Additional file 8 — Gene Trees for each gene family analysed. [file 1471-2148-13-251-S8.xls]

## Sheet: Sheet1
Gene Name	Gene Trees
ABL	(Pla1046:0.109085,(Opo12126:0.080782,(((((Rab7140:0.110057,Pik8698:0.084837)1.00:0.049116,(Mar20525:0.023499,(Chi21477:0.003778,Hum97007:0.001453)1.00:0.012046)0.98:0.022835)0.84:0.007413,(((Mou26842:0.025964,Rat9371:0.022862)1.00:0.078895,Kag6116:0.073135,((((Hed14995:0.091786,(Kag12502:0.040443,(Mou26596:0.041378,Squ21312:0.022154)0.66:0.006327)0.64:0.005,(Meg7609:0.051811,(Pan14636:0.016446,Do…
ANKRD17	(Zeb1580:0.008028,Opo11596:0.045215,Ele5337:0.023364,Mic3126:0.024075,Alp2452:0.018143,Dog5786:0.013357,Dol5573:0.0,Hor15036:0.0,(Cow10871:0.0,Mar16624:0.0,Hum131503:0.0)1.96:0.010649,(Opo19154:0.024762,((((Nmr351416:0.026741,Gui13416:0.011854)0.95:0.016241,(Mou55204:0.005661,Rat2940:0.003505)1.53:0.009791)1.21:0.003512,(Mar14029:0.004279,(Ora14821:0.001977,(Hum132466:0.000772,Chi16149:0.001561)0…
ATM	(Zeb12622:0.099203,Chk17159:0.088189,((((Shr480:0.101558,(((Pan16741:0.040178,Dog14454:0.030789)1.00:0.037014,(Alp3230:0.051998,(Dol6062:0.026058,Cow3111:0.050198)1.00:0.006997)1.00:0.010495)1.00:0.00437,Hor21147:0.056979)1.00:0.005729)1.00:0.008241,(((Squ4418:0.274496,(((Rat29773:0.038772,Mou34218:0.040185)1.00:0.097408,Kag13688:0.074085)1.00:0.010378,Nmr278616:0.082971)0.58:0.002299)1.00:0.0118…
ATRX	(Zeb5896:0.125517,Chk7843:0.060978,((Opo3920:0.241873,(Ele20570:0.063556,(((((Mou31229:0.055508,Rat2550:0.041133)1.00:0.116636,((Gui7873:0.062912,Nmr362441:0.021847)1.00:0.026959,Squ27917:0.040881)0.90:0.003946)0.98:0.004077,((Hum85224:0.002692,Ora20491:0.004899)1.00:0.003939,Mac22574:0.006634)1.00:0.029987)0.83:0.003002,Cow38434:0.062391)0.69:0.00501,Rab7579:0.068051)0.93:0.010387)1.00:0.112122)…
BLM	(Opo19449:0.447187,Hed1434:0.186935,((((Rab13969:0.232559,((Rat11213:0.071128,Mou30528:0.053497)1.00:0.138945,Gui1761:0.165041)1.00:0.025945)1.00:0.019375,(Mar9803:0.045531,((Ora6784:0.028881,(Hum197299:0.006279,Chi7460:0.009247)1.00:0.004631)1.00:0.009769,Mac19526:0.01993)1.00:0.015076)1.00:0.056991)1.00:0.028766,(((Pan13843:0.054044,Dog12385:0.040299)1.00:0.055753,((Cow20301:0.085304,Dol16386:0…
BRCA1	(Chk2781:0.308742,Zeb2867:0.263193,(Opo15150:0.294698,((((((Gui13609:0.419241,Nmr418960:0.217155)1.00:0.211575,(Mou17146:0.108809,Rat20701:0.091169)1.00:0.32676)0.97:0.023232,Squ494:0.144425)0.94:0.02224,(Pik10889:0.237611,Rab3883:0.112029)1.00:0.118832,(Mar12938:0.071201,(Mac1329:0.033175,(Ora8363:0.012886,(Hum12048:0.012088,Chi9236:0.006011)1.00:0.007377)1.00:0.017596)1.00:0.017336)1.00:0.07670…
BRCA2	(Pla15481:0.595026,Opo9516:0.430995,((((Rab16878:0.232249,(((Gui5153:0.180394,Nmr369497:0.108449)1.00:0.1034,Squ5517:0.184317)0.98:0.011722,(Rat1111:0.093083,Mou41147:0.07938)1.00:0.368621)1.00:0.021696)1.00:0.010434,(((Ora5264:0.020172,(Hum139618:0.003801,Chi5766:0.005672)1.00:0.012778)1.00:0.012316,Mac7197:0.035322)1.00:0.019813,Mar18462:0.08479)1.00:0.100483)1.00:0.018825,((((Alp886:0.116536,(…
BRIP1	(Chk5279:0.599833,Pla11526:0.198833,((((((Alp5058:0.067785,(Cow12068:0.114145,Dol4555:0.039497)1.00:0.014686)1.00:0.016072,Meg7069:0.072183)1.00:0.008959,(Mic3866:0.092941,(Pan8785:0.026312,Dog17737:0.065003)1.00:0.040501)0.78:0.004232)1.00:0.019741,(((((Hum136492:0.002336,Chi9493:0.003147)1.00:0.009089,Ora8802:0.014166)0.96:0.002802,Mac9027:0.103477)1.00:0.010265,Mar1292:0.04475)1.00:0.056866,(R…
CBX1	(Cat6056:0.005239,Gui8408:0.106309,Pla4199:0.020037,Shr4860:0.03073,Chk230:0.039469,Pig17529:0.005249,Ora8891:0.005154,Dog16832:0.005313,Hor8048:0.005194,Cow2949:0.005212,Pik3699:0.005348,Meg2567:0.005227,Hum108468:0.005296,Ele18526:0.005285,Mou18666:0.00536,Chi38999:0.005248,Kag716:0.005316,Squ23986:0.005286,Mic5030:0.010385,Opo12368:0.02268,Nmr391494:0.010503,Rat8689:0.010445,Rab8021:0.005244,M…
CBX3	(Cow5540:0.119132,Gui15168:0.109155,Pan19501:0.022767,Rat30902:0.022333,Rab25538:0.026949,Opo572:0.020369,Dol711:0.017935,Shr8011:0.017632,Ele6907:0.017626,Mac6818:0.015381,'Nmr336687-6':0.011523,Dog2897:0.009154,Alp10418:0.008881,Pan5969:0.00894,Rat11814:0.008906,Mou29836:0.009197,Gui23915:0.008993,Rab21397:0.009034,Mou59647:0.008852,Chi19003:0.008916,Mou57886:0.008749,Rab2464:0.008864,Mar7952:0…
CBX5	(Alp11477:0.545112,Dol4524:0.120985,Meg321:0.066649,Ora4599:0.066824,Rab13345:0.131078,Chi5034:0.066959,Nmr411524:0.065467,Hum94916:0.066746,Cow6246:0.065573,Mac4950:0.066763,Pig282:0.066123,Mar18847:0.066976,Hor8101:0.066892,Squ14668:0.066187,Mic652:0.198606,Ele1576:0.197168,Gui7737:0.070696,Kag10625:0.197047,Pik6101:0.067967,(Mou9575:0.066903,Rat36841:0.066728)1.00:0.263753,(Dog6593:0.068968,Pa…
DKC1	(Dog9311:0.284278,Cow13045:0.052652,(Dog19620:0.058927,Pan2776:0.041906)0.83:0.012902,(((Hum130826:0.002402,Mac5768:0.009699,Mar4210:0.096446,Chi22449:0.014544,Ora20892:0.004932)1.00:0.031169,((Squ1074:0.008162,Squ11904:0.063695)0.99:0.028145,Squ20149:0.048563)0.98:0.02324,Gui8825:0.094571,(Mou31403:0.058782,Kag13566:0.384239)0.59:0.032134,(Rab12646:0.023522,Pik5248:0.065274)0.99:0.02224,(Ele221:…
ERCC1	(Hed12787:0.090491,(Ele1829:0.075757,(Gui15606:0.07436,(Squ2805:0.043539,(Pik11127:0.113961,Rab24047:0.368809)1.00:0.066001)0.61:0.014812)0.60:0.016298,((((Hum12061:0.01175,Chi11152:0.003916)1.00:0.011689,Ora10120:0.007804)0.63:0.007053,Mac718:0.021591)0.73:0.031926,Mar12670:0.252935)0.78:0.025454,(Rat17839:0.07551,Mou3549:0.04368)1.00:0.080477,(Opo21546:0.171494,Pla4536:0.419947)1.00:0.224488,Ka…
ERCC4	(Hed7844:0.11155,((((Chk2981:0.10989,Zeb5055:0.060606)1.00:0.244683,Opo4840:0.120231)1.00:0.08077,Ele15242:0.050118)0.98:0.009903,((((Mou22545:0.044594,(Rat29076:0.018324,Rat3363:0.001471)1.00:0.031532)1.00:0.133857,(Gui4495:0.048636,Nmr310520:0.044578)1.00:0.030603)0.81:0.011475,(Pik15197:0.078949,Rab14976:0.073156)1.00:0.043179)0.55:0.009547,(Mar15982:0.03596,(Mac15665:0.016995,(Ora7121:0.00803…
EXO1	(Opo6877:0.165847,(((((((Rat3876:0.045431,Mou39748:0.079857)1.00:0.191888,Kag15067:0.137443)0.96:0.024683,(Nmr311873:0.078934,Gui363:0.109912)1.00:0.0466)0.75:0.011165,Squ10739:0.327086)0.97:0.020062,(((((Chi2167:0.003816,Hum174371:0.010077)1.00:0.006309,Ora67:0.013881)1.00:0.006994,Mac8761:0.025037)1.00:0.017212,Mar17241:0.073035)1.00:0.068254,Rab16157:0.120301)0.90:0.00947)0.69:0.007892,((((Mic…
FANCA	(Chk516:0.596885,Pla4838:0.240003,(Opo3463:0.23816,((((Rab26073:0.329452,(((Gui2341:0.12534,Nmr373952:0.106992)1.00:0.153002,Squ13992:0.22704)0.94:0.02237,(Mou32815:0.092567,Rat16706:0.069128)1.00:0.18441)1.00:0.040093)1.00:0.036492,(Mar10686:0.092081,(Ora7674:0.022573,(Hum187741:0.009223,Chi8492:0.006403)1.00:0.01411)1.00:0.033471)1.00:0.10271)1.00:0.037008,((((Cat3795:0.118134,(Pan1287:0.091372…
FANCB	(Opo17276:0.274366,(((((((Mic2501:0.019943,Mic15275:0.021496)1.00:0.111008,Meg827:0.099013)1.00:0.047754,((Alp10178:0.089199,Pig12130:0.120847)0.92:0.011306,(Cow16433:0.150231,Dol12161:0.079245)1.00:0.021617)1.00:0.060719)0.56:0.010418,(Pan6335:0.041566,Dog11861:0.108276)1.00:0.072977,Hor17194:0.112011)0.67:0.017858,Shr9769:0.489285)1.00:0.031662,(((((Chi21680:0.004656,Hum181544:0.00351)1.00:0.00…
FANCC	(Pik15932:0.202103,Rab10476:0.107811,(((((Mou21461:0.042011,Rat16889:0.05042)1.00:0.170115,Kag11345:0.179951)1.00:0.059011,Nmr364454:0.143464)0.69:0.020176,Squ6342:0.2685)0.60:0.020261,((((((Hed15963:0.231556,Meg295:0.08072)0.99:0.019914,(Alp3338:0.098299,(Cow17195:0.100751,Dol6155:0.044811)1.00:0.029013)1.00:0.021891)0.52:0.004891,(Hor6736:0.113859,(Pan11534:0.079613,Cat3706:0.046993)1.00:0.0519…
FANCD2	(Chk3720:0.053269,Zeb6733:0.080343,(((((((Alp3248:0.122444,(Dol7555:0.051123,Cow10077:0.109924)0.99:0.016915)0.77:0.008195,Pig11563:0.077475)1.00:0.021901,(Dog5182:0.03894,Pan16051:0.023042)1.00:0.028905,Hor18519:0.059456,(Mic6190:0.10758,Meg12616:0.062255)1.00:0.031348)0.96:0.010962,Hed14002:0.222356)0.98:0.010885,((((Chi14609:0.004639,Hum144554:0.005038)1.00:0.004427,Ora13666:0.013955)1.00:0.01…
FANCE	(Pla14575:0.893825,Chk2561:1.033769,(Opo13771:0.473973,(Rat504:0.337122,((Rab27207:0.244087,((Hed12175:0.201587,(((Meg2762:0.126742,Mic79:0.147366)1.00:0.031375,((Pig1546:0.13204,(Cow19492:0.084436,Dol9422:0.061131)1.00:0.024009)1.00:0.035216,Hor13190:0.103768)0.98:0.017895)0.91:0.014472,((Dog1313:0.107028,Pan684:0.124028)0.51:0.010589,Cat12902:0.110814)1.00:0.044317)0.73:0.009829)1.00:0.036837,(…
FANCF	(Chk3660:0.231856,Zeb4603:0.235875,(Opo24521:0.37364,(((Rab8345:0.180178,((Squ15643:0.18395,((Mac20817:0.03477,(Ora3416:0.016419,Hum183161:0.010377,Chi3445:0.010641)1.00:0.021586)1.00:0.014953,Mar23251:0.048999)1.00:0.072767)0.54:0.012778,(Ele11367:0.125325,(((Cow7230:0.102643,Dol896:0.070015)1.00:0.064679,Mic17124:0.251339)0.66:0.020955,Cat6802:0.14031)1.00:0.039232)1.00:0.037554)0.99:0.047402)1…
FANCI	(Zeb8198:0.042984,Chk6658:0.03783,(Opo19568:0.100575,((((((Mou39187:0.037426,Rat16689:0.035263)1.00:0.127611,Rab11488:0.07359)0.71:0.015024,(Kag14135:0.151701,(Gui7259:0.074269,Nmr310842:0.053575)1.00:0.047692)0.71:0.014642)0.52:0.002867,(Mar12809:0.039405,(Mac11155:0.019002,(Ora6762:0.010164,(Hum140525:0.002221,Chi7430:0.005963)0.99:0.001807)1.00:0.007261)1.00:0.010787)1.00:0.035808)1.00:0.00647…
FANCL	(Alp9713:0.035161,Pig8394:0.082235,((Hor17007:0.037778,(((((Hum115392:0.002892,Chi11942:0.011499)0.97:0.005792,Ora12394:0.011763)1.00:0.017621,Mac2026:0.026119)0.85:0.007271,Mar9275:0.047499)1.00:0.032335,(Opo2105:0.112101,(Pla11174:0.183298,(Chk7879:0.071289,Zeb6799:0.094396)1.00:0.294968)0.95:0.048253)1.00:0.067847)0.89:0.013112,(Pan15826:0.032229,Dog2940:0.045504)1.00:0.023492,Squ12532:0.05949…
MLH1	(Pla15305:0.756555,((((Cat1371:0.046503,(Dog4783:0.026925,Pan17905:0.022599)1.00:0.013096)0.97:0.010522,Ele21468:0.116317)0.75:0.010668,Hor690:0.042763,(Alp6828:0.069726,((Pig24222:0.072718,Cow16758:0.047342)0.91:0.008102,Dol14879:0.036465)1.00:0.013846)1.00:0.019354,(Meg5087:0.034821,Mic3552:0.050752)1.00:0.020292)0.75:0.010487,(Mar12414:0.018863,(Ora14021:0.012448,(Hum76242:0.0047,Chi14743:0.00…
MLH3	(Zeb12203:0.159519,Chk10304:0.178185,(Opo6037:0.381249,(((Hed14034:0.350514,(((Pan18320:0.048571,Dog17012:0.068525)1.00:0.0559,Hor8011:0.07628)0.52:0.003902,((Alp3084:0.098576,(Pig2378:0.093306,(Dol1923:0.054116,Cow19279:0.080805)1.00:0.012234)1.00:0.008575)1.00:0.016929,(Mic5949:0.072607,Meg664:0.066915)1.00:0.019646)0.99:0.005043)0.56:0.004883)1.00:0.011544,(((((Rat6699:0.090501,Mou21245:0.0754…
MRE11A	(Hum20922:0.01087,Chi4184:0.007744,((Mar3984:0.03143,(Mar35049:0.237495,(((((Alp5835:0.050717,Cow8925:0.040371)0.85:0.009549,(Dol10568:0.046058,Pig14955:0.078839)0.60:0.006424)0.99:0.00996,Mic2006:0.062596)0.75:0.010269,Hor295:0.063491)0.75:0.008115,((Pan7626:0.03949,Dog4162:0.042106)1.00:0.015187,(Shr4293:0.073733,Hed8433:0.059914)1.00:0.026074)0.85:0.007076,(Rab14899:0.0417,(Gui14563:0.087585,N…
MSH3	(Alp9414:0.111452,Pig14126:0.087112,((Cow7684:0.05549,Dol16443:0.03269)0.90:0.00829,(((Pan15754:0.033793,Dog8788:0.045286)1.00:0.04244,Hor9962:0.061657)0.53:0.004974,(((((Mac18284:0.021613,((Hum113318:0.004255,Chi17043:0.002888)1.00:0.00778,Ora15601:0.007948)1.00:0.010936)1.00:0.050804,(Squ25220:0.134574,((Mou14850:0.040689,Rat13673:0.057835)1.00:0.126408,((Nmr265081:0.124509,Gui11122:0.17278)1.0…
MUTYH	(Cat2222:0.061413,((((Dol8783:0.047108,(Cow11242:0.103226,Pig3919:0.118727)1.00:0.019408)1.00:0.015432,((((((Mac20079:0.034596,((Chi24019:0.001907,Hum132781:0.009182)0.76:0.003566,Ora1415:0.022682)1.00:0.018404)1.00:0.025207,Mar4634:0.044599)1.00:0.035342,(Kag7152:0.120925,(Pla14215:0.33667,Chk10226:0.609911)1.00:0.172994)0.99:0.039277)0.67:0.005621,(Rab1966:0.07671,Pik4007:0.125735)1.00:0.060075…
NBN	(Zeb11805:0.177581,Chk15912:0.219231,(((((Shr4528:0.193801,Hed15961:0.147732)1.00:0.047102,(((Alp5103:0.091238,(Dol13105:0.052437,Cow13225:0.094859)1.00:0.021384)1.00:0.021236,((Pan15005:0.044076,Dog8992:0.328506)1.00:0.044475,(Meg16464:0.166872,Mic8805:0.198488)1.00:0.046255)0.96:0.011208)0.69:0.004646,Hor13889:0.090812)0.53:0.005189)0.99:0.010212,(((Pik378:0.168012,Rab9935:0.066595)1.00:0.06234…
PALB2	(Alp6454:0.113311,(Dol5260:0.059763,Cow6405:0.145467)1.00:0.023595,(Pig10794:0.183484,((Hor8391:0.142558,(Mic10471:0.165259,Meg8440:0.352528)1.00:0.030061)0.94:0.010889,(((Pan14287:0.110735,Cat12942:0.110326)1.00:0.066893,Hed15423:0.449729)0.75:0.011627,((((((Chi7890:0.005021,Hum83093:0.006418)1.00:0.014301,Ora7193:0.018868)1.00:0.018448,Mac17304:0.050409)1.00:0.028722,Mar20619:0.081539)1.00:0.11…
PARP2	(Pig2143:0.057536,((Cat6925:0.043285,(Pan5544:0.027039,Dog5389:0.082168)0.67:0.007104)1.00:0.027165,((Ele27659:0.045977,Opo7171:0.312952)0.93:0.019639,((((Gui22667:0.087162,Squ28763:0.08104)1.00:0.035507,(Mou36023:0.035528,Rat8892:0.042982)1.00:0.099021)0.96:0.023407,Rab2303:0.137593)0.88:0.01574,(Mar9885:0.034043,((Chi6089:0.00207,Hum129484:0.002104)1.00:0.006182,Ora5562:0.012125,Mac16253:0.0301…
PCNA	(Zeb4036:0.078406,Chk169:0.075309,(Opo11649:0.338865,(Mou27342:0.254057,Rat21264:0.090192)0.74:0.079643,((Ele6413:0.114853,Mar21278:0.039293,Ora10795:0.038935,Hum132646:0.038336,Chi13222:0.038849,Mac13259:0.03902)0.96:0.078504,Hor13162:0.114749,(Cow6065:0.039615,Mic1693:0.041476)0.97:0.078626,Alp7008:0.039421,Pan9089:0.039198,Dog6030:0.03882,Pig30642:0.039588,Meg2865:0.041163)0.95:0.079689,Gui924…
PMS1	(Alp11417:0.06373,((Hor13591:0.058223,((((((Hum64933:0.003428,Chi12737:0.002894)1.00:0.013574,Ora13018:0.06765)1.00:0.008564,Mac14318:0.124914)1.00:0.015425,Mar5590:0.037587)1.00:0.060931,((Rab12511:0.050642,Pik16383:0.094712)1.00:0.059769,((Squ998:0.077762,Gui2784:0.095684)0.95:0.012423,((Mou26098:0.041793,Rat4076:0.125485)1.00:0.16099,Kag335:0.139114)0.95:0.015524)1.00:0.018508)0.97:0.00675)1.0…
PMS2	(Zeb8778:0.128176,Chk3430:0.102634,((Opo8178:0.19262,Pla1944:0.196452)0.82:0.037433,((((((Cat8459:0.096791,(Pan9032:0.084586,Dog15559:0.125637)1.00:0.037956)1.00:0.051269,(Dol5291:0.083107,Pig7590:0.124274)1.00:0.054709)0.54:0.008163,(Shr1157:0.211063,Hed14086:0.185127)1.00:0.060767)0.83:0.011092,(Hor14072:0.07899,(Mic3795:0.098485,Meg16088:0.119435)1.00:0.026928)0.93:0.0131)0.97:0.016102,(Rab125…
RAD50	(Pla8019:0.093114,(Chk6794:0.096667,Zeb1377:0.084546)1.00:0.177212,(Opo13947:0.084157,((((((Rab25001:0.098199,Pik11739:0.019711)0.74:0.005946,((Gui2226:0.054059,Nmr265335:0.029196)1.00:0.019894,(Rat33065:0.018176,Mou20380:0.024298)1.00:0.048164)0.73:0.004904)0.79:0.005271,(Mac3130:0.003937,(Ora15764:0.001564,(Chi17218:0.001574,Hum113522:0.001554)0.99:0.001548)1.00:0.00233)1.00:0.017097)0.79:0.003…
RAD51D	(Dog18313:0.049019,Pan14577:0.051152,(Cat251:0.03929,(((Dol15503:0.05734,Cow19082:0.079006)0.96:0.020125,Pig26989:0.158573)1.00:0.022168,((((Meg3905:0.073187,Mic12495:0.071139)0.96:0.018207,Hor14139:0.066285)0.76:0.011927,(((Mar14732:0.04859,(Ora8178:0.01953,(Chi9010:0.005996,Hum185379:0.141723)1.00:0.016756)0.99:0.013182)1.00:0.046867,((Pik11777:0.145271,(Gui25259:0.063177,Nmr378090:0.160833)0.9…
RB1	(Alp6884:0.023053,Pig9401:0.024845,((Dog4436:0.016109,Pan3640:0.006044)1.00:0.017928,Hor14575:0.021117,(Cow6640:0.025875,Dol4232:0.01422)0.63:0.004424,(Mic8336:0.021588,Meg2744:0.024609)0.95:0.007909,(((Rab16404:0.015551,Pik10250:0.060423)1.00:0.020141,(Mac7891:0.002778,(((Chi5864:0.001163,Hum139687:0.002355)0.84:0.002568,Mar9076:0.056594)0.82:0.003284,Ora5357:0.005693)0.77:0.002815)1.00:0.027633…
RBL	(Pla13404:0.099603,(((Chk3663:0.059772,Chk3190:0.003462)1.00:0.07247,Zeb7426:0.053163)1.00:0.062948,((((((Mic2235:0.036766,Meg17778:0.038128)1.00:0.009508,(Hor24316:0.049686,((Pig7331:0.04387,(Cow11541:0.015082,Dol1933:0.010895)1.00:0.004202)0.61:0.001753,Alp3604:0.018753)1.00:0.007976,(Dog8696:0.022362,Pan12415:0.025077)0.90:0.003687)0.74:0.002032)1.00:0.005956,((Mar1178:0.037813,(Ora10979:0.006…
SLX4	(Ele7395:0.373574,(((Cow4509:0.229017,Pig7954:0.206989)1.00:0.080207,(Meg16547:0.106478,Mic17724:0.135396)1.00:0.03145)1.00:0.016116,(Pan10700:0.100013,Dog19268:0.121777)1.00:0.115071)1.00:0.058821,((Rab7367:0.340542,((Mou39738:0.108201,Rat24445:0.100608)1.00:0.243876,(Squ8399:0.213843,(Nmr294008:0.094018,Gui7413:0.133404)1.00:0.139076)0.99:0.026857)1.00:0.047868)1.00:0.03932,(Mar19684:0.096785,(…
SUV39H1	(Rat26213:0.054281,Rat39576:0.00266,Mou39231:0.013167,(((Nmr410043:0.0306,Gui13555:0.030435)0.52:0.005499,((Cat2566:0.003245,Dog15545:0.002719)0.97:0.005221,Cow4706:0.00509,(((Hum101945:0.002628,Ora20317:0.005008)0.76:0.010233,Chi21867:0.003235)0.66:0.009843,Mac19768:0.002629,Mar2376:0.037997)0.99:0.007725,Pan12595:0.013493,Rab3807:0.037591,Dol4638:0.003031,Ele5118:0.023987,Hor15438:0.003263)0.75…
SUV39H2	(Mac3528:0.096318,Mac17174:0.007094,Hum152455:0.00302,Ora2106:0.006123,Chi2313:0.003603,(((((((Pig11048:0.003588,Pig23928:0.003589)1.00:0.010473,Cow10210:0.013827,Dol4403:0.024397)0.54:0.008662,Alp8598:0.046399)0.53:0.013029,(Dog4696:0.00478,Pan11527:0.013011,Cat9156:0.012158)0.51:0.00849,(Hor16965:0.018742,((Opo16930:0.081794,Pla15395:0.106803)0.75:0.023917,(Chk13920:0.057366,Zeb2338:0.101887)1.…
TDG	(Zeb11175:0.042112,Chk12722:0.051754,(((((((Gui144:0.343358,Nmr376611:0.08623)0.99:0.061675,(Rat27124:0.080182,(Mou34674:0.007128,Mou47347:0.017816)1.00:0.04696)1.00:0.066631)0.92:0.017104,(Mar14510:0.030459,(Mac21291:0.01566,(Hum139372:0.011864,Ora4890:0.020986)1.00:0.011347)0.77:0.00773)1.00:0.021213)0.97:0.015315,((Pan6606:0.082406,Mic369:0.081125,Ele3813:0.094306)0.86:0.020782,Meg7280:0.05782…
TERF1	(Squ4560:0.011612,Squ25051:0.014555,((((Alp533:0.05773,((Pig6184:0.069553,Cow32982:0.084774)0.76:0.009677,Dol3745:0.07187)0.59:0.00741)0.85:0.013314,Hor11894:0.054027,(((Ora18669:0.011416,(Chi22919:0.008917,Hum147601:0.008913)0.99:0.006715)0.92:0.006269,Mac23208:0.014282)0.99:0.021595,Mar7714:0.053594)0.71:0.051862,((Dog7975:0.078224,Pan6001:0.110515)1.00:0.058579,Ele4308:0.151732)0.64:0.016475,(…
TERF2	(Pig2762:0.024224,Dol10015:0.019183,(((((((Rab17662:0.062897,Squ12882:0.068495)1.00:0.029249,Pik6995:0.08494)0.94:0.010021,(((Nmr254942:0.032703,Gui3717:0.053914)1.00:0.043368,(Mou31921:0.034784,Rat20435:0.052805)1.00:0.106913)0.57:0.011554,Kag11208:0.092855)0.98:0.01019)0.99:0.020686,(((Ora7505:0.011905,Hum132604:0.004357,Chi8281:0.024028)0.95:0.006331,Mac16633:0.066052)0.98:0.009802,Mar15339:0.…
TERT	(Chk13183:0.186081,Zeb8383:0.172738,((Opo966:0.31632,((((Rat25327:0.079773,Mou21611:0.089179)1.00:0.308777,(Gui15559:0.298783,Squ23072:0.181793)1.00:0.04073)1.00:0.056454,((Mar11276:0.256764,(Mac10940:0.027587,(Ora15315:0.01713,(Hum164362:0.004333,Chi16696:0.007542)1.00:0.004072)1.00:0.011411)1.00:0.031266)1.00:0.128358,((Dog10739:0.104186,(Cat9543:0.102779,Pan10578:0.094722)0.99:0.023005)1.00:0.…
TINF2	(Opo3181:0.694328,Mic11978:0.129968,((((((((Rat20189:0.092658,Mou7589:0.158414)1.00:0.271642,Squ2345:0.098906)0.87:0.019691,(Gui14800:0.168618,('Nmr267415-1':0.006836,'Nmr267415-2':0.006468)1.00:0.083291)1.00:0.101874)0.97:0.020797,(Rab2919:0.107768,Pik16659:0.156838)1.00:0.103372)0.98:0.020353,(Mar6774:0.080407,(Mac29407:0.014862,(Ora5694:0.008013,(Hum92330:0.006917,Chi6208:0.009083)0.98:0.00581…
TNKS	(Alp7821:0.025206,Dol7093:0.022432,Rab17773:0.008015,Squ14515:0.01004,((((((((Chi2749:0.002226,Hum107854:0.002248,(Mac7478:0.016042,Mar8230:0.009124)0.92:0.004427)1.00:0.008774,(Dog7302:0.006572,Pan14261:0.051349)1.00:0.020438)0.56:0.007172,Dol6222:0.006716,((Gui2254:0.023361,Nmr360689:0.023762)1.00:0.011932,(Mou24811:0.022878,Rat18392:0.020302)1.00:0.046264,Squ2349:0.019131)1.00:0.015302,Meg1207…
TREX1	(Rab24763:0.172236,(((Chi33737:0.013042,Hum213689:0.009822)0.95:0.006498,Ora13903:0.013129)1.00:0.021247,Mar37061:0.06701)1.00:0.075342,(((Cow8406:0.170327,Hor10761:0.059403)0.98:0.023808,(Pan18902:0.0647,Dog12535:0.038942)1.00:0.055658)1.00:0.047454,(Squ25551:0.104635,((Gui22306:0.104998,Nmr390478:0.100359)1.00:0.074728,(Rat22540:0.095907,Mou49734:0.111158)1.00:0.141444)0.57:0.015131)0.91:0.0205…
WRN	(Chk10281:0.520889,Pla5952:0.240528,(Opo18997:0.352628,(((((((Mou31583:0.066001,Rat15440:0.105036)1.00:0.174342,(Gui2943:0.146783,Nmr298139:0.054793)1.00:0.052442)1.00:0.012674,(Kag2696:0.143739,Squ13599:0.111707)1.00:0.014084)1.00:0.021484,((Pik1480:0.134053,Rab12620:0.064692)1.00:0.076885,(Mar12511:0.069688,(Mac22655:0.028989,(Ora18494:0.016973,(Hum165392:0.006058,Chi20145:0.00967)1.00:0.013444…
XRCC3	(Mou21287:0.066544,Rat12141:0.067297,((((((Ele10642:0.24394,Rab24574:0.170195)0.99:0.042202,Meg12612:0.138348)0.71:0.022269,(Pig2546:0.167306,Cow9966:0.179764)1.00:0.058867,Hor9189:0.091922,(Dog18290:0.118363,Pan18138:0.093229)1.00:0.053138)1.00:0.038289,((Mar17182:0.047362,(Mac29181:0.019939,(Ora6177:0.011271,(Chi6761:0.00293,Hum126215:0.005776)0.93:0.006506)0.99:0.009243)1.00:0.018568)1.00:0.08…
XRCC5	(Chk11492:0.088316,Zeb5014:0.124408,(Opo15556:0.110994,((Mou26187:0.031077,Rat16105:0.034502)1.00:0.133004,(((Mar12291:0.023457,((Chi12896:0.002871,Hum79246:0.002882)1.00:0.004861,Ora13152:0.003861)1.00:0.0108)1.00:0.115944,(Kag11417:0.127565,((Gui12213:0.068612,Nmr329528:0.0634)1.00:0.032037,Squ6478:0.080296)0.73:0.007624)0.60:0.009033,Ele10544:0.113207,(Pik13620:0.067267,Rab6642:0.034003)1.00:0…
XRCC6	(Mar18021:0.422746,Mar13567:0.020545,(((Shr8024:0.128127,(((Dol6749:0.051934,Cow6103:0.070681)0.53:0.011332,Pig59:0.079211)0.74:0.011516,Alp2618:0.063309)1.00:0.021861,((((Chk11932:0.119592,Zeb9852:0.096274)1.00:0.282957,Opo16589:0.233174)1.00:0.071445,Ele11017:0.095334)0.99:0.026205,Hor17563:0.088595)0.72:0.014199,(Meg1168:0.094082,Mic2516:0.072727)0.55:0.012763,(Pan15579:0.035861,Dog1043:0.0410…
